# Supplementary material for: Synaptic Protein Phosphorylation Networks Are Associated With Electroacupuncture-Induced Circadian Control in the Suprachiasmatic Nucleus
Source: Front Genet. 2021 Dec 16;12:762557. doi: 10.3389/fgene.2021.762557 (PMC8717940; doi:10.3389/fgene.2021.762557)
Supplement: Supplementary file 3 [file Table1.XLSX]

## Sheet: Summary
Header line description of table 1			Table 1. Proteins and modification sites (filtered with localization probability>0.75) summary
Identified proteins	Number of proteins detected by spectrum search analysis
Identified sites	Number of modification sites detected by spectrum search analysis			Identified proteins	Identified sites	Quantifiable proteins	Quantifiable sites
Quantifiable proteins	Number of proteins quantifiable			2829	7605	2488	6192
Quantifiable sites	Number of modification sites quantifiable
Header line description of worksheet "Sites_quant"			Table 2. Differentially expressed modification sites and proteins summary (Filtered whith threshold value of expression fold change)
Protein accession	Protein accession number of database used for search
Position	Modification site localization in protein		Compare group	Type	fold change >1.2		fold change >1.5		fold change >2
Amino acid	The amino acid that modification site modified				Up-regulated	Down-regulated	Up-regulated	Down-regulated	Up-regulated	Down-regulated
			EA-CT12/Con-CT12	Sites	142	6	5	0	0	0
				Proteins	130	6	5	0	0	0
			EA-CT4/Con-CT4	Sites	93	45	1	7	0	1
				Proteins	83	43	1	7	0	1
			EA-CT16/Con-CT16	Sites	386	9	24	4	0	1
				Proteins	310	9	21	4	0	1
			EA-CT0/Con-CT0	Sites	214	4	9	0	1	0
				Proteins	200	4	8	0	1	0
			EA-CT8/Con-CT8	Sites	18	87	1	2	1	0
				Proteins	17	79	1	2	1	0
			EA-CT20/Con-CT20	Sites	42	21	4	0	1	0
				Proteins	38	21	4	0	1	0

## Sheet: >0.75 Sites_quant
Protein information						Con-CT0			Con-CT4			Con-CT8			Con-CT12			Con-CT16			Con-CT20			EA-CT0			EA-CT4			EA-CT8			EA-CT12			EA-CT16			EA-CT20			EA-CT0/Con-CT0		EA-CT12/Con-CT12		EA-CT16/Con-CT16		EA-CT20/Con-CT20
ID	Protein accession	Position	Amino acid	Protein description	Gene name	Con-CT0-2	Con-CT0-1	Con-CT0	Con-CT4-2	Con-CT4-1	Con-CT4	Con-CT8-2	Con-CT8-1	Con-CT8	Con-CT12-1	Con-CT12-2	Con-CT12	Con-CT16-1	Con-CT16-2	Con-CT16	Con-CT20-1	Con-CT20-2	Con-CT20	EA-CT0-2	EA-CT0-1	EA-CT0	EA-CT4-2	EA-CT4-1	EA-CT4	EA-CT8-2	EA-CT8-1	EA-CT8	EA-CT12-1	EA-CT12-2	EA-CT12	EA-CT16-1	EA-CT16-2	EA-CT16	EA-CT20-1	EA-CT20-2	EA-CT20	EA-CT0-2/Con-CT0-2 Ratio	EA-CT0-1/Con-CT0-1 Ratio	EA-CT12-1/Con-CT12-1 Ratio	EA-CT12-2/Con-CT12-2 Ratio	EA-CT16-1/Con-CT16-1 Ratio	EA-CT16-2/Con-CT16-2 Ratio	EA-CT20-1/Con-CT20-1 Ratio	EA-CT20-2/Con-CT20-2 Ratio
Q9R1V6-783	Q9R1V6	783	Y	Disintegrin and metalloproteinase domain-containing protein 22	Adam22	0.913	1.092	1.0025	1.042	0.979	1.0105	1	1.159	1.0795	1.127	0.958	1.0425	1.167	0.754	0.9605	1.16	0.86	1.01	1.192	1.137	1.1645	0.829	1.067	0.948	0.988	1.128	1.058	1.073	1.016	1.0445	1.137	0.956	1.0465	1.023	1.013	1.018	1.305	1.041	0.952	1.061	0.974	1.269	0.882	1.178
Q9QZQ1-1182	Q9QZQ1	1182	S	Afadin	Afdn	1.025	1.364	1.1945	1.243	1.376	1.3095	0.992	1.648	1.32										1.075	1.493	1.284	0.866	1.403	1.1345	1.016	1.362	1.189										1.05	1.095
Q8BIZ1-774	Q8BIZ1	774	S	Ankyrin repeat and sterile alpha motif domain-containing protein 1B	Anks1b										0.839		0.839	1.524		1.524	1.26		1.26										1.09		1.09	0.953		0.953	1.026		1.026			1.3		0.626		0.814
P28652-371	P28652	371	S	Calcium/calmodulin-dependent protein kinase type II subunit beta	Camk2b	0.893	0.913	0.903	1.015	0.864	0.9395	0.905	1.045	0.975	0.93	0.741	0.8355	1.343	0.725	1.034	1.174	0.832	1.003	1.066	1.047	1.0565	0.769	1.066	0.9175	0.849	0.993	0.921	1.171	0.816	0.9935	1.006	0.953	0.9795	1.051	0.813	0.932	1.193	1.147	1.259	1.101	0.749	1.315	0.895	0.978
O88602-253	O88602	253	S	Voltage-dependent calcium channel gamma-2 subunit	Cacng2	2.191	2.395	2.293	1.733	2.104	1.9185	1.956	2.438	2.197	1.999	2.667	2.333	2.487	1.696	2.0915	2.468	2.133	2.3005	1.633	2.331	1.982	1.819	2.249	2.034	1.615	2.537	2.076	2.493	2.366	2.4295	2.341	2.443	2.392	3.224	2.284	2.754	0.745	0.973	1.247	0.887	0.942	1.44	1.306	1.071
Q9EQH3-7	Q9EQH3	7	S	Vacuolar protein sorting-associated protein 35	Vps35	1.709	1.675	1.692	1.71	1.415	1.5625	1.671	1.702	1.6865	1.313	1.596	1.4545	1.062	1.985	1.5235	1.496	1.621	1.5585	2.454	1.548	2.001	4.906	2.15	3.528	2.43	1.449	1.9395	1.28	2.795	2.0375	1.382	2.453	1.9175	1.701	3.218	2.4595	1.436	0.924	0.975	1.751	1.3	1.236	1.138	1.985
Q7TQG1-901	Q7TQG1	901	S	Pleckstrin homology domain-containing family A member 6	Plekha6	0.835	1.01	0.9225	0.954	1.122	1.038	0.919	1.228	1.0735	1.081	1.065	1.073	1.072	0.981	1.0265	1.233	1.037	1.135	1.056	1.005	1.0305	1.063	1.139	1.101	0.961	0.999	0.98	1.182	1.206	1.194	1.278	1.289	1.2835	1.076	1.294	1.185	1.265	0.996	1.094	1.132	1.192	1.314	0.872	1.248
Q9ET80-452	Q9ET80	452	S	Junctophilin-1	Jph1		1.003	1.003		1.118	1.118		1.289	1.289											1.166	1.166		1.275	1.275		1.306	1.306											1.163
Q6GQW0-65	Q6GQW0	65	S	Ankyrin repeat and BTB/POZ domain-containing protein BTBD11	Btbd11		1.005	1.005		1.022	1.022		1.079	1.079	0.82		0.82	0.691		0.691	0.935		0.935		1.196	1.196		1.128	1.128		1.202	1.202	0.702		0.702	0.982		0.982	0.921		0.921		1.191	0.856		1.421		0.985
Q8VD37-236	Q8VD37	236	S	SH3-containing GRB2-like protein 3-interacting protein 1	Sgip1	0.525	0.71	0.6175	0.724	0.7	0.712	0.669	0.891	0.78	0.723	0.604	0.6635	1.164	0.603	0.8835	1.074	0.874	0.974	0.644	0.858	0.751	0.392	0.977	0.6845	0.722	0.76	0.741	1.065	0.798	0.9315	0.958	0.849	0.9035	0.637	0.654	0.6455	1.226	1.208	1.474	1.322	0.823	1.407	0.593	0.749
O08599-533	O08599	533	S	Syntaxin-binding protein 1	Stxbp1											1.284	1.284		1.274	1.274		1.118	1.118											1.542	1.542		1.969	1.969		1.796	1.796				1.201		1.546		1.606
Q8CHI8-721	Q8CHI8	721	S	E1A-binding protein p400	Ep400	1.602		1.602	2.167		2.167	1.913		1.913										1.941		1.941	3.044		3.044	1.166		1.166										1.211
Q9D1M4-56	Q9D1M4	56	S	Eukaryotic translation elongation factor 1 epsilon-1	Eef1e1		1.003	1.003		1.07	1.07		1.096	1.096											1.109	1.109		1.062	1.062		1.133	1.133											1.105
Q8BHL3-664	Q8BHL3	664	S	TBC1 domain family member 10B	Tbc1d10b	0.848	1.188	1.018	0.925	1.149	1.037	0.801	1.439	1.12	1.554	0.868	1.211	1.1	0.741	0.9205	1.293	0.698	0.9955	0.97	1.298	1.134	0.841	1.195	1.018	0.817	1.191	1.004	1.14	0.88	1.01	1.241	0.818	1.0295	1.19	0.792	0.991	1.144	1.092	0.734	1.014	1.128	1.104	0.92	1.134
P43006-530	P43006	530	S	Excitatory amino acid transporter 2	Slc1a2	0.667	1.104	0.8855	1.009	0.949	0.979	0.917	1.169	1.043	1.048	0.879	0.9635	1.333	0.822	1.0775	1.334	0.831	1.0825	1.076	1.255	1.1655	0.919	1.168	1.0435	0.99	1.283	1.1365	1.21	1.134	1.172	1.249	1.078	1.1635	1.223	1.083	1.153	1.613	1.137	1.154	1.291	0.937	1.312	0.917	1.304
Q6P4S6-610	Q6P4S6	610	S	Serine/threonine-protein kinase SIK3	Sik3		0.855	0.855		0.863	0.863		0.865	0.865											0.81	0.81		0.937	0.937		1.052	1.052											0.947
P19246-637	P19246	637	S	Neurofilament heavy polypeptide	Nefh		1.418	1.418		1.377	1.377		1.418	1.418											1.504	1.504		1.316	1.316		1.364	1.364											1.061
Q60902-229	Q60902	229	S	Epidermal growth factor receptor substrate 15-like 1	Eps15l1	0.694	1.035	0.8645	0.785	0.923	0.854	0.742	1.217	0.9795	0.827	0.835	0.831	0.999	0.806	0.9025	1.188	0.809	0.9985	0.831	1.013	0.922	0.524	0.971	0.7475	0.743	0.963	0.853	0.987	0.953	0.97	1.094	0.933	1.0135	0.951	1.067	1.009	1.197	0.979	1.193	1.141	1.095	1.157	0.8	1.319
P16330-97	P16330	97	S	"2',3'-cyclic-nucleotide 3'-phosphodiesterase"	Cnp	0.96		0.96	1.067		1.067	0.834		0.834										1.175		1.175	1.202		1.202	1.113		1.113										1.225
Q6DFV3-618	Q6DFV3	618	S	Rho GTPase-activating protein 21	Arhgap21										1.439		1.439	2.254		2.254	1.574		1.574										1.177		1.177	1.104		1.104	0.963		0.963			0.818		0.49		0.611
Q7TMY8-3758	Q7TMY8	3758	S	E3 ubiquitin-protein ligase HUWE1	Huwe1	1.05	1.056	1.053	1.317	0.896	1.1065	1.244	0.951	1.0975										1.37	1.168	1.269	1.254	1.079	1.1665	1.334	0.983	1.1585										1.304	1.106
P10637-473	P10637	473	T	Microtubule-associated protein tau	Mapt	0.903	1.019	0.961	1.113	1.052	1.0825	1.068	1.161	1.1145	0.885	0.923	0.904	1.024	0.931	0.9775	1.137	0.975	1.056	1.245	1.142	1.1935	0.983	1.201	1.092	1.138	1.148	1.143	1.038	1.135	1.0865	1.104	1.099	1.1015	1.059	1.168	1.1135	1.38	1.121	1.174	1.229	1.078	1.181	0.931	1.198
Q8BIE6-669	Q8BIE6	669	Y	FERM domain-containing protein 4A	Frmd4a		1.87	1.87		1.83	1.83		2.03	2.03	1.734		1.734	1.583		1.583	1.49		1.49		1.769	1.769		1.882	1.882		1.847	1.847	1.071		1.071	1.598		1.598	1.262		1.262		0.946	0.618		1.01		0.847
Q61290-2099	Q61290	2099	S	Voltage-dependent R-type calcium channel subunit alpha-1E	Cacna1e											0.618	0.618		0.712	0.712		0.646	0.646											0.867	0.867		0.866	0.866		0.757	0.757				1.403		1.215		1.173
O88384-138	O88384	138	S	Vesicle transport through interaction with t-SNAREs homolog 1B	Vti1b	1.128	0.449	0.7885	1.233	0.219	0.726	1.215	0.997	1.106	1.115	0.77	0.9425	0.961	0.644	0.8025	1.104	0.473	0.7885	1.704	0.821	1.2625	1.386	0.988	1.187	1.431	0.745	1.088	1.193	0.882	1.0375	0.587	0.915	0.751	0.633	1.138	0.8855	1.51	1.83	1.07	1.146	0.611	1.421	0.573	2.408
Q5RJI5-499	Q5RJI5	499	S	Serine/threonine-protein kinase BRSK1	Brsk1		0.966	0.966		1.165	1.165		1.194	1.194	1.107	0.768	0.9375	0.995	0.89	0.9425	1.159	0.912	1.0355		1.035	1.035		1.071	1.071		1.048	1.048	1.038	0.95	0.994	1.186	1.023	1.1045	0.926	1.043	0.9845		1.072	0.937	1.236	1.192	1.15	0.799	1.143
Q0PHV7-165	Q0PHV7	165	S	Dapper homolog 3	Dact3		1.238	1.238		1.444	1.444		1.804	1.804	1.034		1.034	1.295		1.295	1.239		1.239		1.379	1.379		1.82	1.82		1.354	1.354	1.069		1.069	1.064		1.064	1.085		1.085		1.114	1.034		0.822		0.876
Q9CSU0-134	Q9CSU0	134	S	Regulation of nuclear pre-mRNA domain-containing protein 1B	Rprd1b		0.812	0.812		0.795	0.795		0.883	0.883											0.907	0.907		0.844	0.844		0.825	0.825											1.117
Q1LZI2-16	Q1LZI2	16	S	Putative thiamine transporter SLC35F3	Slc35f3	1.023		1.023	1.418		1.418	1.186		1.186										1.225		1.225	1.084		1.084	1.041		1.041										1.197
Q9QYR6-2082	Q9QYR6	2082	S	Microtubule-associated protein 1A	Map1a		0.722	0.722		0.706	0.706		0.886	0.886	0.59	0.703	0.6465	0.686	0.638	0.662	0.768	0.612	0.69		0.829	0.829		0.827	0.827		0.849	0.849	0.711	0.718	0.7145	0.762	0.755	0.7585	0.76	0.846	0.803		1.148	1.206	1.02	1.111	1.183	0.99	1.382
P04370-146	P04370	146	Y	Myelin basic protein	Mbp		1.341	1.341		1.719	1.719		1.641	1.641											1.314	1.314		1.379	1.379		1.253	1.253											0.979
O89084-333	O89084	333	S	"cAMP-specific 3',5'-cyclic phosphodiesterase 4A"	Pde4a	0.676	0.999	0.8375	0.854	1.057	0.9555	0.68	1.425	1.0525	0.842	0.797	0.8195	0.943	0.875	0.909	0.931	0.72	0.8255	0.79	1.029	0.9095	0.894	1.223	1.0585	0.608	1.213	0.9105	0.914	0.974	0.944	0.815	1.003	0.909	0.779	1.115	0.947	1.169	1.03	1.085	1.222	0.864	1.146	0.837	1.548
Q9JJ48-67	Q9JJ48	67	S	Zinc finger CCCH domain-containing protein 8	Zc3h8		1.568	1.568		1.771	1.771		2.275	2.275											2.633	2.633		1.938	1.938		2.604	2.604											1.679
Q01097-1050	Q01097	1050	S	"Glutamate receptor ionotropic, NMDA 2B"	Grin2b	0.755	0.974	0.8645	1.357	1.079	1.218	1.353	1.159	1.256		0.955	0.955		0.889	0.889		0.896	0.896	1.57	1.109	1.3395	1.71	1.145	1.4275	1.148	1.249	1.1985		1.115	1.115		1.138	1.138		1.257	1.257	2.078	1.139		1.167		1.28		1.403
Q80VC9-555	Q80VC9	555	S	Calmodulin-regulated spectrin-associated protein 3	Camsap3		2.581	2.581		1.904	1.904		2.228	2.228	1.718		1.718	1.918		1.918	1.85		1.85		2.031	2.031		1.664	1.664		1.973	1.973	1.815		1.815	1.615		1.615	1.786		1.786		0.787	1.057		0.842		0.966
Q91XM9-561	Q91XM9	561	S	Disks large homolog 2	Dlg2	0.707		0.707	0.836		0.836	1.041		1.041	0.722	0.742	0.732	0.827	0.752	0.7895	0.888	0.772	0.83	1.198		1.198	0.692		0.692	1.069		1.069	0.844	0.975	0.9095	0.92	1.014	0.967	0.83	0.993	0.9115	1.696		1.169	1.314	1.113	1.349	0.934	1.287
Q9JJY3-173	Q9JJY3	173	S	Sphingomyelin phosphodiesterase 3	Smpd3	0.852	1.124	0.988	0.953	1.247	1.1	0.868	1.25	1.059		0.945	0.945		0.637	0.637		0.835	0.835	1.235	1.227	1.231	1.016	1.537	1.2765	1.163	1.202	1.1825		0.736	0.736		1.221	1.221		0.844	0.844	1.449	1.092		0.779		1.916		1.01
B2RUJ5-333	B2RUJ5	333	T	Amyloid-beta A4 precursor protein-binding family A member 1	Apba1		1.277	1.277		1.471	1.471		1.327	1.327											1.169	1.169		1.186	1.186		1.143	1.143											0.915
Q9JJV4-253	Q9JJV4	253	S	Voltage-dependent calcium channel gamma-4 subunit	Cacng4	0.847	1.16	1.0035	0.898	1.633	1.2655	0.938	1.676	1.307		0.633	0.633		0.827	0.827		0.963	0.963	0.959	1.584	1.2715	1.287	1.831	1.559	0.965	1.597	1.281		1.132	1.132		1.056	1.056		0.934	0.934	1.131	1.365		1.787		1.277		0.97
Q8QZS3-62	Q8QZS3	62	S	Folliculin	Flcn	1.594		1.594	1.695		1.695	1.819		1.819	1.743	1.533	1.638	1.669	1.509	1.589	1.995	1.575	1.785	1.835		1.835	2.007		2.007	1.465		1.465	1.838	1.869	1.8535	1.83	1.927	1.8785	1.871	1.981	1.926	1.151		1.055	1.219	1.096	1.277	0.938	1.258
Q8C8R3-3411	Q8C8R3	3411	S	Ankyrin-2	Ank2	2.041	2.182	2.1115	2.763	1.989	2.376	2.415	2.352	2.3835	2.264		2.264	1.887		1.887	2.476		2.476	2.769	2.101	2.435	3.598	2.188	2.893	2.146	2.165	2.1555	2.124		2.124	2.143		2.143	2.166		2.166	1.357	0.963	0.938		1.136		0.875
Q02248-191	Q02248	191	S	Catenin beta-1	Ctnnb1	0.84		0.84	0.996		0.996	0.804		0.804	0.846	0.903	0.8745	0.992	1.038	1.015	1.127	0.885	1.006	1.026		1.026	0.771		0.771	0.923		0.923	0.979	0.898	0.9385	1.151	0.916	1.0335	1.008	1.143	1.0755	1.223		1.157	0.994	1.161	0.882	0.895	1.291
Q8C1B1-1291	Q8C1B1	1291	S	Calmodulin-regulated spectrin-associated protein 2	Camsap2	0.756	1.173	0.9645	0.911	1.847	1.379	0.906	1.88	1.393	1.817		1.817	1.76		1.76	2.026		2.026	1.145	1.936	1.5405	0.452	1.093	0.7725	0.655	1.806	1.2305	1.186		1.186	1.547		1.547	1.186		1.186	1.515	1.651	0.653		0.879		0.585
Q99MR6-543	Q99MR6	543	T	Serrate RNA effector molecule homolog	Srrt	1.169	0.885	1.027	1.473	0.75	1.1115	1.247	0.981	1.114										1.658	1.125	1.3915	1.277	1.136	1.2065	1.357	0.903	1.13										1.419	1.271
Q6PFD5-783	Q6PFD5	783	S	Disks large-associated protein 3	Dlgap3	1.563		1.563	1.768		1.768	1.62		1.62										2.532		2.532	3.161		3.161	1.562		1.562										1.62
Q7TT50-1695	Q7TT50	1695	S	Serine/threonine-protein kinase MRCK beta	Cdc42bpb	1.768	1.562	1.665	1.993	1.735	1.864	1.958	1.828	1.893	1.637	1.355	1.496	1.566	1.108	1.337	1.988	1.376	1.682	2.526	1.861	2.1935	2.432	1.866	2.149	2.093	2.002	2.0475	1.628	1.368	1.498	1.703	1.732	1.7175	1.824	1.709	1.7665	1.429	1.191	0.994	1.01	1.088	1.563	0.917	1.242
Q61290-20	Q61290	20	S	Voltage-dependent R-type calcium channel subunit alpha-1E	Cacna1e	0.895		0.895	1.152		1.152	1.035		1.035	1.259	0.975	1.117	1.098	0.984	1.041	1.117	0.923	1.02	1.244		1.244	1.221		1.221	1.017		1.017	1.124	1.088	1.106	1.134	1.281	1.2075	1.212	1.404	1.308	1.389		0.893	1.116	1.033	1.302	1.085	1.521
O88543-410	O88543	410	S	COP9 signalosome complex subunit 3	Cops3		0.783	0.783		0.802	0.802		0.928	0.928		0.866	0.866		0.994	0.994		0.851	0.851		0.821	0.821		0.951	0.951		0.871	0.871		0.925	0.925		1.39	1.39		1.013	1.013		1.049		1.068		1.398		1.191
Q8BTM8-2152	Q8BTM8	2152	S	Filamin-A	Flna	1.081	1.02	1.0505	0.929	0.886	0.9075	1.047	1.135	1.091	0.846	0.772	0.809	1.281	0.89	1.0855	0.982	0.702	0.842	1.195	0.935	1.065	0.592	1.114	0.853	1.046	1.007	1.0265	1.012	0.951	0.9815	1.175	1.007	1.091	0.983	1.038	1.0105	1.106	0.917	1.197	1.232	0.917	1.132	1.001	1.48
Q8BPN8-451	Q8BPN8	451	S	DmX-like protein 2	Dmxl2	0.62	0.906	0.763	0.705	0.871	0.788	0.647	0.985	0.816	0.749	0.835	0.792	0.873	0.767	0.82	0.946	0.846	0.896	0.671	0.916	0.7935	0.732	0.835	0.7835	0.614	0.82	0.717	0.95	0.949	0.9495	0.87	1.062	0.966	0.933	0.946	0.9395	1.083	1.011	1.267	1.137	0.996	1.385	0.987	1.118
Q8C8R3-1699	Q8C8R3	1699	S	Ankyrin-2	Ank2	2.054		2.054	2.841		2.841	1.967		1.967		1.286	1.286		1.328	1.328		0.99	0.99	2.617		2.617	3.266		3.266	2.583		2.583		1.173	1.173		1.075	1.075		1.3	1.3	1.274			0.912		0.81		1.313
P0CL69-231	P0CL69	231	S	Zinc finger protein 703	Znf703	2.152		2.152	2.896		2.896	2.34		2.34	4.191	1.839	3.015	2.159	1.569	1.864	2.448	2.232	2.34	2.327		2.327	6.142		6.142	2.378		2.378	2.577	2.346	2.4615	2.319	2.26	2.2895	2.692	1.548	2.12	1.081		0.615	1.276	1.074	1.44	1.1	0.693
Q99M28-157	Q99M28	157	S	RNA-binding protein with serine-rich domain 1	Rnps1	2.208	6.356	4.282	4.119	6.017	5.068	2.629	6.188	4.4085	4.023		4.023	1.872		1.872	3.122		3.122	3.504	6.056	4.78	4.202	6.132	5.167	3.198	6.383	4.7905	2.637		2.637	2.384		2.384	2.878		2.878	1.587	0.953	0.655		1.274		0.922
O35927-1078	O35927	1078	T	Catenin delta-2	Ctnnd2		1.274	1.274		1.496	1.496		1.761	1.761											1.432	1.432		1.36	1.36		1.512	1.512											1.124
B1AZP2-421	B1AZP2	421	S	Disks large-associated protein 4	Dlgap4	0.769	1.205	0.987	0.874	1.056	0.965	0.986	1.355	1.1705	1.108	0.809	0.9585	1.163	0.687	0.925	1.098	0.79	0.944	1.031	1.105	1.068	0.876	1.206	1.041	0.808	1.125	0.9665	1.05	1.123	1.0865	1.024	1.034	1.029	0.968	0.938	0.953	1.341	0.917	0.948	1.387	0.881	1.505	0.882	1.187
Q8CHC4-1207	Q8CHC4	1207	S	Synaptojanin-1	Synj1
O88196-1009	O88196	1009	S	E3 ubiquitin-protein ligase TTC3	Ttc3	0.977	0.878	0.9275	1.019	0.964	0.9915	1.044	1.078	1.061	1.018	0.911	0.9645	0.946	0.852	0.899	1.046	0.955	1.0005	1.24	1.01	1.125	1.096	0.987	1.0415	1.126	1.044	1.085	1.025	1.136	1.0805	1.194	1.022	1.108	1.037	1.254	1.1455	1.269	1.151	1.007	1.248	1.263	1.2	0.991	1.313
Q8JZP2-530	Q8JZP2	530	S	Synapsin-3	Syn3		2.005	2.005		1.642	1.642		2.049	2.049											1.9	1.9		1.926	1.926		1.65	1.65											0.948
Q8R4H2-28	Q8R4H2	28	S	Rho guanine nucleotide exchange factor 12	Arhgef12	1.432		1.432	1.438		1.438	1.368		1.368										1.638		1.638	1.702		1.702	1.499		1.499										1.144
Q62417-264	Q62417	264	S	Sorbin and SH3 domain-containing protein 1	Sorbs1
Q8BML9-70	Q8BML9	70	S	Glutamine--tRNA ligase	Qars	1.047	1.156	1.1015	0.985	0.861	0.923	1.003	0.928	0.9655		1.197	1.197		1.006	1.006		1.14	1.14	1.131	0.934	1.0325	0.622	0.957	0.7895	1.065	1.207	1.136		1.668	1.668		1.812	1.812		1.442	1.442	1.08	0.808		1.393		1.802		1.265
Q9QYX7-2502	Q9QYX7	2502	S	Protein piccolo	Pclo	0.906		0.906	1.219		1.219	0.944		0.944	0.837		0.837	1.008		1.008	1.223		1.223	1.638		1.638	1.17		1.17	1.14		1.14	1.072		1.072	1.082		1.082	0.957		0.957	1.807		1.282		1.074		0.782
A2BH40-365	A2BH40	365	S	AT-rich interactive domain-containing protein 1A	Arid1a	0.597	1.823	1.21	1.389	1.765	1.577	1.246	2.045	1.6455	1.514	1.234	1.374	1.488	0.98	1.234	1.775	1.168	1.4715	1.385	2.008	1.6965	1.177	1.996	1.5865	1.09	2.14	1.615	1.607	1.308	1.4575	1.807	1.412	1.6095	1.621	1.103	1.362	2.319	1.101	1.062	1.06	1.214	1.44	0.913	0.944
Q02357-862	Q02357	862	T	Ankyrin-1	Ank1	0.868	1.24	1.054	1.043	1.087	1.065	0.953	1.039	0.996	2.103	0.869	1.486	1.61	0.736	1.173	1.469	0.77	1.1195	1.046	0.97	1.008	0.769	1.008	0.8885	0.94	1.211	1.0755	1.1	0.949	1.0245	1.348	0.92	1.134	1.623	0.882	1.2525	1.205	0.783	0.523	1.092	0.838	1.25	1.104	1.146
Q9CYT6-261	Q9CYT6	261	S	Adenylyl cyclase-associated protein 2	Cap2	0.788	1.09	0.939	0.998	0.92	0.959	0.897	1.13	1.0135		0.614	0.614		0.799	0.799		0.925	0.925	1.043	1.119	1.081	0.496	0.977	0.7365	1.348	1.244	1.296		0.842	0.842		0.901	0.901		0.972	0.972	1.323	1.027		1.371		1.128		1.051
Q8BU33-369	Q8BU33	369	S	Acetolactate synthase-like protein	Ilvbl	0.995		0.995	1.012		1.012	0.763		0.763		1.015	1.015		0.863	0.863		0.847	0.847	1.151		1.151	0.774		0.774	1.115		1.115		1.047	1.047		1.086	1.086		1.027	1.027	1.156			1.032		1.258		1.213
Q7TQF2-338	Q7TQF2	338	S	F-box only protein 10	Fbxo10	1.696		1.696	1.964		1.964	1.844		1.844										2.218		2.218	2.457		2.457	1.774		1.774										1.308
P55821-50	P55821	50	S	Stathmin-2	Stmn2	0.906		0.906	0.952		0.952	0.951		0.951	1.257		1.257	0.952		0.952	1.365		1.365	1.038		1.038	0.904		0.904	0.855		0.855	0.853		0.853	1.189		1.189	1.04		1.04	1.146		0.678		1.249		0.762
P42859-398	P42859	398	S	Huntingtin	Htt	0.752	1.125	0.9385	0.963	1.058	1.0105	0.697	1.223	0.96	1.39	0.654	1.022	1.344	0.594	0.969	1.625	0.871	1.248	1.098	1.104	1.101	0.801	1.033	0.917	0.757	1.146	0.9515	1.317	0.814	1.0655	1.328	1.189	1.2585	1.504	0.968	1.236	1.46	0.981	0.947	1.245	0.988	2.003	0.926	1.111
P97434-270	P97434	270	S	Myosin phosphatase Rho-interacting protein	Mprip	0.853		0.853	0.96		0.96	0.952		0.952	1.568	0.95	1.259	1.295	0.944	1.1195	1.294	0.793	1.0435	1.279		1.279	0.84		0.84	0.885		0.885	1.081	1.054	1.0675	1.06	0.961	1.0105	1.155	0.915	1.035	1.5		0.689	1.11	0.818	1.018	0.892	1.153
Q91XP5-370	Q91XP5	370	S	Glycine receptor subunit alpha-3	Glra3											0.976	0.976		1.123	1.123		1.309	1.309											1.387	1.387		1.408	1.408		1.673	1.673				1.421		1.253		1.278
O35526-200	O35526	200	S	Syntaxin-1A	Stx1a		0.992	0.992		1.085	1.085		1.298	1.298		0.834	0.834		0.943	0.943		0.903	0.903		1.17	1.17		1.042	1.042		1.305	1.305		1.281	1.281		1.293	1.293		1.151	1.151		1.18		1.536		1.372		1.275
Q02053-835	Q02053	835	S	Ubiquitin-like modifier-activating enzyme 1	Uba1	1.072	0.893	0.9825	1.087	0.913	1	0.98	0.985	0.9825		0.936	0.936		0.906	0.906		0.947	0.947	1.096	0.936	1.016	1.043	1.006	1.0245	1.202	0.962	1.082		1.037	1.037		1.052	1.052		1.093	1.093	1.022	1.048		1.108		1.16		1.154
Q8K4P8-871	Q8K4P8	871	S	E3 ubiquitin-protein ligase HECW1	Hecw1											1.22	1.22		1.023	1.023		0.988	0.988											1.151	1.151		1.448	1.448		1.163	1.163				0.943		1.415		1.177
Q6Y685-560	Q6Y685	560	S	Transforming acidic coiled-coil-containing protein 1	Tacc1	0.721	1.052	0.8865	0.887	0.934	0.9105	0.918	1.338	1.128	0.688	0.824	0.756	1.172	0.793	0.9825	1.072	0.821	0.9465	1.051	1.357	1.204	0.482	1.055	0.7685	0.939	1.067	1.003	0.911	0.871	0.891	0.927	0.898	0.9125	1.003	1.032	1.0175	1.457	1.29	1.324	1.058	0.791	1.132	0.935	1.258
Q7TME0-347	Q7TME0	347	S	Phospholipid phosphatase-related protein type 4	Plppr4	1.074	1.148	1.111	1.195	1.277	1.236	1.072	1.238	1.155	1.676		1.676	0.963		0.963	1.82		1.82	1.415	1.285	1.35	2.524	1.32	1.922	1.063	1.3	1.1815	0.939		0.939	1.424		1.424	1.167		1.167	1.318	1.119	0.56		1.478		0.641
Q62419-286	Q62419	286	S	Endophilin-A2	Sh3gl1	1.143		1.143	1.313		1.313	1.119		1.119		1.355	1.355		1.346	1.346		1.016	1.016	1.3		1.3	0.99		0.99	1.123		1.123		1.255	1.255		1.528	1.528		1.917	1.917	1.137			0.926		1.136		1.887
P62996-201	P62996	201	T	Transformer-2 protein homolog beta	Tra2b	1.076	1.234	1.155	1.32	1.221	1.2705	1.206	1.323	1.2645	1.535	1.041	1.288	1.199	1.001	1.1	1.429	1.023	1.226	1.339	1.277	1.308	1.293	1.223	1.258	1.162	1.227	1.1945	1.224	1.315	1.2695	1.342	1.349	1.3455	1.312	1.396	1.354	1.245	1.035	0.797	1.263	1.12	1.348	0.918	1.364
Q8BPN8-2713	Q8BPN8	2713	Y	DmX-like protein 2	Dmxl2											0.84	0.84		0.851	0.851		0.839	0.839											0.891	0.891		0.954	0.954		0.999	0.999				1.062		1.121		1.19
Q9QYX7-2495	Q9QYX7	2495	S	Protein piccolo	Pclo										0.926	0.983	0.9545	1.306	0.911	1.1085	1.514	0.859	1.1865										1.134	1.139	1.1365	1.214	1.082	1.148	1.131	1.056	1.0935			1.224	1.158	0.93	1.187	0.747	1.229
Q8VD37-484	Q8VD37	484	S	SH3-containing GRB2-like protein 3-interacting protein 1	Sgip1		0.981	0.981		1.09	1.09		1.203	1.203	0.897	0.752	0.8245	1.147	0.708	0.9275	1.129	0.817	0.973		1.274	1.274		1.475	1.475		1.21	1.21	0.986	0.946	0.966	0.999	1.027	1.013	0.951	0.964	0.9575		1.299	1.1	1.258	0.871	1.45	0.843	1.18
Q6PE13-865	Q6PE13	865	S	Proline-rich transmembrane protein 3	Prrt3		0.948	0.948		0.946	0.946		0.983	0.983	1.937	0.85	1.3935	1.023	0.854	0.9385	1.642	0.885	1.2635		1.025	1.025		1.082	1.082		1.067	1.067	1.33	0.991	1.1605	1.204	1.05	1.127	1.216	0.98	1.098		1.081	0.687	1.165	1.177	1.229	0.741	1.108
P60469-69	P60469	69	S	Liprin-alpha-3	Ppfia3		1.139	1.139		1.24	1.24		1.149	1.149											1.452	1.452		1.366	1.366		1.466	1.466											1.275
Q8VHK5-34	Q8VHK5	34	Y	Membrane protein MLC1	Mlc1										2.455		2.455	1.873		1.873	2.416		2.416										2.092		2.092	2.66		2.66	2.358		2.358			0.852		1.421		0.976
P20357-746	P20357	746	Y	Microtubule-associated protein 2	Map2		1.723	1.723		1.964	1.964		2.555	2.555											2.475	2.475		1.825	1.825		2.264	2.264											1.437
Q6WQJ1-1032	Q6WQJ1	1032	S	Sn1-specific diacylglycerol lipase alpha	Dagla										2.541		2.541	2.595		2.595	2.627		2.627										2.375		2.375	2.434		2.434	3.125		3.125			0.935		0.938		1.19
Q80T41-775	Q80T41	775	S	Gamma-aminobutyric acid type B receptor subunit 2	Gabbr2	3.068		3.068	3.263		3.263	3.313		3.313										4.199		4.199	3.511		3.511	2.497		2.497										1.369
Q9Z2H5-466	Q9Z2H5	466	S	Band 4.1-like protein 1	Epb41l1	0.783	0.891	0.837	1.049	0.953	1.001	1.137	0.916	1.0265	0.921	0.707	0.814	0.905	0.665	0.785	0.838	0.768	0.803	1.117	1.192	1.1545	0.831	1.096	0.9635	1.001	1.2	1.1005	1.031	0.834	0.9325	1.061	0.814	0.9375	1.063	0.947	1.005	1.426	1.338	1.119	1.18	1.173	1.224	1.268	1.233
Q6ZQ58-747	Q6ZQ58	747	T	La-related protein 1	Larp1	0.998		0.998	1.118		1.118	0.951		0.951										1.041		1.041	0.855		0.855	1.022		1.022										1.043
P59672-679	P59672	679	S	Ankyrin repeat and SAM domain-containing protein 1A	Anks1a	0.833		0.833	1.147		1.147	1.011		1.011		0.861	0.861		0.835	0.835		0.768	0.768	0.952		0.952	0.818		0.818	0.876		0.876		0.883	0.883		0.848	0.848		0.809	0.809	1.143			1.025		1.016		1.052
Q91XS1-610	Q91XS1	610	S	Myotubularin-related protein 4	Mtmr4										1.035		1.035	1.279		1.279	1.36		1.36										1.121		1.121	1.417		1.417	1.183		1.183			1.083		1.108		0.87
Q8JZR6-1045	Q8JZR6	1045	S	Electroneutral sodium bicarbonate exchanger 1	Slc4a8		3.26	3.26		2.531	2.531		3.614	3.614		2.317	2.317		2.204	2.204		1.586	1.586		2.887	2.887		3.089	3.089		2.845	2.845		2.499	2.499		2.225	2.225		2.24	2.24		0.886		1.079		1.01		1.413
Q8R4H2-736	Q8R4H2	736	T	Rho guanine nucleotide exchange factor 12	Arhgef12		1.854	1.854		1.96	1.96		2.559	2.559	2.414		2.414	2.629		2.629	2.072		2.072		1.697	1.697		1.332	1.332		1.975	1.975	1.423		1.423	1.337		1.337	1.434		1.434		0.915	0.589		0.509		0.692
Q70IV5-1049	Q70IV5	1049	S	Synemin	Synm										1.061	0.973	1.017	1.296	0.817	1.0565	1.321	0.824	1.0725										1.078	1.039	1.0585	1.188	1.02	1.104	1.238	1.065	1.1515			1.016	1.067	0.917	1.249	0.937	1.293
Q80TQ2-15	Q80TQ2	15	Y	Ubiquitin carboxyl-terminal hydrolase CYLD	Cyld	0.692	1.364	1.028	1.039	1.16	1.0995	0.747	1.406	1.0765		0.896	0.896		0.878	0.878		0.819	0.819	0.873	1.397	1.135	0.868	1.201	1.0345	0.74	1.289	1.0145		1.208	1.208		1.049	1.049		1.084	1.084	1.262	1.025		1.349		1.194		1.323
Q9DCD0-129	Q9DCD0	129	S	"6-phosphogluconate dehydrogenase, decarboxylating"	Pgd											0.82	0.82		0.923	0.923		0.859	0.859											0.987	0.987		0.954	0.954		1.122	1.122				1.204		1.033		1.305
Q9ERR1-197	Q9ERR1	197	S	Nuclear distribution protein nudE-like 1	Ndel1										1.413		1.413	1.286		1.286	1.52		1.52										1.383		1.383	1.559		1.559	1.427		1.427			0.979		1.212		0.939
P13595-885	P13595	885	S	Neural cell adhesion molecule 1	Ncam1										1.651		1.651	1.477		1.477	1.596		1.596										1.413		1.413	1.639		1.639	1.567		1.567			0.856		1.11		0.981
Q4JIM5-632	Q4JIM5	632	S	Abelson tyrosine-protein kinase 2	Abl2		1.216	1.216		0.929	0.929		1.327	1.327	1.027	0.854	0.9405	1.229	0.819	1.024	1.288	0.838	1.063		1.192	1.192		1.116	1.116		1.159	1.159	1.179	1.136	1.1575	1.233	0.99	1.1115	0.956	0.96	0.958		0.98	1.148	1.33	1.003	1.208	0.742	1.145
Q80TE7-1118	Q80TE7	1118	S	Leucine-rich repeat-containing protein 7	Lrrc7		1.429	1.429		1.135	1.135		1.38	1.38	1.035	0.955	0.995	1.248	0.883	1.0655	0.99	0.559	0.7745		1.18	1.18		1.245	1.245		1.132	1.132	1.143	1.069	1.106	0.889	0.98	0.9345	0.781	0.987	0.884		0.826	1.104	1.119	0.713	1.11	0.789	1.767
Q99KG3-723	Q99KG3	723	S	RNA-binding protein 10	Rbm10	0.773	1.073	0.923	1.415	1.084	1.2495	1.089	1.152	1.1205	1.053		1.053	1.14		1.14	1.25		1.25	1.36	1.272	1.316	0.901	1.164	1.0325	0.837	1.164	1.0005	0.906		0.906	1.13		1.13	0.837		0.837	1.76	1.186	0.861		0.991		0.67
Q60875-955	Q60875	955	S	Rho guanine nucleotide exchange factor 2	Arhgef2	0.651	0.68	0.6655	0.689	0.524	0.6065	0.792	0.811	0.8015	0.873	0.811	0.842	0.711	0.728	0.7195	0.928	1.149	1.0385	0.803	0.801	0.802	0.476	0.838	0.657	0.684	0.765	0.7245	0.808	0.947	0.8775	1.012	1.116	1.064	0.893	0.922	0.9075	1.235	1.178	0.925	1.167	1.424	1.532	0.962	0.803
Q9Z0H8-50	Q9Z0H8	50	S	CAP-Gly domain-containing linker protein 2	Clip2	1.022		1.022	1.542		1.542	1.234		1.234										1.5		1.5	1.669		1.669	1.002		1.002										1.467
Q6PF93-244	Q6PF93	244	S	Phosphatidylinositol 3-kinase catalytic subunit type 3	Pik3c3	0.906	0.964	0.935	0.921	0.898	0.9095	1.061	0.924	0.9925										0.864	0.931	0.8975	0.328	0.985	0.6565	0.978	0.862	0.92										0.953	0.966
P81122-590	P81122	590	S	Insulin receptor substrate 2	Irs2	0.96		0.96	1.217		1.217	1.054		1.054	1.081	0.784	0.9325	0.903	0.722	0.8125	1.197	0.736	0.9665	1.158		1.158	1.495		1.495	1.061		1.061	1.184	0.935	1.0595	1.276	0.943	1.1095	1.006	0.997	1.0015	1.207		1.095	1.192	1.413	1.307	0.841	1.355
O35111-361	O35111	361	S	Potassium channel subfamily K member 3	Kcnk3										0.976		0.976	1.051		1.051	1.042		1.042										0.701		0.701	0.717		0.717	1.295		1.295			0.718		0.683		1.242
Q3UM45-45	Q3UM45	45	S	Protein phosphatase 1 regulatory subunit 7	Ppp1r7	0.996	0.898	0.947	1.158	1.045	1.1015	1.054	0.984	1.019	0.717	0.943	0.83	1.104	0.795	0.9495	1.047	0.894	0.9705	1.184	0.955	1.0695	0.898	1.106	1.002	1.214	1.004	1.109	0.92	1.017	0.9685	0.988	1.063	1.0255	0.965	1.067	1.016	1.19	1.063	1.283	1.078	0.895	1.337	0.922	1.194
O55003-79	O55003	79	S	BCL2/adenovirus E1B 19 kDa protein-interacting protein 3	Bnip3	1.061	1.015	1.038	1.316	1.045	1.1805	1.166	1.203	1.1845	0.957	0.981	0.969	1.134	0.879	1.0065	1.136	0.994	1.065	1.397	1.064	1.2305	0.873	1.236	1.0545	1.226	1.059	1.1425	1.045	1.2	1.1225	1.195	1.285	1.24	1.015	1.19	1.1025	1.316	1.048	1.092	1.223	1.054	1.461	0.893	1.197
Q80U22-234	Q80U22	234	S	Iporin	Rusc2	1.025	1.847	1.436	1.356	2.279	1.8175	1.206	1.981	1.5935	1.887	1.472	1.6795	1.778	1.295	1.5365	1.899	1.22	1.5595	1.318	2.013	1.6655	1.671	2.038	1.8545	1.062	2.293	1.6775	1.73	1.848	1.789	1.874	1.525	1.6995	1.893	1.519	1.706	1.285	1.09	0.917	1.255	1.054	1.178	0.997	1.245
Q9Z0U1-403	Q9Z0U1	403	Y	Tight junction protein ZO-2	Tjp2	2.053	1.742	1.8975	2.479	1.961	2.22	2.032	1.829	1.9305	1.757	1.076	1.4165	1.149	0.855	1.002	1.673	0.891	1.282	2.113	1.829	1.971	2.441	1.682	2.0615	2.263	2.055	2.159	1.081	1.117	1.099	1.735	1.192	1.4635	1.467	1.227	1.347	1.029	1.05	0.615	1.038	1.51	1.393	0.877	1.377
Q8K3E5-856	Q8K3E5	856	S	Jouberin	Ahi1		1.101	1.101		1.223	1.223		1.279	1.279											1.126	1.126		1.003	1.003		1.133	1.133											1.022
Q5F2E8-445	Q5F2E8	445	S	Serine/threonine-protein kinase TAO1	Taok1		2.272	2.272		2.118	2.118		2.396	2.396	5.447		5.447	5.274		5.274	3.728		3.728		1.895	1.895		1.696	1.696		2.16	2.16	4.576		4.576	3.468		3.468	3.26		3.26		0.834	0.84		0.658		0.874
Q8BGC0-455	Q8BGC0	455	S	HIV Tat-specific factor 1 homolog	Htatsf1	2.418	2.004	2.211	3.009	1.765	2.387	2.628	1.999	2.3135	1.682	2.146	1.914	2.365	1.965	2.165	2.05	2.233	2.1415	2.729	2.202	2.4655	2.982	2.248	2.615	2.944	2.246	2.595	2.217	2.369	2.293	2.275	2.78	2.5275	2.437	2.41	2.4235	1.129	1.099	1.318	1.104	0.962	1.415	1.189	1.079
O08784-1242	O08784	1242	S	Treacle protein	Tcof1	3.592	4.499	4.0455	3.759	4.634	4.1965	4.575	5.721	5.148										4.344	4.27	4.307	5.617	5.249	5.433	2.677	4.979	3.828										1.209	0.949
Q497N7-83	Q497N7	83	S	Uncharacterized protein C6orf201 homolog	---	1.375	1.713	1.544	1.386	1.735	1.5605	1.405	2.04	1.7225	1.773	1.347	1.56	1.675	1.196	1.4355	1.849	1.218	1.5335	1.619	1.71	1.6645	1.328	1.921	1.6245	1.256	1.716	1.486	1.998	1.316	1.657	1.92	1.448	1.684	1.898	1.281	1.5895	1.177	0.998	1.127	0.977	1.146	1.21	1.027	1.052
Q76LS9-382	Q76LS9	382	S	Ubiquitin carboxyl-terminal hydrolase MINDY-1	Mindy1	1.173	1.828	1.5005	1.36	1.762	1.561	1.423	2.037	1.73	1.554	1.473	1.5135	1.3	1.156	1.228	1.75	1.514	1.632	1.384	1.934	1.659	1.678	1.957	1.8175	1.421	1.912	1.6665	1.609	1.524	1.5665	1.93	1.639	1.7845	1.706	1.538	1.622	1.181	1.058	1.035	1.035	1.484	1.418	0.975	1.016
Q812A2-954	Q812A2	954	S	SLIT-ROBO Rho GTPase-activating protein 3	Srgap3	0.834	1.242	1.038	1.181	1.092	1.1365	0.743	1.649	1.196										1.132	1.491	1.3115	0.753	1.567	1.16	0.887	1.384	1.1355										1.357	1.2
P70288-394	P70288	394	S	Histone deacetylase 2	Hdac2	0.957	0.983	0.97	1.1	0.954	1.027	1.012	1.086	1.049	1.147	0.802	0.9745	0.979	0.833	0.906	1.231	0.831	1.031	1.167	1.068	1.1175	1.132	1.11	1.121	0.971	1.056	1.0135	1.092	1.003	1.0475	1.304	1.026	1.165	1.118	1.09	1.104	1.219	1.086	0.952	1.25	1.332	1.232	0.909	1.312
Q5SVL6-488	Q5SVL6	488	S	Rap1 GTPase-activating protein 2	Rap1gap2		1.099	1.099		1.418	1.418		2.041	2.041	2.243	0.786	1.5145	2.186	0.741	1.4635	1.393	0.654	1.0235		1.452	1.452		1.437	1.437		1.268	1.268	0.747	0.824	0.7855	1.329	0.854	1.0915	1.577	0.886	1.2315		1.322	0.333	1.049	0.608	1.153	1.131	1.355
O88737-2822	O88737	2822	S	Protein bassoon	Bsn		1.391	1.391		1.339	1.339		1.816	1.816	1.397	0.83	1.1135	1.771	0.663	1.217	1.342	0.625	0.9835		1.312	1.312		1.11	1.11		1.329	1.329	1.167	0.942	1.0545	1.186	0.834	1.01	1.008	0.86	0.934		0.943	0.836	1.135	0.67	1.257	0.751	1.376
Q9QXE2-167	Q9QXE2	167	S	DNA polymerase lambda	Poll
Q6A065-1188	Q6A065	1188	S	Centrosomal protein of 170 kDa	Cep170	0.814	1.071	0.9425	1.068	1.064	1.066	1.104	1.138	1.121	1.096	0.927	1.0115	1.204	0.793	0.9985	1.389	0.834	1.1115	1.132	0.97	1.051	0.941	0.876	0.9085	0.811	0.89	0.8505	1.171	0.976	1.0735	1.094	1.038	1.066	1.268	0.916	1.092	1.392	0.906	1.068	1.053	0.908	1.309	0.913	1.097
Q922J3-910	Q922J3	910	S	CAP-Gly domain-containing linker protein 1	Clip1										1.141	0.915	1.028	1.156	0.706	0.931	1.291	0.792	1.0415										1.279	1.188	1.2335	1.311	1.126	1.2185	1.258	0.974	1.116			1.121	1.298	1.135	1.595	0.975	1.229
Q8VDY9-307	Q8VDY9	307	S	Caspase activity and apoptosis inhibitor 1	Caap1	1.06		1.06	1.073		1.073	1.307		1.307	1.042		1.042	1.077		1.077	1.277		1.277	1.132		1.132	1.308		1.308	0.86		0.86	1.119		1.119	1.367		1.367	0.902		0.902	1.068		1.074		1.269		0.707
Q80XU8-585	Q80XU8	585	S	Leucine-rich repeat and fibronectin type-III domain-containing protein 4	Lrfn4	0.936	1.016	0.976	1.13	1.057	1.0935	1.124	1.208	1.166	0.829	1.089	0.959	0.973	1.061	1.017	1.017	0.83	0.9235	1.277	1.027	1.152	1.153	1.048	1.1005	1.109	1.114	1.1115	0.969	1.265	1.117	1.019	1.127	1.073	0.967	1.1	1.0335	1.365	1.011	1.169	1.162	1.047	1.062	0.95	1.325
Q80T41-792	Q80T41	792	S	Gamma-aminobutyric acid type B receptor subunit 2	Gabbr2		1.2	1.2		1.389	1.389		1.878	1.878											1.563	1.563		1.605	1.605		1.793	1.793											1.303
P14873-1789	P14873	1789	S	Microtubule-associated protein 1B	Map1b	0.851	1.07	0.9605	0.983	0.934	0.9585	0.839	1.088	0.9635	1.032	0.938	0.985	1.169	0.862	1.0155	1.226	0.802	1.014	1.048	1.009	1.0285	0.943	1.098	1.0205	0.882	1.034	0.958	1.114	1.04	1.077	1.155	1.045	1.1	1.123	1.01	1.0665	1.231	0.943	1.079	1.108	0.988	1.212	0.916	1.26
Q91W92-339	Q91W92	339	S	Cdc42 effector protein 1	Cdc42ep1		2.269	2.269		2.728	2.728		3.05	3.05											2.177	2.177		2.021	2.021		2.06	2.06											0.96
Q62417-791	Q62417	791	S	Sorbin and SH3 domain-containing protein 1	Sorbs1	0.839	0.887	0.863	1.081	0.891	0.986	0.988	1	0.994	1.366	0.935	1.1505	0.942	1.01	0.976	1.438	1.004	1.221	1.116	1.116	1.116	1.103	1.225	1.164	0.954	0.814	0.884	1.102	1.207	1.1545	1.198	1.212	1.205	1.162	1.143	1.1525	1.329	1.258	0.807	1.291	1.272	1.2	0.808	1.139
P97454-133	P97454	133	S	Mothers against decapentaplegic homolog 5	Smad5	0.689	0.468	0.5785	0.798	0.6	0.699	0.707	0.558	0.6325	0.771	0.614	0.6925	1.106	0.667	0.8865	0.984	0.635	0.8095	0.84	0.654	0.747	0.64	0.615	0.6275	0.781	0.695	0.738	0.941	0.717	0.829	0.936	0.764	0.85	0.885	0.816	0.8505	1.219	1.397	1.22	1.167	0.846	1.145	0.9	1.285
Q8K3V7-370	Q8K3V7	370	S	UPF0258 protein KIAA1024	Kiaa1024		1.096	1.096		1.057	1.057		1.113	1.113											1.004	1.004		0.944	0.944		0.999	0.999											0.916
Q8BSS9-689	Q8BSS9	689	S	Liprin-alpha-2	Ppfia2	0.58	1.103	0.8415	2.722	1.877	2.2995	0.716	1.43	1.073	0.741	0.41	0.5755	5.198	1.89	3.544	1.035	0.49	0.7625	0.93	1.304	1.117	0.822	1.106	0.964	0.316	1.217	0.7665	1.168	0.709	0.9385	0.803	0.531	0.667	1.103	0.509	0.806	1.603	1.182	1.577	1.727	0.154	0.281	1.066	1.04
P14873-1391	P14873	1391	S	Microtubule-associated protein 1B	Map1b		0.959	0.959		0.837	0.837		1.254	1.254	0.984		0.984	1.126		1.126	1.365		1.365		0.972	0.972		0.904	0.904		1.027	1.027	0.955		0.955	1.519		1.519	1.113		1.113		1.013	0.97		1.349		0.816
O35495-123	O35495	123	S	Cyclin-dependent kinase 14	Cdk14		2.219	2.219		2.097	2.097		2.219	2.219		1.839	1.839		1.691	1.691		1.736	1.736		2.205	2.205		2.38	2.38		2.354	2.354		1.908	1.908		2.3	2.3		2.06	2.06		0.994		1.037		1.361		1.187
P84244-58	P84244	58	S	Histone H3.3	H3f3a										0.825		0.825	1.022		1.022	0.974		0.974										1.048		1.048	1.134		1.134	0.882		0.882			1.27		1.109		0.906
Q5DQR4-792	Q5DQR4	792	S	Syntaxin-binding protein 5-like	Stxbp5l		1.145	1.145		1.489	1.489		1.528	1.528	1.39		1.39	1.453		1.453	1.376		1.376		1.432	1.432		1.363	1.363		1.393	1.393	1.19		1.19	1.156		1.156	0.986		0.986		1.251	0.856		0.796		0.716
Q8BTI8-1780	Q8BTI8	1780	S	Serine/arginine repetitive matrix protein 2	Srrm2	3.003	2.923	2.963	5.297	2.558	3.9275	4.096	3.049	3.5725		3.85	3.85		3.369	3.369		3.653	3.653	4.722	2.882	3.802	3.502	2.771	3.1365	3.525	2.846	3.1855		5.37	5.37		5.729	5.729		6.106	6.106	1.572	0.986		1.395		1.7		1.671
P97445-2273	P97445	2273	S	Voltage-dependent P/Q-type calcium channel subunit alpha-1A	Cacna1a	0.905	1.181	1.043	1.068	1.1	1.084	0.952	1.251	1.1015	1.142	1.042	1.092	0.937	0.963	0.95	1.201	0.918	1.0595	1.09	1.107	1.0985	1.074	1.168	1.121	0.882	1.253	1.0675	1.003	1.202	1.1025	0.985	1.169	1.077	1.008	1.099	1.0535	1.205	0.937	0.878	1.154	1.051	1.214	0.839	1.198
F6SEU4-165	F6SEU4	165	S	Ras/Rap GTPase-activating protein SynGAP	Syngap1	1.894	2.565	2.2295	3.108	2.054	2.581	1.818	2.983	2.4005	5.967	1.668	3.8175	1.889	1.931	1.91	3.975	1.455	2.715	2.962	2.423	2.6925	3.761	2.681	3.221	2.32	1.999	2.1595	2.868	1.484	2.176	3.301	2.55	2.9255	2.987	2.566	2.7765	1.564	0.945	0.481	0.89	1.748	1.321	0.751	1.764
A2AG50-310	A2AG50	310	S	MAP7 domain-containing protein 2	Map7d2	1.149		1.149	1.501		1.501	1.423		1.423										1.327		1.327	1.397		1.397	1.083		1.083										1.154
Q8BPN8-2644	Q8BPN8	2644	Y	DmX-like protein 2	Dmxl2		0.713	0.713		0.763	0.763		0.851	0.851											0.795	0.795		0.88	0.88		0.804	0.804											1.116
D3YZU1-1291	D3YZU1	1291	S	SH3 and multiple ankyrin repeat domains protein 1	Shank1	0.752	1.171	0.9615	0.9	1.146	1.023	0.858	1.376	1.117	1.419	0.696	1.0575	1.265	0.738	1.0015	1.179	0.647	0.913	1.195	1.039	1.117	1.068	1.068	1.068	0.856	1.002	0.929	0.828	1.109	0.9685	0.93	1.193	1.0615	0.861	1.182	1.0215	1.589	0.888	0.584	1.594	0.735	1.617	0.73	1.827
P48962-195	P48962	195	Y	ADP/ATP translocase 1	Slc25a4	0.812	0.751	0.7815	0.901	0.82	0.8605	0.903	0.872	0.8875	0.752	0.713	0.7325	0.96	0.718	0.839	0.863	0.65	0.7565	1.174	0.776	0.975	0.582	0.876	0.729	0.923	0.8	0.8615	0.92	0.818	0.869	0.935	0.874	0.9045	0.84	0.915	0.8775	1.446	1.033	1.223	1.147	0.973	1.217	0.974	1.409
Q8BLK9-281	Q8BLK9	281	S	Ribosomal protein S6 kinase delta-1	Rps6kc1	0.917	0.961	0.939	1.071	0.827	0.949	1.067	1.105	1.086	0.968		0.968	0.984		0.984	1.044		1.044	1.144	1.108	1.126	1.077	1.081	1.079	1.025	1.101	1.063	0.967		0.967	1.067		1.067	1.09		1.09	1.249	1.153	0.999		1.084		1.043
P61809-138	P61809	138	T	Cyclin-dependent kinase 5 activator 1	Cdk5r1		1.692	1.692		1.707	1.707		1.763	1.763	2.032		2.032	2.122		2.122	1.637		1.637		1.533	1.533		1.333	1.333		1.466	1.466	1.247		1.247	1.484		1.484	1.699		1.699		0.906	0.614		0.7		1.038
Q8BLN6-1160	Q8BLN6	1160	S	Protein unc-80 homolog	Unc80	0.899	1.097	0.998	1.078	0.958	1.018	1.036	1.19	1.113										1.292	1.015	1.1535	1.005	1.222	1.1135	0.93	1.209	1.0695										1.437	0.925
P20357-647	P20357	647	S	Microtubule-associated protein 2	Map2
Q9QYX7-1439	Q9QYX7	1439	S	Protein piccolo	Pclo		1.433	1.433		1.422	1.422		1.404	1.404		1.35	1.35		1.008	1.008		1.142	1.142		1.572	1.572		1.507	1.507		1.711	1.711		1.633	1.633		1.626	1.626		1.793	1.793		1.097		1.21		1.613		1.57
Q5DTL9-297	Q5DTL9	297	S	Sodium-driven chloride bicarbonate exchanger	Slc4a10		2.925	2.925		2.408	2.408		3.013	3.013	2.676		2.676	1.796		1.796	2.58		2.58		2.358	2.358		2.754	2.754		2.672	2.672	2.468		2.468	2.565		2.565	2.442		2.442		0.806	0.922		1.429		0.946
Q3UHJ0-676	Q3UHJ0	676	S	AP2-associated protein kinase 1	Aak1	1.518	2.259	1.8885	1.839	1.677	1.758	1.616	2.239	1.9275	2.169	1.718	1.9435	1.905	1.444	1.6745	2.322	1.339	1.8305	1.769	1.709	1.739	1.811	2.064	1.9375	1.462	2.127	1.7945	2.326	1.635	1.9805	2.528	1.985	2.2565	2.498	1.368	1.933	1.166	0.757	1.073	0.952	1.327	1.375	1.076	1.021
Q8BQZ4-379	Q8BQZ4	379	T	Ral GTPase-activating protein subunit beta	Ralgapb											1.066	1.066		0.93	0.93		1.015	1.015											1.172	1.172		1.226	1.226		1.216	1.216				1.099		1.317		1.198
Q8CIP5-1345	Q8CIP5	1345	S	Protein dispatched homolog 2	Disp2		1.146	1.146		1.326	1.326		1.264	1.264	2.641		2.641	2.468		2.468	2.1		2.1		1.355	1.355		1.289	1.289		1.252	1.252	2.106		2.106	2.478		2.478	2.276		2.276		1.183	0.798		1.004		1.083
Q6GYP7-860	Q6GYP7	860	S	Ral GTPase-activating protein subunit alpha-1	Ralgapa1	0.883	1.11	0.9965	1.062	1.028	1.045	0.855	1.174	1.0145	0.96	0.921	0.9405	0.977	0.832	0.9045	1.144	0.896	1.02	1.113	1.133	1.123	0.522	1.122	0.822	0.935	1.113	1.024	0.999	0.999	0.999	1.075	0.994	1.0345	1.012	1.01	1.011	1.261	1.021	1.041	1.084	1.1	1.196	0.885	1.127
O88935-553	O88935	553	S	Synapsin-1	Syn1	0.773	0.992	0.8825	0.862	0.924	0.893	0.765	1.235	1	1.068	0.802	0.935	1.314	0.603	0.9585	1.271	0.778	1.0245	0.949	1.134	1.0415	0.534	1.035	0.7845	0.937	1.165	1.051	1.171	0.879	1.025	1.237	0.917	1.077	1.146	0.861	1.0035	1.227	1.143	1.096	1.096	0.941	1.521	0.902	1.107
O88935-62	O88935	62	S	Synapsin-1	Syn1	0.971	1.451	1.211	0.977	1.351	1.164	0.714	2	1.357										1.371	1.395	1.383	0.721	1.299	1.01	0.842	1.518	1.18										1.412	0.962
Q8BTI8-919	Q8BTI8	919	T	Serine/arginine repetitive matrix protein 2	Srrm2		4.993	4.993		5.189	5.189		6.662	6.662	9.157	4.379	6.768	2.605	3.584	3.0945	4.441	3.277	3.859		4.813	4.813		4.812	4.812		4.825	4.825	4.356	4.677	4.5165	4.584	4.361	4.4725	3.678	3.27	3.474		0.964	0.476	1.068	1.76	1.217	0.828	0.998
Q8BLN6-295	Q8BLN6	295	S	Protein unc-80 homolog	Unc80		1.31	1.31		1.369	1.369		1.5	1.5											1.26	1.26		1.11	1.11		1.502	1.502											0.962
Q9EQQ9-709	Q9EQQ9	709	T	Protein O-GlcNAcase	Mgea5	0.844		0.844	1.282		1.282	0.832		0.832										1.135		1.135	0.956		0.956	0.847		0.847										1.344
Q9QYC0-364	Q9QYC0	364	S	Alpha-adducin	Add1	1.509		1.509	1.812		1.812	1.666		1.666	1.636	1.009	1.3225	1.684	1.087	1.3855	1.718	0.921	1.3195	1.818		1.818	1.56		1.56	1.528		1.528	1.715	1.559	1.637	1.6	1.344	1.472	1.663	1.338	1.5005	1.205		1.049	1.546	0.95	1.237	0.968	1.453
Q91WK2-183	Q91WK2	183	S	Eukaryotic translation initiation factor 3 subunit H	Eif3h		0.916	0.916		0.951	0.951		1.035	1.035	1.184		1.184	1.145		1.145	1.126		1.126		1.048	1.048		1.106	1.106		1.045	1.045	1.089		1.089	1.207		1.207	1.258		1.258		1.145	0.92		1.054		1.116
Q3U0S6-322	Q3U0S6	322	S	Ras-interacting protein 1	Rasip1	0.771		0.771	0.919		0.919	1.033		1.033		0.699	0.699		0.753	0.753		0.607	0.607	1.087		1.087	1.015		1.015	0.984		0.984		0.927	0.927		0.954	0.954		0.957	0.957	1.411			1.326		1.268		1.576
J3QNX5-178	J3QNX5	178	T	Protein shisa-8	Shisa8											0.534	0.534		0.75	0.75		1.127	1.127											0.686	0.686		1.408	1.408		0.696	0.696				1.285		1.879		0.617
Q52KI8-260	Q52KI8	260	S	Serine/arginine repetitive matrix protein 1	Srrm1	1.123		1.123	1.726		1.726	1.286		1.286										1.682		1.682	0.844		0.844	1.3		1.3										1.497
A2AAE1-2924	A2AAE1	2924	S	Uncharacterized protein KIAA1109	Kiaa1109										1.236	1.255	1.2455	1.417	0.686	1.0515	1.493	0.956	1.2245										1.359	1.159	1.259	1.189	1.199	1.194	1.17	1.103	1.1365			1.1	0.923	0.839	1.749	0.783	1.154
Q80Z38-593	Q80Z38	593	Y	SH3 and multiple ankyrin repeat domains protein 2	Shank2		1.111	1.111		1.159	1.159		1.359	1.359											1.034	1.034		1.151	1.151		1.218	1.218											0.931
Q3TV65-211	Q3TV65	211	T	MPN domain-containing protein	Mpnd
Q922J3-1189	Q922J3	1189	S	CAP-Gly domain-containing linker protein 1	Clip1		0.889	0.889		0.96	0.96		1.227	1.227											0.988	0.988		0.973	0.973		0.911	0.911											1.111
Q9QZS3-440	Q9QZS3	440	S	Protein numb homolog	Numb	0.833	1.232	1.0325	1.093	0.876	0.9845	0.892	1.261	1.0765		0.737	0.737		0.728	0.728		0.768	0.768	1.164	1.026	1.095	0.975	1.105	1.04	0.946	1.348	1.147		0.793	0.793		0.811	0.811		0.78	0.78	1.398	0.833		1.075		1.113		1.016
Q9Z2A0-248	Q9Z2A0	248	T	3-phosphoinositide-dependent protein kinase 1	Pdpk1											1.016	1.016		0.847	0.847		0.885	0.885											1.199	1.199		1.385	1.385		1.388	1.388				1.18		1.636		1.568
Q5SW75-1216	Q5SW75	1216	S	Protein phosphatase Slingshot homolog 2	Ssh2											0.983	0.983		0.8	0.8		0.823	0.823											1.034	1.034		1.131	1.131		0.999	0.999				1.052		1.415		1.213
Q9D7X8-173	Q9D7X8	173	S	Gamma-glutamylcyclotransferase	Ggct	0.888	1.019	0.9535	1.089	1.074	1.0815	1.071	1.027	1.049	1.193	0.975	1.084	0.989	0.9	0.9445	1.241	0.955	1.098	1.167	1.085	1.126	1.023	1.098	1.0605	1.029	1.241	1.135	0.986	1.006	0.996	1.071	1.194	1.1325	1.047	1.097	1.072	1.315	1.066	0.827	1.031	1.083	1.326	0.844	1.149
Q8CBF3-582	Q8CBF3	582	Y	Ephrin type-B receptor 1	Ephb1										2.093		2.093	1.417		1.417	1.94		1.94										1.491		1.491	1.751		1.751	1.773		1.773			0.712		1.236		0.914
P30275-143	P30275	143	T	"Creatine kinase U-type, mitochondrial"	Ckmt1										1.328		1.328	1.005		1.005	1.293		1.293										1.195		1.195	1.284		1.284	1.262		1.262			0.9		1.278		0.976
Q9CZX7-22	Q9CZX7	22	T	"Type 2 phosphatidylinositol 4,5-bisphosphate 4-phosphatase"	Pip4p2	0.854	1.098	0.976	0.981	1.022	1.0015	0.93	1.366	1.148	0.897	0.849	0.873	0.971	0.877	0.924	1.041	0.739	0.89	1.164	1.281	1.2225	0.879	1.239	1.059	1.032	1.245	1.1385	0.913	0.893	0.903	0.868	1.009	0.9385	0.878	1.139	1.0085	1.363	1.166	1.018	1.052	0.894	1.15	0.843	1.542
Q8BGV8-94	Q8BGV8	94	S	Mitochondrial dynamics protein MID51	Mief1	0.594	1.019	0.8065	0.709	1.014	0.8615	0.839	1.227	1.033	0.985	0.923	0.954	1.382	0.777	1.0795	1.379	0.711	1.045	0.748	0.995	0.8715	0.675	1.167	0.921	0.678	1.193	0.9355	1.199	0.898	1.0485	1.018	0.917	0.9675	1.105	0.905	1.005	1.26	0.977	1.217	0.974	0.736	1.18	0.801	1.272
Q80ZD8-476	Q80ZD8	476	S	Amphoterin-induced protein 1	Amigo1	0.976	1.019	0.9975	1.408	0.742	1.075	1.071	1.042	1.0565	1.2	0.66	0.93	1.256	0.634	0.945	1.212	0.819	1.0155	1.455	1.01	1.2325	1.03	0.918	0.974	1.111	1.008	1.0595	1.032	0.858	0.945	1.168	0.937	1.0525	1.126	0.759	0.9425	1.491	0.991	0.86	1.3	0.929	1.477	0.929	0.926
Q8CC35-740	Q8CC35	740	S	Synaptopodin	Synpo		0.841	0.841		0.8	0.8		0.843	0.843											0.808	0.808		0.879	0.879		0.831	0.831											0.961
P62874-74	P62874	74	S	Guanine nucleotide-binding protein G(I)/G(S)/G(T) subunit beta-1	Gnb1											0.974	0.974		1.056	1.056		1.033	1.033											1.519	1.519		1.326	1.326		1.548	1.548				1.56		1.256		1.498
Q91ZU6-4680	Q91ZU6	4680	S	Dystonin	Dst	0.724		0.724	0.825		0.825	0.747		0.747	0.997	0.876	0.9365	1.053	0.804	0.9285	0.979	0.841	0.91	0.849		0.849	0.561		0.561	0.824		0.824	1.115	0.898	1.0065	1.19	0.989	1.0895	1.059	0.884	0.9715	1.173		1.119	1.025	1.13	1.229	1.081	1.051
Q8BL65-387	Q8BL65	387	Y	Actin-binding LIM protein 2	Ablim2	0.968	1.227	1.0975	1.374	1.221	1.2975	1.185	1.366	1.2755	1.101		1.101	0.846		0.846	1.276		1.276	1.479	1.345	1.412	1.395	1.415	1.405	1.254	1.462	1.358	1.001		1.001	1.221		1.221	1.121		1.121	1.528	1.096	0.909		1.442		0.879
A2A690-1521	A2A690	1521	S	Protein TANC2	Tanc2	0.694	1.019	0.8565	0.81	0.822	0.816	0.787	1.03	0.9085	0.714	0.786	0.75	1.094	0.798	0.946	1.051	0.752	0.9015	0.902	0.971	0.9365	0.58	1.027	0.8035	0.777	0.991	0.884	0.956	0.835	0.8955	1.01	0.917	0.9635	0.92	0.883	0.9015	1.299	0.953	1.339	1.062	0.923	1.149	0.876	1.175
O35126-642	O35126	642	Y	Atrophin-1	Atn1		0.968	0.968		0.994	0.994		1.064	1.064											1.141	1.141		1.174	1.174		1.043	1.043											1.179
Q920Q8-338	Q920Q8	338	S	Influenza virus NS1A-binding protein homolog	Ivns1abp		0.86	0.86		0.883	0.883		1.156	1.156											1.167	1.167		1.134	1.134		1.088	1.088											1.357
Q921Q7-338	Q921Q7	338	S	Ras and Rab interactor 1	Rin1	1.058		1.058	0.836		0.836	1.04		1.04		0.897	0.897		0.909	0.909		0.812	0.812	1.403		1.403	1.387		1.387	1.258		1.258		1.208	1.208		1.218	1.218		1.117	1.117	1.326			1.347		1.34		1.375
P14873-2070	P14873	2070	S	Microtubule-associated protein 1B	Map1b										5.093		5.093	1.721		1.721	3.378		3.378										2.781		2.781	3.533		3.533	2.758		2.758			0.546		2.053		0.816
Q9ESN9-366	Q9ESN9	366	S	C-Jun-amino-terminal kinase-interacting protein 3	Mapk8ip3										2.211	1.311	1.761	1.791	1.21	1.5005	2.469	1.165	1.817										2.085	1.491	1.788	2.465	1.609	2.037	2.021	1.546	1.7835			0.943	1.137	1.377	1.329	0.819	1.327
Q5SRX1-479	Q5SRX1	479	S	TOM1-like protein 2	Tom1l2	0.957	0.894	0.9255	1.119	0.932	1.0255	1.05	1.003	1.0265	1.026	0.943	0.9845	0.956	0.856	0.906	1.081	0.883	0.982	1.159	0.967	1.063	1.169	1.078	1.1235	1.093	1.019	1.056	1.01	1.058	1.034	1.123	1.054	1.0885	1.115	1.051	1.083	1.211	1.081	0.984	1.122	1.174	1.232	1.032	1.19
Q64511-1600	Q64511	1600	S	DNA topoisomerase 2-beta	Top2b	0.933	0.992	0.9625	1.054	1.129	1.0915	1.013	1.147	1.08	1.114		1.114	1.212		1.212	1.377		1.377	1.159	0.989	1.074	1.091	1.143	1.117	1.16	0.979	1.0695	1.035		1.035	0.842		0.842	1.243		1.243	1.242	0.997	0.929		0.695		0.903
Q9JM52-903	Q9JM52	903	S	Misshapen-like kinase 1	Mink1	1.987	1.236	1.6115	2.416	1.462	1.939	2.829	1.357	2.093	2.898	2.491	2.6945	1.735	2.296	2.0155	2.487	2.496	2.4915	2.295	1.465	1.88	3.168	1.583	2.3755	2.512	1.496	2.004	2.995	3.097	3.046	2.658	2.894	2.776	2.768	2.938	2.853	1.155	1.185	1.033	1.243	1.532	1.26	1.113	1.177
Q91VU8-36	Q91VU8	36	S	Prostate tumor-overexpressed gene 1 protein homolog	Ptov1										1.031		1.031	1.113		1.113	1.407		1.407										1.006		1.006	1.169		1.169	1.239		1.239			0.976		1.05		0.88
Q8BPQ7-633	Q8BPQ7	633	S	Small G protein signaling modulator 1	Sgsm1	1.062	1.42	1.241	1.298	1.397	1.3475	1.164	1.489	1.3265	1.349	1.132	1.2405	1.092	1.084	1.088	1.194	1.11	1.152	1.305	1.508	1.4065	1.929	1.276	1.6025	1.28	1.401	1.3405	1.249	1.525	1.387	1.229	1.404	1.3165	1.153	1.243	1.198	1.229	1.062	0.926	1.347	1.125	1.295	0.965	1.12
O88935-702	O88935	702	S	Synapsin-1	Syn1	0.574	1.154	0.864	0.926	1.453	1.1895	0.597	1.487	1.042	0.811	0.664	0.7375	1.143	0.793	0.968	0.633	0.467	0.55	0.926	1.447	1.1865	0.71	1.403	1.0565	0.644	1.381	1.0125	0.71	1.041	0.8755	0.827	1.111	0.969	0.783	0.569	0.676	1.614	1.254	0.875	1.568	0.723	1.402	1.238	1.219
Q811D0-158	Q811D0	158	S	Disks large homolog 1	Dlg1		1.088	1.088		0.97	0.97		1.15	1.15	0.749		0.749	1.155		1.155	1.046		1.046		1.203	1.203		1.276	1.276		1.32	1.32	1.062		1.062	0.955		0.955	0.862		0.862		1.106	1.418		0.826		0.824
Q8VBT0-245	Q8VBT0	245	S	Thioredoxin-related transmembrane protein 1	Tmx1		0.882	0.882		0.941	0.941		0.857	0.857		0.851	0.851		0.827	0.827		0.855	0.855		0.987	0.987		0.873	0.873		1.034	1.034		1.101	1.101		1.004	1.004		1.027	1.027		1.119		1.294		1.215		1.201
Q5SSM3-789	Q5SSM3	789	S	Rho GTPase-activating protein 44	Arhgap44										0.774		0.774	1.542		1.542	1.213		1.213										1.13		1.13	1.12		1.12	1.158		1.158			1.461		0.726		0.954
P34884-91	P34884	91	S	Macrophage migration inhibitory factor	Mif	1.288	1.117	1.2025	1.253	1.037	1.145	1.134	1.17	1.152	0.834	0.994	0.914	1.134	0.962	1.048	1.085	1.18	1.1325	1.282	1.233	1.2575	1.026	1.213	1.1195	1.192	1.331	1.2615	1.165	1.366	1.2655	1.026	1.19	1.108	1.091	1.254	1.1725	0.995	1.104	1.397	1.375	0.905	1.237	1.005	1.063
P15388-471	P15388	471	Y	Potassium voltage-gated channel subfamily C member 1	Kcnc1		0.806	0.806		0.884	0.884		0.879	0.879	0.653	1.071	0.862	0.692	0.939	0.8155	0.887	0.913	0.9		0.814	0.814		0.902	0.902		0.912	0.912	0.689	1.084	0.8865	0.8	0.906	0.853	0.858	1.262	1.06		1.01	1.054	1.012	1.156	0.966	0.967	1.383
Q6P9J5-639	Q6P9J5	639	T	KN motif and ankyrin repeat domain-containing protein 4	Kank4	0.846	0.978	0.912	0.999	0.925	0.962	0.927	0.947	0.937										1.038	1.009	1.0235	0.881	0.992	0.9365	1.007	0.941	0.974										1.227	1.032
Q80Z38-729	Q80Z38	729	S	SH3 and multiple ankyrin repeat domains protein 2	Shank2	0.89	1.531	1.2105	1.147	1.773	1.46	0.83	1.878	1.354		0.837	0.837		0.976	0.976		0.802	0.802	1.356	1.365	1.3605	1.146	1.087	1.1165	0.931	1.251	1.091		1.093	1.093		0.951	0.951		1.117	1.117	1.525	0.891		1.306		0.974		1.394
Q5SVR0-797	Q5SVR0	797	S	TBC1 domain family member 9B	Tbc1d9b	0.926		0.926	1.121		1.121	1.048		1.048	1.379		1.379	1.07		1.07	1.284		1.284	1.318		1.318	1.215		1.215	1.056		1.056	0.958		0.958	1.179		1.179	1.041		1.041	1.424		0.694		1.102		0.811
Q9ET80-413	Q9ET80	413	S	Junctophilin-1	Jph1	0.547	0.564	0.5555	0.87	0.686	0.778	0.663	0.581	0.622	0.871		0.871	0.913		0.913	0.906		0.906	0.832	0.509	0.6705	0.661	0.746	0.7035	0.775	0.77	0.7725	0.854		0.854	1.159		1.159	1.198		1.198	1.521	0.902	0.981		1.27		1.323
Q68EF6-479	Q68EF6	479	Y	Brain-enriched guanylate kinase-associated protein	Begain		1.466	1.466		1.347	1.347		1.758	1.758											1.759	1.759		1.466	1.466		1.597	1.597											1.199
Q99NH2-728	Q99NH2	728	S	Partitioning defective 3 homolog	Pard3										1.124		1.124	0.833		0.833	1.057		1.057										0.837		0.837	1.163		1.163	1.032		1.032			0.745		1.395		0.976
Q8CBW3-231	Q8CBW3	231	S	Abl interactor 1	Abi1										5.84		5.84	5.198		5.198	4.746		4.746										3.002		3.002	2.221		2.221	2.446		2.446			0.514		0.427		0.515
Q9Z2Q6-13	Q9Z2Q6	13	T	Septin-5	Sept5	1.006	1.16	1.083	1.033	1.025	1.029	1.096	1.235	1.1655	0.874	1.001	0.9375	1.118	1.015	1.0665	1.249	0.962	1.1055	1.015	1.099	1.057	0.581	1.159	0.87	0.866	1.124	0.995	1.101	1.172	1.1365	1.21	1.102	1.156	1.053	1.089	1.071	1.009	0.947	1.26	1.171	1.082	1.085	0.843	1.132
Q6GYP7-772	Q6GYP7	772	S	Ral GTPase-activating protein subunit alpha-1	Ralgapa1	0.892	1.075	0.9835	1.101	1.093	1.097	0.948	1.13	1.039	0.975		0.975	1.163		1.163	1.147		1.147	1.289	1.118	1.2035	0.974	1.038	1.006	0.97	1.107	1.0385	1.22		1.22	0.922		0.922	0.991		0.991	1.445	1.04	1.251		0.792		0.864
Q9CXF4-333	Q9CXF4	333	S	TBC1 domain family member 15	Tbc1d15	1.833		1.833	1.701		1.701	1.622		1.622										1.85		1.85	1.741		1.741	1.743		1.743										1.009
Q8VD37-409	Q8VD37	409	T	SH3-containing GRB2-like protein 3-interacting protein 1	Sgip1	1.041	1.196	1.1185	1.084	1.241	1.1625	0.993	1.532	1.2625	1.068	1.045	1.0565	1.374	1	1.187	1.282	0.964	1.123	1.363	1.416	1.3895	1.33	1.459	1.3945	1.147	1.476	1.3115	1.042	1.427	1.2345	0.985	1.27	1.1275	1.248	1.298	1.273	1.31	1.184	0.976	1.366	0.717	1.27	0.973	1.346
O55017-915	O55017	915	S	Voltage-dependent N-type calcium channel subunit alpha-1B	Cacna1b	1.321	1.452	1.3865	1.955	1.365	1.66	1.428	1.465	1.4465	1.393	1.115	1.254	1.513	0.991	1.252	1.731	1.243	1.487	1.832	1.419	1.6255	1.751	1.505	1.628	1.664	1.406	1.535	1.599	1.407	1.503	1.301	1.098	1.1995	1.302	1.302	1.302	1.387	0.977	1.148	1.261	0.86	1.109	0.752	1.048
Q8CI71-585	Q8CI71	585	S	Syndetin	Vps50										4.845		4.845	2.395		2.395	3.862		3.862										3.418		3.418	2.983		2.983	2.655		2.655			0.705		1.246		0.687
Q5DU25-1119	Q5DU25	1119	Y	IQ motif and SEC7 domain-containing protein 2	Iqsec2		1.47	1.47		0.998	0.998		1.328	1.328		0.984	0.984		0.963	0.963		0.984	0.984		1.169	1.169		1.58	1.58		1.568	1.568		1.196	1.196		1.277	1.277		1.254	1.254		0.795		1.215		1.326		1.275
P35486-295	P35486	295	S	"Pyruvate dehydrogenase E1 component subunit alpha, somatic form, mitochondrial"	Pdha1	0.618	1.626	1.122	1.088	1.093	1.0905	0.952	1.596	1.274										1.163	1.314	1.2385	0.924	1.278	1.101	0.923	1.486	1.2045										1.881	0.808
B9EJ86-65	B9EJ86	65	S	Oxysterol-binding protein-related protein 8	Osbpl8	0.891	0.981	0.936	1.304	1.049	1.1765	0.987	1.05	1.0185	0.964	0.877	0.9205	1.073	0.912	0.9925	1.195	0.86	1.0275	1.116	1.028	1.072	1.054	1.129	1.0915	1.08	1.042	1.061	0.882	1.043	0.9625	0.973	1.023	0.998	0.935	1.03	0.9825	1.252	1.048	0.915	1.19	0.907	1.121	0.782	1.197
Q8K4L3-960	Q8K4L3	960	S	Supervillin	Svil		1.03	1.03		0.902	0.902		1.154	1.154	0.871		0.871	1.079		1.079	1.174		1.174		0.925	0.925		1.089	1.089		0.949	0.949	0.972		0.972	0.895		0.895	0.88		0.88		0.899	1.116		0.829		0.749
Q78ZA7-125	Q78ZA7	125	S	Nucleosome assembly protein 1-like 4	Nap1l4		0.951	0.951		0.945	0.945		1.102	1.102		0.812	0.812		0.726	0.726		0.802	0.802		1.007	1.007		1.147	1.147		1.001	1.001		0.982	0.982		1.058	1.058		1.014	1.014		1.059		1.209		1.457		1.263
Q03265-346	Q03265	346	S	"ATP synthase subunit alpha, mitochondrial"	Atp5f1a	0.774	0.906	0.84	1.018	1.011	1.0145	0.915	1.118	1.0165	1.05	0.833	0.9415	1.005	0.668	0.8365	1.105	0.749	0.927	1.045	1.157	1.101	0.926	1.056	0.991	0.922	1.015	0.9685	0.982	0.815	0.8985	0.964	0.942	0.953	0.936	0.812	0.874	1.351	1.277	0.935	0.979	0.959	1.411	0.847	1.085
O70174-543	O70174	543	S	Neuronal acetylcholine receptor subunit alpha-4	Chrna4	0.857	0.851	0.854	0.962	0.698	0.83	0.869	0.914	0.8915	0.87	1.122	0.996	1.024	0.932	0.978	1.079	0.893	0.986	0.998	0.905	0.9515	0.805	0.997	0.901	1.002	0.791	0.8965	0.936	1.311	1.1235	0.984	0.959	0.9715	0.973	1.082	1.0275	1.164	1.063	1.077	1.169	0.961	1.029	0.902	1.211
Q6ZPZ3-159	Q6ZPZ3	159	S	Zinc finger CCCH domain-containing protein 4	Zc3h4	0.831	1.252	1.0415	1.434	1.177	1.3055	0.777	1.336	1.0565	1.338		1.338	1.194		1.194	1.62		1.62	1.048	1.164	1.106	1.466	1.251	1.3585	1.014	1.191	1.1025	1.202		1.202	1.664		1.664	1.313		1.313	1.262	0.929	0.898		1.394		0.811
P14873-1629	P14873	1629	T	Microtubule-associated protein 1B	Map1b	1.72	3.05	2.385	1.98	2.556	2.268	1.776	3.361	2.5685	2.858		2.858	2.837		2.837	2.781		2.781	2.054	2.516	2.285	2.398	2.444	2.421	1.874	2.857	2.3655	2.378		2.378	2.854		2.854	2.937		2.937	1.194	0.825	0.832		1.006		1.056
D3YZU1-1386	D3YZU1	1386	S	SH3 and multiple ankyrin repeat domains protein 1	Shank1		1.438	1.438		1.396	1.396		1.525	1.525											1.205	1.205		1.053	1.053		1.12	1.12											0.838
Q8C437-388	Q8C437	388	S	PEX5-related protein	Pex5l	0.862	0.796	0.829	0.989	0.686	0.8375	1.038	0.84	0.939	0.871	1.045	0.958	0.974	0.89	0.932	1.038	0.94	0.989	1.058	0.73	0.894	0.813	0.773	0.793	0.991	0.781	0.886	0.923	1.06	0.9915	0.938	1.066	1.002	0.951	1.094	1.0225	1.228	0.916	1.06	1.014	0.963	1.198	0.916	1.165
Q62417-1201	Q62417	1201	S	Sorbin and SH3 domain-containing protein 1	Sorbs1										1.608		1.608	1.437		1.437	1.73		1.73										1.448		1.448	1.274		1.274	1.265		1.265			0.901		0.887		0.731
Q8VD37-160	Q8VD37	160	S	SH3-containing GRB2-like protein 3-interacting protein 1	Sgip1	2.807	3.302	3.0545	2.979	2.806	2.8925	2.588	3.234	2.911	2.114	2.797	2.4555	2.346	2.421	2.3835	2.653	2.159	2.406	2.585	3.416	3.0005	2.19	3.413	2.8015	2.153	3.249	2.701	2.501	3.232	2.8665	2.557	2.969	2.763	2.656	2.8	2.728	0.921	1.035	1.183	1.155	1.09	1.226	1.001	1.297
F6SEU4-766	F6SEU4	766	S	Ras/Rap GTPase-activating protein SynGAP	Syngap1	0.764		0.764	0.934		0.934	0.617		0.617										1.155		1.155	0.622		0.622	0.754		0.754										1.511
Q9Z280-45	Q9Z280	45	S	Phospholipase D1	Pld1		1.234	1.234		1.166	1.166		1.334	1.334											1.189	1.189		1.307	1.307		1.234	1.234											0.963
Q69ZS8-371	Q69ZS8	371	S	Kazrin	Kazn		1.276	1.276		1.099	1.099		1.228	1.228											1.312	1.312		1.244	1.244		1.126	1.126											1.028
Q8C1B1-439	Q8C1B1	439	S	Calmodulin-regulated spectrin-associated protein 2	Camsap2	1.029	1.755	1.392	1.28	2.102	1.691	1.103	2.384	1.7435	1.585	0.852	1.2185	1.429	0.747	1.088	1.449	0.722	1.0855	1.152	1.944	1.548	0.887	2.445	1.666	0.816	1.874	1.345	1.379	1.023	1.201	1.185	1.003	1.094	1.096	0.945	1.0205	1.12	1.108	0.87	1.201	0.83	1.344	0.756	1.309
Q9QYG0-346	Q9QYG0	346	S	Protein NDRG2	Ndrg2										0.97		0.97	0.904		0.904	0.976		0.976										0.942		0.942	0.996		0.996	1.126		1.126			0.972		1.101		1.154
Q9QZW0-1105	Q9QZW0	1105	S	Phospholipid-transporting ATPase 11C	Atp11c	1.271	3.863	2.567	1.378	3.028	2.203	2.05	4.444	3.247	2.161	1.166	1.6635	1.712	1.003	1.3575	2.062	0.983	1.5225	2.179	3.208	2.6935	1.419	4.057	2.738	1.545	5.171	3.358	1.774	1.378	1.576	2.194	1.343	1.7685	1.77	1.167	1.4685	1.713	0.831	0.821	1.182	1.281	1.339	0.858	1.187
P20357-938	P20357	938	S	Microtubule-associated protein 2	Map2	0.834	1.357	1.0955	0.982	1.293	1.1375	0.875	1.381	1.128										1.031	1.563	1.297	0.979	1.366	1.1725	0.787	1.472	1.1295										1.236	1.152
P60469-683	P60469	683	S	Liprin-alpha-3	Ppfia3	0.886	1.722	1.304	1.311	1.317	1.314	1.358	1.776	1.567	2.749	1.341	2.045	2.639	1.132	1.8855	2.718	1.096	1.907	1.369	1.603	1.486	0.952	1.457	1.2045	1.161	1.674	1.4175	2.425	1.231	1.828	2.622	1.34	1.981	1.793	1.176	1.4845	1.545	0.931	0.882	0.918	0.993	1.184	0.66	1.072
P26645-163	P26645	163	S	Myristoylated alanine-rich C-kinase substrate	Marcks	0.583	2.231	1.407	0.665	2.12	1.3925	0.564	2.902	1.733	2.457	0.695	1.576	3.167	0.554	1.8605	1.954	0.565	1.2595	0.857	1.776	1.3165	0.586	1.446	1.016	0.522	1.418	0.97	1.39	0.929	1.1595	1.054	0.832	0.943	0.99	0.568	0.779	1.468	0.796	0.566	1.335	0.333	1.503	0.507	1.005
P99024-285	P99024	285	T	Tubulin beta-5 chain	Tubb5	0.513		0.513	0.787		0.787	0.818		0.818										0.743		0.743	0.714		0.714	0.82		0.82										1.45
Q9Z2C4-50	Q9Z2C4	50	T	Myotubularin-related protein 1	Mtmr1		1.139	1.139		1.137	1.137		1.324	1.324											1.198	1.198		1.296	1.296		1.278	1.278											1.052
Q6WVG3-163	Q6WVG3	163	Y	BTB/POZ domain-containing protein KCTD12	Kctd12		0.971	0.971		1.093	1.093		1.028	1.028											1.109	1.109		1.082	1.082		1.175	1.175											1.142
Q61165-697	Q61165	697	S	Sodium/hydrogen exchanger 1	Slc9a1	0.73	1.253	0.9915	1.057	1.003	1.03	0.84	1.078	0.959	0.975		0.975	1.493		1.493	1.545		1.545	1.034	1.12	1.077	1.029	1.064	1.0465	0.95	0.977	0.9635	0.971		0.971	1.51		1.51	1.536		1.536	1.416	0.894	0.996		1.011		0.994
O70456-63	O70456	63	S	14-3-3 protein sigma	Sfn	1.583	0.96	1.2715	1.717	1.156	1.4365	1.516	1.109	1.3125	1.127	1.738	1.4325	1.138	1.951	1.5445	1.227	1.626	1.4265	1.838	0.959	1.3985	1.235	1.126	1.1805	1.316	1.226	1.271	1.171	1.922	1.5465	1.262	2.224	1.743	1.109	1.921	1.515	1.16	0.999	1.04	1.106	1.108	1.14	0.904	1.181
Q9Z0U1-107	Q9Z0U1	107	S	Tight junction protein ZO-2	Tjp2	0.847	0.967	0.907	1.024	1.067	1.0455	0.989	1.064	1.0265	0.962	0.923	0.9425	0.908	0.876	0.892	1.096	0.818	0.957	1.074	1.038	1.056	0.929	0.949	0.939	1.033	1.078	1.0555	0.992	1.083	1.0375	1.032	1.064	1.048	1.032	1.085	1.0585	1.268	1.073	1.031	1.173	1.137	1.214	0.941	1.325
Q8K0D0-137	Q8K0D0	137	S	Cyclin-dependent kinase 17	Cdk17	0.74	1.173	0.9565	1.029	1.76	1.3945	0.841	1.553	1.197	1.665	0.717	1.191	1.811	0.537	1.174	1.482	0.527	1.0045	0.985	1.533	1.259	0.841	1.696	1.2685	0.712	1.563	1.1375	1.264	0.687	0.9755	1.175	0.807	0.991	1.112	0.589	0.8505	1.33	1.306	0.759	0.959	0.649	1.503	0.75	1.117
Q8K0D0-180	Q8K0D0	180	S	Cyclin-dependent kinase 17	Cdk17	0.697	1.818	1.2575	0.86	1.762	1.311	0.914	1.836	1.375	1.59	0.732	1.161	1.694	0.674	1.184	1.393	0.553	0.973	0.987	1.716	1.3515	0.846	1.335	1.0905	0.756	1.915	1.3355	1.13	0.863	0.9965	1.024	0.932	0.978	1.19	0.584	0.887	1.417	0.943	0.711	1.178	0.605	1.383	0.855	1.057
Q9JJA9-93	Q9JJA9	93	S	General receptor for phosphoinositides 1-associated scaffold protein	Grasp	1.141		1.141	1.55		1.55	1.287		1.287	1.473	1.147	1.31	1.649	1.156	1.4025	1.663	1.103	1.383	1.406		1.406	1.047		1.047	1.126		1.126	1.435	1.384	1.4095	1.688	1.69	1.689	1.468	1.533	1.5005	1.232		0.974	1.206	1.024	1.462	0.883	1.391
Q6NZM9-629	Q6NZM9	629	S	Histone deacetylase 4	Hdac4	0.922		0.922	1.449		1.449	1.042		1.042										1.307		1.307	1.112		1.112	1.06		1.06										1.418
Q8R4E6-159	Q8R4E6	159	S	Purine-rich element-binding protein gamma	Purg	0.833	0.982	0.9075	1.297	1.04	1.1685	1.086	1.137	1.1115	1.214	1.129	1.1715	1.121	1.05	1.0855	1.283	1.086	1.1845	1.391	1.096	1.2435	1.146	1.065	1.1055	1.173	1.048	1.1105	1.05	1.244	1.147	1.235	1.537	1.386	1.083	1.512	1.2975	1.669	1.116	0.865	1.101	1.102	1.464	0.844	1.393
Q8R0S2-251	Q8R0S2	251	S	IQ motif and SEC7 domain-containing protein 1	Iqsec1	0.953	0.985	0.969	1.288	1.011	1.1495	1.106	1.11	1.108	1.202	0.885	1.0435	1.227	1.001	1.114	0.981	0.704	0.8425	1.313	1.021	1.167	1.216	1.02	1.118	1.221	1.203	1.212	1.064	0.843	0.9535	0.897	0.998	0.9475	1.022	0.9	0.961	1.378	1.037	0.885	0.953	0.731	0.997	1.041	1.278
P97467-935	P97467	935	S	Peptidyl-glycine alpha-amidating monooxygenase	Pam		1.597	1.597		1.802	1.802		2.171	2.171	1.499	0.453	0.976	1.921	0.679	1.3	1.479	0.65	1.0645		1.474	1.474		1.285	1.285		1.344	1.344	1.029	0.99	1.0095	0.997	0.678	0.8375	1.03	0.649	0.8395		0.923	0.687	2.188	0.519	0.998	0.697	0.999
O88705-651	O88705	651	S	Potassium/sodium hyperpolarization-activated cyclic nucleotide-gated channel 3	Hcn3	1.01		1.01	1.039		1.039	0.88		0.88										1.091		1.091	1.068		1.068	1.064		1.064										1.08
Q5SVL6-581	Q5SVL6	581	S	Rap1 GTPase-activating protein 2	Rap1gap2
O88935-666	O88935	666	S	Synapsin-1	Syn1	0.73		0.73	0.991		0.991	0.716		0.716										0.863		0.863	0.555		0.555	0.789		0.789										1.182
Q9ER47-1105	Q9ER47	1105	S	Potassium voltage-gated channel subfamily H member 7	Kcnh7		0.898	0.898		0.764	0.764		1.081	1.081											1.065	1.065		0.92	0.92		1.157	1.157											1.186
Q8K2L8-309	Q8K2L8	309	S	Trafficking protein particle complex subunit 12	Trappc12		1.007	1.007		1.074	1.074		1.47	1.47		0.725	0.725		0.665	0.665		0.702	0.702		1.437	1.437		1.448	1.448		1.319	1.319		0.816	0.816		0.758	0.758		0.814	0.814		1.427		1.127		1.14		1.16
P97772-969	P97772	969	S	Metabotropic glutamate receptor 1	Grm1	0.918	0.974	0.946	1.024	0.847	0.9355	0.91	0.952	0.931	0.964		0.964	0.734		0.734	0.894		0.894	1.17	1.062	1.116	1.168	1.043	1.1055	0.945	1.101	1.023	1.038		1.038	1.044		1.044	0.808		0.808	1.275	1.09	1.077		1.423		0.904
P08414-344	P08414	344	S	Calcium/calmodulin-dependent protein kinase type IV	Camk4
Q8R310-176	Q8R310	176	T	Transmembrane and coiled-coil domain protein 3	Tmcc3	0.837		0.837	1.143		1.143	1.109		1.109										1.525		1.525	1.276		1.276	1.447		1.447										1.822
B2RSH2-98	B2RSH2	98	S	Guanine nucleotide-binding protein G(i) subunit alpha-1	Gnai1	0.631		0.631	0.752		0.752	0.766		0.766	0.816	0.686	0.751	1.282	0.62	0.951	1.089	0.687	0.888	0.934		0.934	0.377		0.377	0.648		0.648	0.959	0.991	0.975	0.988	0.954	0.971	0.974	0.898	0.936	1.481		1.176	1.444	0.77	1.539	0.895	1.307
Q9JL04-1166	Q9JL04	1166	S	Formin-2	Fmn2										0.781		0.781	0.943		0.943	1.04		1.04										0.993		0.993	0.946		0.946	0.997		0.997			1.271		1.004		0.959
Q8BVE3-483	Q8BVE3	483	S	V-type proton ATPase subunit H	Atp6v1h	1.801	1.35	1.5755	2.233	1.592	1.9125	2.083	1.665	1.874		2.427	2.427		2.238	2.238		2.118	2.118	2.263	1.542	1.9025	2.473	1.661	2.067	1.861	1.477	1.669		2.339	2.339		2.416	2.416		2.61	2.61	1.257	1.142		0.964		1.08		1.233
O35625-492	O35625	492	S	Axin-1	Axin1	1.32	1.531	1.4255	1.384	1.159	1.2715	1.18	1.424	1.302	1.522	1.157	1.3395	1.342	0.953	1.1475	1.48	1.107	1.2935	1.681	1.313	1.497	1.689	1.374	1.5315	1.251	1.595	1.423	1.389	1.501	1.445	1.586	1.318	1.452	1.237	1.336	1.2865	1.273	0.858	0.913	1.297	1.182	1.383	0.836	1.208
Q6WVG3-178	Q6WVG3	178	S	BTB/POZ domain-containing protein KCTD12	Kctd12	0.457	0.662	0.5595	1.013	1.046	1.0295	0.312	0.762	0.537										1.545	0.942	1.2435	0.958	0.954	0.956	0.859	1.091	0.975										3.384	1.422
O88705-654	O88705	654	S	Potassium/sodium hyperpolarization-activated cyclic nucleotide-gated channel 3	Hcn3										1.177		1.177	1.182		1.182	1.19		1.19										1.01		1.01	1.195		1.195	0.959		0.959			0.858		1.011		0.806
Q7TSJ2-491	Q7TSJ2	491	S	Microtubule-associated protein 6	Map6		1.254	1.254		1.778	1.778		1.637	1.637	0.985		0.985	1.137		1.137	1.203		1.203		1.314	1.314		1.447	1.447		1.477	1.477	0.961		0.961	1.063		1.063	0.982		0.982		1.048	0.976		0.935		0.817
Q8VEL9-296	Q8VEL9	296	S	GTP-binding protein REM 2	Rem2	2.444		2.444	3.946		3.946	2.252		2.252		0.201	0.201		0.267	0.267		1.788	1.788	5.248		5.248	1.08		1.08	2.423		2.423		0.206	0.206		0.357	0.357		0.288	0.288	2.147			1.028		1.338		0.161
P70265-496	P70265	496	S	"6-phosphofructo-2-kinase/fructose-2,6-bisphosphatase 2"	Pfkfb2										0.625		0.625	0.918		0.918	1.174		1.174										0.941		0.941	1.092		1.092	0.963		0.963			1.505		1.189		0.82
Q62441-292	Q62441	292	S	Transducin-like enhancer protein 4	Tle4		0.963	0.963		1.259	1.259		1.161	1.161	1.504		1.504	1.303		1.303	1.618		1.618		1.134	1.134		1.103	1.103		1.114	1.114	1.065		1.065	1.297		1.297	1.305		1.305		1.177	0.708		0.995		0.807
E9Q784-110	E9Q784	110	S	Zinc finger CCCH domain-containing protein 13	Zc3h13	2.661	2.075	2.368	4.482	2.102	3.292	5.332	2.196	3.764		2.009	2.009		2.074	2.074		1.864	1.864	5.241	2.256	3.7485	3.859	2.337	3.098	3.443	2.267	2.855		2.419	2.419		2.093	2.093		2.824	2.824	1.969	1.088		1.204		1.009		1.515
Q9Z1S3-794	Q9Z1S3	794	S	RAS guanyl-releasing protein 1	Rasgrp1	0.276	1.328	0.802	1.265	1.263	1.264	1.229	1.436	1.3325	1.474	0.89	1.182	1.157	0.861	1.009	1.398	0.947	1.1725	1.236	1.357	1.2965	1.085	1.516	1.3005	1.2	1.401	1.3005	1.134	1.006	1.07	1.568	1.301	1.4345	1.223	1.054	1.1385	4.481	1.022	0.769	1.131	1.355	1.51	0.875	1.113
P28028-483	P28028	483	S	Serine/threonine-protein kinase B-raf	Braf		1.143	1.143		1.155	1.155		1.223	1.223	1.26	0.954	1.107	1.229	0.785	1.007	1.254	0.831	1.0425		1.245	1.245		1.175	1.175		1.233	1.233	1.014	1.144	1.079	0.971	0.959	0.965	1.2	1.035	1.1175		1.089	0.804	1.2	0.791	1.221	0.957	1.246
P09411-415	P09411	415	S	Phosphoglycerate kinase 1	Pgk1		0.77	0.77		0.937	0.937		0.948	0.948											0.788	0.788		1.233	1.233		0.938	0.938											1.023
Q3UHB8-308	Q3UHB8	308	S	Coiled-coil domain-containing protein 177	Ccdc177											0.843	0.843		0.727	0.727		0.814	0.814											0.899	0.899		1.028	1.028		0.931	0.931				1.066		1.414		1.143
P15388-478	P15388	478	S	Potassium voltage-gated channel subfamily C member 1	Kcnc1										0.888		0.888	0.937		0.937	1.165		1.165										0.989		0.989	1.141		1.141	0.901		0.901			1.113		1.218		0.773
O54940-114	O54940	114	S	BCL2/adenovirus E1B 19 kDa protein-interacting protein 2	Bnip2										1.536		1.536	1.455		1.455	1.505		1.505										1.183		1.183	1.259		1.259	1.14		1.14			0.77		0.865		0.757
A2A690-400	A2A690	400	S	Protein TANC2	Tanc2	1.26	2.129	1.6945	1.991	2.225	2.108	2.06	2.56	2.31	2.468	1.511	1.9895	1.918	1.683	1.8005	2.468	1.588	2.028	2.081	2.246	2.1635	2.51	2.532	2.521	1.742	2.334	2.038	2.626	1.853	2.2395	2.482	1.974	2.228	2.23	1.993	2.1115	1.652	1.055	1.064	1.226	1.294	1.173	0.904	1.255
Q52KI8-593	Q52KI8	593	T	Serine/arginine repetitive matrix protein 1	Srrm1										7.118		7.118	4.123		4.123	6.182		6.182										5.208		5.208	5.036		5.036	5.921		5.921			0.732		1.221		0.958
Q9R0K7-1115	Q9R0K7	1115	S	Plasma membrane calcium-transporting ATPase 2	Atp2b2		0.85	0.85		0.862	0.862		0.979	0.979											0.938	0.938		1.048	1.048		0.919	0.919											1.104
Q8BPQ7-229	Q8BPQ7	229	S	Small G protein signaling modulator 1	Sgsm1	1.734	1.526	1.63	1.941	1.431	1.686	1.428	1.733	1.5805										2.144	1.761	1.9525	1.947	1.519	1.733	1.767	1.408	1.5875										1.236	1.154
Q8C0M0-603	Q8C0M0	603	S	GATOR complex protein WDR59	Wdr59	1.262		1.262	1.569		1.569	1.781		1.781	2.371		2.371	1.916		1.916	2.612		2.612	1.616		1.616	1.331		1.331	1.367		1.367	1.963		1.963	2.306		2.306	2.54		2.54	1.28		0.828		1.204		0.972
P31650-618	P31650	618	S	Sodium- and chloride-dependent GABA transporter 3	Slc6a11	0.876		0.876	0.954		0.954	0.89		0.89										0.951		0.951	0.742		0.742	0.823		0.823										1.086
Q9QYC0-431	Q9QYC0	431	S	Alpha-adducin	Add1	0.914	1.296	1.105	1.079	1.247	1.163	1.042	1.382	1.212	1.376	0.877	1.1265	1.251	0.817	1.034	1.431	0.809	1.12	1.208	1.316	1.262	1.122	1.393	1.2575	0.948	1.464	1.206	1.213	0.966	1.0895	1.306	1.012	1.159	1.253	0.998	1.1255	1.321	1.016	0.881	1.103	1.044	1.238	0.875	1.234
Q69Z98-510	Q69Z98	510	T	Serine/threonine-protein kinase BRSK2	Brsk2		1.409	1.409		1.163	1.163		1.556	1.556	1.092	0.853	0.9725	1.197	0.67	0.9335	1.1	0.686	0.893		1.419	1.419		1.27	1.27		1.468	1.468	1.063	0.78	0.9215	1.056	0.837	0.9465	1.047	0.678	0.8625		1.008	0.974	0.914	0.883	1.249	0.952	0.988
Q7TQD2-174	Q7TQD2	174	S	Tubulin polymerization-promoting protein	Tppp	1.063	2.624	1.8435	1.393	3.983	2.688	1.345	2.839	2.092	2.329		2.329	1.543		1.543	2.481		2.481	1.553	2.544	2.0485	2.734	2.842	2.788	1.899	3.876	2.8875	2.005		2.005	1.995		1.995	2.012		2.012	1.462	0.97	0.861		1.293		0.811
O08784-794	O08784	794	S	Treacle protein	Tcof1	2.202	2.94	2.571	2.649	2.544	2.5965	2.635	2.803	2.719	3.598	5.023	4.3105	2.085	3.843	2.964	3.596	3.536	3.566	2.49	2.817	2.6535	4.468	2.955	3.7115	2.067	2.562	2.3145	2.738	4.66	3.699	3.069	4.543	3.806	3.344	3.769	3.5565	1.131	0.958	0.761	0.928	1.472	1.182	0.93	1.066
Q80T41-883	Q80T41	883	S	Gamma-aminobutyric acid type B receptor subunit 2	Gabbr2	0.957		0.957	0.989		0.989	0.954		0.954	1.967	0.973	1.47	1.156	0.754	0.955	1.282	0.936	1.109	1.248		1.248	1.219		1.219	1.043		1.043	1.19	0.996	1.093	1.185	1.127	1.156	1.067	1.204	1.1355	1.304		0.605	1.023	1.025	1.494	0.832	1.287
Q9DBR7-446	Q9DBR7	446	Y	Protein phosphatase 1 regulatory subunit 12A	Ppp1r12a	1.098		1.098	1.099		1.099	0.946		0.946										1.327		1.327	1.094		1.094	1.262		1.262										1.209
Q1HKZ5-914	Q1HKZ5	914	S	Mitogen-activated protein kinase kinase kinase 13	Map3k13										1.493		1.493	1.564		1.564	1.541		1.541										1.49		1.49	1.474		1.474	1.658		1.658			0.998		0.942		1.076
Q69ZA1-440	Q69ZA1	440	S	Cyclin-dependent kinase 13	Cdk13											0.85	0.85		1.005	1.005		0.996	0.996											1.108	1.108		1.328	1.328		1.259	1.259				1.303		1.321		1.264
O54916-539	O54916	539	S	RalBP1-associated Eps domain-containing protein 1	Reps1	0.677	0.938	0.8075	1.111	0.903	1.007	1.132	0.936	1.034	0.864	1.071	0.9675	0.952	0.969	0.9605	1.518	1.217	1.3675	1.165	1.027	1.096	1.489	1.078	1.2835	1.284	1.056	1.17	1.234	1.2	1.217	1.609	1.345	1.477	1.236	1.397	1.3165	1.72	1.095	1.428	1.12	1.69	1.389	0.814	1.148
Q9QYR6-2637	Q9QYR6	2637	S	Microtubule-associated protein 1A	Map1a	1.099	1.278	1.1885	1.328	1.29	1.309	1.301	1.588	1.4445	1.711	1.17	1.4405	1.193	0.841	1.017	1.536	1.039	1.2875	1.434	1.358	1.396	1.259	1.105	1.182	1.206	1.082	1.144	1.265	1.281	1.273	1.374	1.363	1.3685	1.303	1.187	1.245	1.304	1.062	0.74	1.095	1.152	1.621	0.848	1.142
A6X8Z5-1163	A6X8Z5	1163	S	Rho GTPase-activating protein 31	Arhgap31		1.941	1.941		1.413	1.413		1.501	1.501		0.923	0.923		0.899	0.899		0.723	0.723		1.387	1.387		1.258	1.258		1.511	1.511		1.178	1.178		1.182	1.182		1.085	1.085		0.715		1.277		1.314		1.5
Q68FD5-67	Q68FD5	67	S	Clathrin heavy chain 1	Cltc	0.843	0.881	0.862	1.012	0.901	0.9565	0.896	0.965	0.9305		0.931	0.931		1.073	1.073		1.016	1.016	1.014	0.924	0.969	1.108	0.972	1.04	0.932	0.977	0.9545		1.195	1.195		1.216	1.216		1.255	1.255	1.203	1.049		1.283		1.133		1.235
P17095-103	P17095	103	S	High mobility group protein HMG-I/HMG-Y	Hmga1	1.122	1.019	1.0705	0.994	1.009	1.0015	0.976	1.242	1.109	1.265	0.926	1.0955	0.882	0.824	0.853	1.134	0.881	1.0075	1.296	1.114	1.205	1.36	1.127	1.2435	1.057	1.261	1.159	1.009	1.161	1.085	1.141	1.105	1.123	1.118	1.077	1.0975	1.155	1.093	0.797	1.254	1.294	1.341	0.986	1.223
P05064-336	P05064	336	S	Fructose-bisphosphate aldolase A	Aldoa
Q52KI8-743	Q52KI8	743	S	Serine/arginine repetitive matrix protein 1	Srrm1	2.07	2.96	2.515	2.661	3.041	2.851	4.034	3.64	3.837										2.781	3.195	2.988	2.401	2.916	2.6585	2.02	3.234	2.627										1.343	1.08
Q8K3F6-580	Q8K3F6	580	T	Potassium voltage-gated channel subfamily KQT member 3	Kcnq3	1.086	1.165	1.1255	1.423	1.03	1.2265	1.333	1.23	1.2815	1.088		1.088	0.963		0.963	1.171		1.171	1.372	0.98	1.176	0.838	1.016	0.927	1.062	1.218	1.14	1.047		1.047	1.106		1.106	1.057		1.057	1.263	0.841	0.962		1.149		0.903
Q8K010-419	Q8K010	419	S	5-oxoprolinase	Oplah	0.958	0.881	0.9195	1.091	0.949	1.02	0.738	0.977	0.8575										1.009	1.149	1.079	0.824	0.918	0.871	0.98	0.858	0.919										1.053	1.305
P42567-324	P42567	324	S	Epidermal growth factor receptor substrate 15	Eps15	0.917	1.054	0.9855	0.975	1.057	1.016	1.019	1.192	1.1055	1.03	0.896	0.963	1.009	0.855	0.932	1.285	0.852	1.0685	1.101	1.181	1.141	0.669	1.142	0.9055	0.939	1.108	1.0235	1.032	1.059	1.0455	1.101	1.079	1.09	1.061	1.037	1.049	1.201	1.12	1.001	1.182	1.091	1.262	0.826	1.216
Q8BPN8-473	Q8BPN8	473	S	DmX-like protein 2	Dmxl2	1.574	1.361	1.4675	2.154	1.596	1.875	2.364	1.495	1.9295		1.13	1.13		1.085	1.085		1.047	1.047	2.044	1.293	1.6685	2.003	1.577	1.79	2.214	1.841	2.0275		1.227	1.227		1.43	1.43		1.323	1.323	1.299	0.95		1.086		1.318		1.264
Q9Z1X2-14	Q9Z1X2	14	S	Phosphatidylserine synthase 2	Ptdss2		0.979	0.979		0.984	0.984		1.151	1.151											1.05	1.05		1.239	1.239		1.285	1.285											1.073
P97813-132	P97813	132	T	Phospholipase D2	Pld2		1.521	1.521		1.62	1.62		1.125	1.125											1.416	1.416		1.309	1.309		1.126	1.126											0.931
P54227-25	P54227	25	S	Stathmin	Stmn1	0.776	0.95	0.863	0.939	0.973	0.956	0.808	1.038	0.923	1.208	0.662	0.935	1.259	0.793	1.026	1.091	0.612	0.8515	0.987	0.954	0.9705	0.789	1.028	0.9085	0.781	0.998	0.8895	0.988	0.944	0.966	1.04	0.747	0.8935	1.161	0.859	1.01	1.272	1.004	0.818	1.425	0.826	0.942	1.065	1.404
P35279-184	P35279	184	S	Ras-related protein Rab-6A	Rab6a		1.153	1.153		0.95	0.95		1.201	1.201											1.029	1.029		1.174	1.174		1.301	1.301											0.892
Q9JII1-89	Q9JII1	89	S	72 kDa inositol polyphosphate 5-phosphatase	Inpp5e	1.008	2.165	1.5865	1.113	1.596	1.3545	1.016	1.764	1.39	1.969	1.155	1.562	1.289	1.243	1.266	1.609	0.976	1.2925	1.227	2.072	1.6495	1.298	1.616	1.457	0.974	1.714	1.344	1.325	1.283	1.304	1.346	1.419	1.3825	1.19	1.309	1.2495	1.217	0.957	0.673	1.111	1.044	1.141	0.74	1.342
Q8K3X4-526	Q8K3X4	526	S	Interferon regulatory factor 2-binding protein-like	Irf2bpl	0.858	1.068	0.963	1.166	1.239	1.2025	1.077	1.345	1.211		0.959	0.959		0.897	0.897		0.989	0.989	1.237	1.054	1.1455	1.143	1.276	1.2095	1.028	1.431	1.2295		1.086	1.086		1.216	1.216		0.978	0.978	1.441	0.987		1.132		1.356		0.989
Q9WVQ1-726	Q9WVQ1	726	S	"Membrane-associated guanylate kinase, WW and PDZ domain-containing protein 2"	Magi2										1.183		1.183	1.094		1.094	1.283		1.283										1.055		1.055	1.148		1.148	1.06		1.06			0.892		1.049		0.826
Q64511-1387	Q64511	1387	S	DNA topoisomerase 2-beta	Top2b		1.047	1.047		1.088	1.088		1.425	1.425											0.984	0.984		1.116	1.116		1.211	1.211											0.94
Q6DFV3-1425	Q6DFV3	1425	S	Rho GTPase-activating protein 21	Arhgap21	0.905		0.905	0.872		0.872	0.888		0.888		0.981	0.981		1.025	1.025		0.856	0.856	0.99		0.99	0.603		0.603	0.937		0.937		1.332	1.332		1.147	1.147		1.077	1.077	1.095			1.359		1.119		1.258
Q640M6-543	Q640M6	543	S	Glycerophosphodiester phosphodiesterase domain-containing protein 5	Gdpd5										2.95		2.95	1.705		1.705	1.685		1.685										1.76		1.76	2.124		2.124	2.095		2.095			0.597		1.246		1.243
Q8K400-786	Q8K400	786	S	Syntaxin-binding protein 5	Stxbp5	1.294	1.063	1.1785	1.48	1.19	1.335	1.263	1.26	1.2615	1.336	1.371	1.3535	1.457	1.435	1.446	1.685	1.243	1.464	1.637	1.081	1.359	1.425	1.163	1.294	1.277	1.322	1.2995	1.457	1.938	1.6975	1.839	1.58	1.7095	1.627	1.633	1.63	1.266	1.016	1.091	1.414	1.262	1.101	0.966	1.314
Q8BGV4-21	Q8BGV4	21	S	TELO2-interacting protein 2	Tti2		0.958	0.958		0.989	0.989		1.014	1.014	0.972		0.972	1.206		1.206	1.314		1.314		0.986	0.986		1.024	1.024		0.964	0.964	0.978		0.978	1.288		1.288	1.31		1.31		1.03	1.007		1.068		0.997
Q6PGL7-747	Q6PGL7	747	S	WASH complex subunit 2	Washc2	0.805	0.973	0.889	0.938	0.901	0.9195	0.825	1.012	0.9185	0.785	0.793	0.789	1.101	0.878	0.9895	1.062	0.926	0.994	0.93	0.946	0.938	0.647	1.027	0.837	0.799	0.956	0.8775	0.887	1.067	0.977	1.023	1.04	1.0315	1.028	1.02	1.024	1.154	0.972	1.129	1.346	0.929	1.184	0.969	1.101
E9PZ19-775	E9PZ19	775	S	Protein turtle homolog B	Igsf9b											0.914	0.914		0.892	0.892		0.82	0.82											1.121	1.121		1.148	1.148		1.132	1.132				1.227		1.287		1.381
Q6NS52-95	Q6NS52	95	S	Diacylglycerol kinase beta	Dgkb		1.27	1.27		0.997	0.997		1.419	1.419											1.237	1.237		1.273	1.273		1.293	1.293											0.974
G3X9K3-234	G3X9K3	234	S	Brefeldin A-inhibited guanine nucleotide-exchange protein 1	Arfgef1		1.135	1.135		1.196	1.196		1.379	1.379											1.215	1.215		1.39	1.39		1.325	1.325											1.071
Q8K4G5-502	Q8K4G5	502	S	Actin-binding LIM protein 1	Ablim1		1.699	1.699		1.372	1.372		1.965	1.965	1.489		1.489	1.565		1.565	1.576		1.576		1.772	1.772		1.642	1.642		1.988	1.988	1.432		1.432	1.442		1.442	1.323		1.323		1.043	0.962		0.922		0.839
Q8C078-572	Q8C078	572	S	Calcium/calmodulin-dependent protein kinase kinase 2	Camkk2	0.779	1.018	0.8985	1.082	0.953	1.0175	1.077	1.011	1.044	0.935	1.011	0.973	1.072	0.885	0.9785	1.084	0.972	1.028	1.036	1.032	1.034	0.676	1.155	0.9155	0.906	1.067	0.9865	0.962	1.416	1.189	0.961	1.368	1.1645	0.984	1.306	1.145	1.33	1.013	1.029	1.401	0.896	1.545	0.908	1.344
Q60751-1372	Q60751	1372	T	Insulin-like growth factor 1 receptor	Igf1r											1.187	1.187		0.584	0.584		0.698	0.698											1.19	1.19		1.169	1.169		1.073	1.073				1.002		2.001		1.537
Q91WM3-470	Q91WM3	470	S	U3 small nucleolar RNA-interacting protein 2	Rrp9	0.996	0.91	0.953	0.957	0.892	0.9245	0.974	1.128	1.051	0.945	0.874	0.9095	1.276	0.806	1.041	1.063	0.819	0.941	1.266	1.051	1.1585	1.016	1.154	1.085	1.057	1.242	1.1495	1.055	1.069	1.062	1.066	1.099	1.0825	0.81	1.094	0.952	1.271	1.155	1.117	1.223	0.836	1.363	0.762	1.334
Q80TE7-1392	Q80TE7	1392	S	Leucine-rich repeat-containing protein 7	Lrrc7	0.809	0.939	0.874	0.952	0.996	0.974	0.913	1.086	0.9995	1.218	0.858	1.038	1.182	0.811	0.9965	1.304	0.801	1.0525	1.063	1.065	1.064	0.996	1.09	1.043	0.88	1.022	0.951	1.041	0.949	0.995	1.165	1.062	1.1135	1.024	0.983	1.0035	1.314	1.134	0.855	1.107	0.986	1.309	0.785	1.228
P16014-190	P16014	190	S	Secretogranin-1	Chgb	1.127	0.981	1.054	1.239	0.853	1.046	1.284	0.991	1.1375	0.94	0.922	0.931	4.513	0.869	2.691	1.628	0.833	1.2305	1.512	0.859	1.1855	2.245	0.928	1.5865	1.426	0.977	1.2015	1.588	0.986	1.287	1.394	1.244	1.319	1.367	1.174	1.2705	1.341	0.876	1.689	1.069	0.309	1.431	0.84	1.409
Q8BPQ7-208	Q8BPQ7	208	S	Small G protein signaling modulator 1	Sgsm1	0.923		0.923	1.338		1.338	1.191		1.191	1.576		1.576	1.624		1.624	1.548		1.548	1.755		1.755	1.304		1.304	1.29		1.29	1.02		1.02	1.157		1.157	1.073		1.073	1.902		0.647		0.713		0.693
Q8CGB6-120	Q8CGB6	120	S	Tensin-2	Tns2		1.018	1.018		1.107	1.107		1.088	1.088	1.047	0.811	0.929	1.139	0.874	1.0065	0.936	0.663	0.7995		1.06	1.06		1.05	1.05		1.07	1.07	0.838	0.76	0.799	0.64	1.006	0.823	0.82	0.828	0.824		1.042	0.801	0.937	0.562	1.151	0.876	1.248
Q8BGQ7-399	Q8BGQ7	399	S	"Alanine--tRNA ligase, cytoplasmic"	Aars											0.882	0.882		0.838	0.838		0.846	0.846											1.318	1.318		1.159	1.159		1.243	1.243				1.495		1.383		1.469
Q68EF8-313	Q68EF8	313	S	Rap guanine nucleotide exchange factor-like 1	Rapgefl1		1.068	1.068		1.397	1.397		1.588	1.588											1.18	1.18		1.267	1.267		1.556	1.556											1.106
Q62504-758	Q62504	758	S	Msx2-interacting protein	Spen	1.739	1.681	1.71	1.581	1.618	1.5995	1.175	1.401	1.288	1.864	1.737	1.8005	1.569	1.186	1.3775	1.663	1.674	1.6685	1.971	1.616	1.7935	1.452	1.68	1.566	1.78	1.43	1.605	1.611	1.732	1.6715	1.672	2.272	1.972	1.617	2.259	1.938	1.133	0.961	0.864	0.997	1.066	1.916	0.972	1.349
Q01097-1116	Q01097	1116	S	"Glutamate receptor ionotropic, NMDA 2B"	Grin2b	2.115	3.713	2.914	2.926	3.929	3.4275	2.098	3.788	2.943	4.978	2.699	3.8385	8.591	1.924	5.2575	5.27	2.847	4.0585	2.124	5.051	3.5875	2.341	4.307	3.324	1.488	5.011	3.2495	5.937	2.425	4.181	6.078	3.311	4.6945	5.902	2.519	4.2105	1.004	1.36	1.193	0.898	0.707	1.721	1.12	0.885
P70429-244	P70429	244	S	Ena/VASP-like protein	Evl	1.138	2.846	1.992	2.455	3.349	2.902	1.661	3.861	2.761	1.709		1.709	1.466		1.466	1.674		1.674	1.612	3.886	2.749	2.318	2.947	2.6325	1.554	3.41	2.482	1.476		1.476	1.833		1.833	1.57		1.57	1.417	1.365	0.864		1.251		0.938
Q5SSL4-293	Q5SSL4	293	T	Active breakpoint cluster region-related protein	Abr										2.939		2.939	2.054		2.054	3.391		3.391										3.27		3.27	3.498		3.498	3.414		3.414			1.113		1.703		1.007
G5E870-1048	G5E870	1048	Y	E3 ubiquitin-protein ligase TRIP12	Trip12	1.046	0.935	0.9905	1.186	0.973	1.0795	1.148	1.05	1.099	1.102	0.957	1.0295	0.916	0.937	0.9265	1.02	0.998	1.009	1.412	1.094	1.253	1.088	1.172	1.13	1.073	1.125	1.099	0.904	1.222	1.063	1.062	1.25	1.156	1.026	1.273	1.1495	1.35	1.17	0.82	1.276	1.159	1.334	1.006	1.275
A2A7S8-610	A2A7S8	610	S	Uncharacterized protein KIAA1522	Kiaa1522	0.701	1.315	1.008	1.109	1.003	1.056	0.712	1.301	1.0065	1.502		1.502	1.616		1.616	1.465		1.465	1.074	1.237	1.1555	0.758	1.45	1.104	0.723	1.364	1.0435	1.321		1.321	1.272		1.272	1.493		1.493	1.531	0.941	0.879		0.787		1.019
Q3UVC0-484	Q3UVC0	484	S	Kinase suppressor of Ras 2	Ksr2											1.285	1.285		1.032	1.032		1.347	1.347											1.516	1.516		1.255	1.255		1.345	1.345				1.18		1.217		0.999
A2AQ25-809	A2AQ25	809	S	Sickle tail protein	Skt	0.947	0.953	0.95	0.855	0.82	0.8375	1.122	1.02	1.071	0.691	0.863	0.777	0.906	0.79	0.848	0.778	0.847	0.8125	1.134	0.967	1.0505	1.012	1.099	1.0555	0.915	0.987	0.951	0.784	1.029	0.9065	1.019	1.177	1.098	0.82	1.08	0.95	1.198	1.015	1.135	1.193	1.124	1.49	1.054	1.276
P58871-300	P58871	300	S	182 kDa tankyrase-1-binding protein	Tnks1bp1		0.682	0.682		0.729	0.729		0.822	0.822		0.872	0.872		0.699	0.699		0.809	0.809		0.945	0.945		0.902	0.902		0.939	0.939		1.064	1.064		1.028	1.028		1.068	1.068		1.386		1.22		1.471		1.319
O70451-214	O70451	214	S	Monocarboxylate transporter 2	Slc16a7		2.118	2.118		2.768	2.768		2.515	2.515											2.529	2.529		2.615	2.615		2.95	2.95											1.194
P14873-1523	P14873	1523	S	Microtubule-associated protein 1B	Map1b											0.936	0.936		0.963	0.963		0.819	0.819											1.116	1.116		1.056	1.056		1.387	1.387				1.192		1.096		1.693
Q62433-328	Q62433	328	T	Protein NDRG1	Ndrg1										0.964		0.964	1.011		1.011	0.981		0.981										0.98		0.98	0.97		0.97	0.887		0.887			1.017		0.959		0.905
P55288-788	P55288	788	S	Cadherin-11	Cdh11	1.053		1.053	1.055		1.055	1.2		1.2										1.193		1.193	0.972		0.972	0.931		0.931										1.133
Q8BTI8-2681	Q8BTI8	2681	S	Serine/arginine repetitive matrix protein 2	Srrm2	1.318		1.318	1.69		1.69	1.063		1.063										1.176		1.176	6.406		6.406	1.282		1.282										0.892
Q80Y17-658	Q80Y17	658	S	Lethal(2) giant larvae protein homolog 1	Llgl1		1.917	1.917		1.54	1.54		2.162	2.162											1.269	1.269		1.304	1.304		1.453	1.453											0.662
Q80VC9-431	Q80VC9	431	S	Calmodulin-regulated spectrin-associated protein 3	Camsap3		1.267	1.267		2.07	2.07		2.149	2.149											1.763	1.763		1.724	1.724		1.522	1.522											1.391
P68404-206	P68404	206	S	Protein kinase C beta type	Prkcb	0.84	1.012	0.926	1.073	0.861	0.967	0.996	0.982	0.989	1.191	0.912	1.0515	1.056	0.839	0.9475	1.14	0.836	0.988	1.185	1.119	1.152	0.944	1.138	1.041	1.109	1.092	1.1005	0.989	1.119	1.054	1.057	1.112	1.0845	1.032	1.196	1.114	1.412	1.107	0.831	1.227	1.001	1.325	0.905	1.43
P26645-27	P26645	27	S	Myristoylated alanine-rich C-kinase substrate	Marcks	0.544	0.69	0.617	0.691	0.613	0.652	0.72	0.796	0.758	0.543	0.693	0.618	0.955	0.616	0.7855	0.819	0.684	0.7515	0.659	0.781	0.72	0.411	0.819	0.615	0.597	0.728	0.6625	0.763	0.669	0.716	0.893	0.864	0.8785	0.769	0.694	0.7315	1.211	1.132	1.405	0.965	0.935	1.404	0.939	1.015
Q80TZ3-685	Q80TZ3	685	T	Putative tyrosine-protein phosphatase auxilin	Dnajc6											1.679	1.679		1.455	1.455		1.593	1.593											1.603	1.603		1.602	1.602		1.37	1.37				0.955		1.101		0.86
Q8CFI0-504	Q8CFI0	504	S	E3 ubiquitin-protein ligase NEDD4-like	Nedd4l	1.011	1.187	1.099	1.593	1.036	1.3145	1.202	1.22	1.211		1.046	1.046		0.9	0.9		1.015	1.015	1.473	1.286	1.3795	0.807	1.025	0.916	0.981	1.311	1.146		1.058	1.058		1.135	1.135		1.063	1.063	1.458	1.083		1.012		1.261		1.047
Q8K070-165	Q8K070	165	S	Sterile alpha motif domain-containing protein 14	Samd14
P31360-343	P31360	343	S	"POU domain, class 3, transcription factor 2"	Pou3f2	0.742		0.742	0.924		0.924	0.748		0.748	0.912	0.706	0.809	0.937	0.719	0.828	0.972	0.689	0.8305	1.014		1.014	0.787		0.787	0.912		0.912	0.798	0.843	0.8205	0.817	0.96	0.8885	0.848	0.884	0.866	1.366		0.875	1.193	0.872	1.335	0.872	1.283
Q9WV69-269	Q9WV69	269	S	Dematin	Dmtn	1.105	1.339	1.222	1.693	1.419	1.556	1.091	1.382	1.2365		1.169	1.169		1.583	1.583		0.921	0.921	1.449	1.493	1.471	3.178	1.444	2.311	1.396	1.463	1.4295		1.712	1.712		1.76	1.76		1.712	1.712	1.311	1.115		1.465		1.112		1.859
Q62132-271	Q62132	271	S	Receptor-type tyrosine-protein phosphatase R	Ptprr	0.981	0.986	0.9835	1.24	0.954	1.097	1.281	1.456	1.3685	1.036	0.891	0.9635	0.994	0.904	0.949	1.006	1.215	1.1105	1.159	1.11	1.1345	0.628	1.271	0.9495	1.299	0.976	1.1375	0.886	1.199	1.0425	0.944	1.329	1.1365	0.814	1.085	0.9495	1.181	1.125	0.855	1.345	0.95	1.47	0.809	0.893
A2A690-1538	A2A690	1538	S	Protein TANC2	Tanc2	0.864	1.309	1.0865	0.968	1.116	1.042	0.906	1.278	1.092	0.967	0.937	0.952	1.009	1.099	1.054	1.23	0.694	0.962	1.178	1.322	1.25	0.98	1.364	1.172	0.938	1.11	1.024	0.861	1.272	1.0665	1.165	1.248	1.2065	1.044	1.208	1.126	1.364	1.01	0.891	1.358	1.155	1.136	0.849	1.74
Q6ZPE2-20	Q6ZPE2	20	S	Myotubularin-related protein 5	Sbf1											0.866	0.866		0.796	0.796		0.81	0.81											1.013	1.013		0.985	0.985		0.999	0.999				1.171		1.236		1.233
Q99NE5-1448	Q99NE5	1448	S	Regulating synaptic membrane exocytosis protein 1	Rims1	0.973		0.973	1.283		1.283	1.346		1.346	1.828	0.746	1.287	1.432	0.77	1.101	1.103	0.831	0.967	1.117		1.117	1.411		1.411	1.062		1.062	1.024	1.008	1.016	1.313	0.937	1.125	0.98	1.133	1.0565	1.148		0.56	1.352	0.917	1.217	0.889	1.363
P16283-175	P16283	175	S	Anion exchange protein 3	Slc4a3		1.037	1.037		1.188	1.188		1.388	1.388	1.021	0.919	0.97	1.042	0.869	0.9555	1.127	0.877	1.002		1.331	1.331		1.198	1.198		1.073	1.073	1.072	1.038	1.055	1.36	1.033	1.1965	1.191	1.064	1.1275		1.284	1.05	1.129	1.306	1.189	1.057	1.213
Q8VHI6-233	Q8VHI6	233	S	Wiskott-Aldrich syndrome protein family member 3	Wasf3	1.022	1.21	1.116	0.989	1.153	1.071	0.879	1.245	1.062	1.163	0.82	0.9915	1.278	0.967	1.1225	1.362	0.926	1.144	0.885	1.218	1.0515	0.931	1.303	1.117	0.923	1.233	1.078	1.14	1.111	1.1255	1.384	1.215	1.2995	1.249	1.408	1.3285	0.866	1.007	0.981	1.355	1.083	1.256	0.917	1.521
Q3UH66-1726	Q3UH66	1726	S	Serine/threonine-protein kinase WNK2	Wnk2	1.026	1.334	1.18	1.244	1.229	1.2365	1.004	1.54	1.272	1.259	1.099	1.179	1.192	0.854	1.023	1.221	0.873	1.047	1.199	1.366	1.2825	0.801	1.339	1.07	0.893	1.45	1.1715	1.198	1.1	1.149	1.353	0.981	1.167	1.198	0.979	1.0885	1.169	1.024	0.952	1.001	1.135	1.148	0.981	1.121
P27546-617	P27546	617	S	Microtubule-associated protein 4	Map4	1.078	1.037	1.0575	1.02	1.024	1.022	1.037	1.308	1.1725	1.044	0.823	0.9335	1.09	0.771	0.9305	1.027	0.756	0.8915	1.241	1.195	1.218	0.881	1.203	1.042	0.86	1.071	0.9655	0.935	0.907	0.921	1.025	0.853	0.939	0.962	0.917	0.9395	1.152	1.153	0.896	1.101	0.941	1.106	0.937	1.212
P62806-52	P62806	52	Y	Histone H4	Hist1h4a											0.956	0.956		0.954	0.954		0.861	0.861											0.985	0.985		1.05	1.05		1.163	1.163				1.031		1.1		1.351
Q2M3X8-71	Q2M3X8	71	Y	Phosphatase and actin regulator 1	Phactr1										1.457		1.457	1.595		1.595	1.372		1.372										1.386		1.386	1.277		1.277	1.264		1.264			0.951		0.8		0.921
Q9Z2H5-780	Q9Z2H5	780	S	Band 4.1-like protein 1	Epb41l1		1.482	1.482		1.004	1.004		1.38	1.38											1.382	1.382		1.116	1.116		1.372	1.372											0.933
P08553-30	P08553	30	S	Neurofilament medium polypeptide	Nefm
Q6ZQ03-19	Q6ZQ03	19	S	Formin-binding protein 4	Fnbp4	0.798	1.062	0.93	0.923	1.057	0.99	0.767	1.113	0.94	0.671	0.721	0.696	0.69	0.775	0.7325	0.828	0.88	0.854	1.004	1.108	1.056	0.612	1.107	0.8595	0.881	1.168	1.0245	0.864	0.914	0.889	0.886	1.009	0.9475	0.834	1.053	0.9435	1.258	1.044	1.287	1.268	1.284	1.301	1.007	1.197
Q3UKC1-693	Q3UKC1	693	S	Tax1-binding protein 1 homolog	Tax1bp1	0.919	1.153	1.036	1.166	0.983	1.0745	0.893	1.071	0.982	0.965	0.943	0.954	1.054	1.04	1.047	0.925	1.047	0.986	1.181	1.239	1.21	0.974	1.136	1.055	1.034	1.162	1.098	1.061	1.068	1.0645	0.93	0.934	0.932	1.013	1.084	1.0485	1.285	1.075	1.099	1.132	0.882	0.898	1.095	1.035
Q3UNH4-691	Q3UNH4	691	S	G protein-regulated inducer of neurite outgrowth 1	Gprin1		1.143	1.143		1.03	1.03		1.182	1.182											1.189	1.189		0.976	0.976		1.093	1.093											1.04
Q69ZR2-1777	Q69ZR2	1777	S	E3 ubiquitin-protein ligase HECTD1	Hectd1	1.07	0.259	0.6645	1.221	0.745	0.983	0.932	0.771	0.8515	0.563	0.745	0.654	0.573	0.672	0.6225	0.412	0.679	0.5455	1.079	0.678	0.8785	0.64	0.606	0.623	1.219	0.701	0.96	0.686	1.158	0.922	0.371	0.957	0.664	0.233	0.75	0.4915	1.009	2.621	1.219	1.554	0.648	1.426	0.566	1.105
O88737-1114	O88737	1114	S	Protein bassoon	Bsn	1.005	1.109	1.057	1.237	1.275	1.256	1.148	1.244	1.196	1.139	0.845	0.992	0.837	0.846	0.8415	1.139	0.827	0.983	1.338	1.324	1.331	1.44	1.453	1.4465	1.252	1.338	1.295	1.036	1.185	1.1105	1.106	1.096	1.101	1.056	1.147	1.1015	1.332	1.193	0.909	1.402	1.321	1.296	0.926	1.388
Q91XP5-367	Q91XP5	367	Y	Glycine receptor subunit alpha-3	Glra3		0.919	0.919		0.955	0.955		0.971	0.971											0.917	0.917		0.923	0.923		1.053	1.053											0.998
Q8K394-124	Q8K394	124	S	Inactive phospholipase C-like protein 2	Plcl2		1.297	1.297		1.507	1.507		1.653	1.653	1.931		1.931	2.208		2.208	1.652		1.652		1.478	1.478		1.357	1.357		1.605	1.605	1.289		1.289	1.141		1.141	1.196		1.196		1.14	0.667		0.517		0.724
P28652-26	P28652	26	S	Calcium/calmodulin-dependent protein kinase type II subunit beta	Camk2b											1.153	1.153		1.019	1.019		0.964	0.964											1.186	1.186		1.346	1.346		1.407	1.407				1.029		1.321		1.459
Q8BPA8-141	Q8BPA8	141	S	Protein DPCD	Dpcd		0.885	0.885		0.789	0.789		0.916	0.916	0.559	0.578	0.5685	0.798	0.73	0.764	0.655	0.652	0.6535		0.862	0.862		1.006	1.006		0.901	0.901	0.72	0.771	0.7455	0.917	0.606	0.7615	0.938	0.862	0.9		0.973	1.288	1.334	1.15	0.83	1.431	1.321
P17095-36	P17095	36	S	High mobility group protein HMG-I/HMG-Y	Hmga1	0.772	0.979	0.8755	0.929	0.813	0.871	1.017	1.101	1.059	0.881		0.881	1.192		1.192	1.099		1.099	0.979	1.05	1.0145	0.677	0.874	0.7755	0.822	1.077	0.9495	1.027		1.027	0.976		0.976	0.997		0.997	1.267	1.072	1.165		0.819		0.907
O55137-56	O55137	56	S	Acyl-coenzyme A thioesterase 1	Acot1	0.819		0.819	1.094		1.094	0.95		0.95										1.122		1.122	1.185		1.185	1.049		1.049										1.37
O70166-50	O70166	50	S	Stathmin-3	Stmn3	0.893	1.016	0.9545	0.976	1.017	0.9965	1.067	0.881	0.974	0.822	1.013	0.9175	0.786	1.045	0.9155	0.962	1.09	1.026	1.045	0.795	0.92	1.005	1.074	1.0395	0.806	0.974	0.89	0.853	1.193	1.023	1.036	1.185	1.1105	1.014	1.294	1.154	1.17	0.782	1.037	1.178	1.317	1.135	1.053	1.188
Q69Z98-424	Q69Z98	424	S	Serine/threonine-protein kinase BRSK2	Brsk2											0.932	0.932		0.809	0.809		0.904	0.904											1.005	1.005		1.116	1.116		1.111	1.111				1.079		1.379		1.228
Q8K1S6-443	Q8K1S6	443	S	Protein spire homolog 2	Spire2		1.207	1.207		1.337	1.337		1.305	1.305	1.104		1.104	1.069		1.069	1.055		1.055		1.209	1.209		1.226	1.226		0.919	0.919	0.667		0.667	0.978		0.978	0.657		0.657		1.001	0.605		0.915		0.623
Q8VCC8-859	Q8VCC8	859	S	Rap guanine nucleotide exchange factor 3	Rapgef3
Q62417-58	Q62417	58	S	Sorbin and SH3 domain-containing protein 1	Sorbs1	1.531	1.579	1.555	1.578	1.493	1.5355	1.699	1.76	1.7295	2.003		2.003	1.799		1.799	2.059		2.059	1.754	1.476	1.615	1.489	1.567	1.528	1.389	1.6	1.4945	1.643		1.643	1.819		1.819	1.566		1.566	1.146	0.935	0.82		1.011		0.761
Q6PHU5-819	Q6PHU5	819	S	Sortilin	Sort1	0.988	1.179	1.0835	1.163	1.159	1.161	1.005	1.332	1.1685	1.285	0.74	1.0125	1.426	0.752	1.089	1.5	0.866	1.183	1.147	1.247	1.197	1.019	1.314	1.1665	1.046	1.377	1.2115	1.341	0.954	1.1475	1.561	0.908	1.2345	1.33	0.753	1.0415	1.162	1.057	1.043	1.29	1.095	1.207	0.886	0.87
Q9CRD0-147	Q9CRD0	147	S	OCIA domain-containing protein 1	Ociad1										1.013		1.013	1.165		1.165	1.234		1.234										1.246		1.246	1.105		1.105	1.132		1.132			1.23		0.948		0.917
Q80TI0-274	Q80TI0	274	S	GRAM domain-containing protein 1B	Gramd1b										0.828		0.828	1.057		1.057	1.037		1.037										0.928		0.928	1.161		1.161	0.731		0.731			1.121		1.098		0.705
Q9Z2H5-546	Q9Z2H5	546	S	Band 4.1-like protein 1	Epb41l1	0.941	1.093	1.017	1.15	1.007	1.0785	0.998	1.144	1.071	1.069	0.909	0.989	1.048	0.866	0.957	1.241	0.92	1.0805	1.28	1.113	1.1965	1.088	1.246	1.167	1.015	1.207	1.111	1.121	1.105	1.113	1.188	1.181	1.1845	1.1	1.125	1.1125	1.36	1.019	1.048	1.216	1.134	1.364	0.886	1.223
Q9CR86-55	Q9CR86	55	T	Calcium-regulated heat stable protein 1	Carhsp1	1.422	1.271	1.3465	1.191	1.144	1.1675	1.077	1.421	1.249										1.773	1.263	1.518	1.542	1.133	1.3375	1.622	1.332	1.477										1.246	0.994
Q6P5H2-1837	Q6P5H2	1837	S	Nestin	Nes	1.073	0.973	1.023	1.2	1.069	1.1345	1.138	1.012	1.075		0.863	0.863		0.607	0.607		0.748	0.748	1.294	0.989	1.1415	0.894	1.049	0.9715	1.198	1.092	1.145		0.932	0.932		0.83	0.83		0.869	0.869	1.206	1.017		1.08		1.368		1.161
Q69Z38-569	Q69Z38	569	S	Pseudopodium-enriched atypical kinase 1	Peak1	1.638	1.819	1.7285	2.272	1.698	1.985	1.583	1.791	1.687		1.99	1.99		1.403	1.403		1.504	1.504	2.39	1.708	2.049	1.867	1.719	1.793	1.89	1.934	1.912		1.921	1.921		1.815	1.815		1.761	1.761	1.459	0.939		0.966		1.293		1.171
Q8BMG7-29	Q8BMG7	29	T	Rab3 GTPase-activating protein non-catalytic subunit	Rab3gap2	0.914	1.108	1.011	0.849	1.065	0.957	1.009	1.159	1.084										1.06	1.05	1.055	0.814	1.166	0.99	0.941	1.255	1.098										1.159	0.948
D3YVE8-403	D3YVE8	403	Y	Solute carrier family 35 member G2	Slc35g2	1.117		1.117	0.915		0.915	1.223		1.223										1.409		1.409	0.693		0.693	1.019		1.019										1.262
Q80VP1-416	Q80VP1	416	S	Epsin-1	Epn1										1.22		1.22	0.993		0.993	1.441		1.441										1.161		1.161	1.413		1.413	1.187		1.187			0.952		1.424		0.824
Q3UQI9-143	Q3UQI9	143	S	Probable ubiquitin carboxyl-terminal hydrolase MINDY-4	Mindy4		1.449	1.449		1.488	1.488		2.045	2.045											1.742	1.742		1.861	1.861		1.567	1.567											1.202
P04370-196	P04370	196	T	Myelin basic protein	Mbp										1.275		1.275	1.142		1.142	1.417		1.417										1.3		1.3	1.413		1.413	1.443		1.443			1.02		1.238		1.018
P31650-586	P31650	586	S	Sodium- and chloride-dependent GABA transporter 3	Slc6a11	0.811	0.866	0.8385	0.744	1.005	0.8745	0.869	0.97	0.9195	0.772	0.781	0.7765	0.711	0.846	0.7785	0.982	0.847	0.9145	1.004	0.944	0.974	0.768	0.895	0.8315	0.89	0.957	0.9235	0.788	1.026	0.907	0.984	0.856	0.92	0.915	1.035	0.975	1.238	1.089	1.021	1.315	1.385	1.013	0.932	1.222
Q9CY27-58	Q9CY27	58	S	Very-long-chain enoyl-CoA reductase	Tecr	0.753		0.753	0.91		0.91	0.887		0.887										0.988		0.988	0.613		0.613	0.93		0.93										1.312
Q80TE7-928	Q80TE7	928	S	Leucine-rich repeat-containing protein 7	Lrrc7		1.365	1.365		1.39	1.39		2.09	2.09	1.128		1.128	2.802		2.802	1.77		1.77		1.727	1.727		1.672	1.672		1.303	1.303	1.506		1.506	1.221		1.221	1.135		1.135		1.265	1.335		0.436		0.641
P60879-138	P60879	138	T	Synaptosomal-associated protein 25	Snap25	1.419		1.419	1.441		1.441	1.246		1.246	2.532		2.532	2.3		2.3	2.224		2.224	1.405		1.405	1.635		1.635	1.259		1.259	2.101		2.101	1.947		1.947	2.234		2.234	0.99		0.83		0.847		1.004
Q8BH48-146	Q8BH48	146	S	Ubiquitin-associated protein 1	Ubap1										0.984	1.082	1.033	1.104	0.976	1.04	1.266	0.827	1.0465										0.987	1.183	1.085	1.243	1.244	1.2435	1.358	1.277	1.3175			1.003	1.093	1.125	1.274	1.072	1.544
Q6PDI6-99	Q6PDI6	99	S	Ubiquitin carboxyl-terminal hydrolase MINDY-2	Mindy2	0.92	0.909	0.9145	1.024	0.997	1.0105	0.994	0.968	0.981	1.364	0.568	0.966	1.576	0.501	1.0385	1.168	0.599	0.8835	1.126	0.756	0.941	1.188	0.925	1.0565	1.106	1.178	1.142	1.465	0.733	1.099	1.213	0.741	0.977	1.287	0.844	1.0655	1.224	0.831	1.074	1.291	0.769	1.479	1.102	1.409
Q04447-4	Q04447	4	S	Creatine kinase B-type	Ckb	1.818	2.005	1.9115	2.053	1.726	1.8895	2.551	1.902	2.2265										2.633	2.023	2.328	2.556	2.391	2.4735	2.125	2.551	2.338										1.449	1.009
Q8CHC4-1084	Q8CHC4	1084	S	Synaptojanin-1	Synj1	0.927	0.826	0.8765	1.376	0.93	1.153	1.145	0.97	1.0575	1.391	1.171	1.281	1.133	1.075	1.104	1.363	0.959	1.161	1.279	0.868	1.0735	1.258	0.894	1.076	1.126	0.849	0.9875	1.18	1.18	1.18	1.305	1.252	1.2785	1.331	1.493	1.412	1.38	1.05	0.848	1.008	1.152	1.164	0.977	1.556
Q3UNH4-693	Q3UNH4	693	S	G protein-regulated inducer of neurite outgrowth 1	Gprin1	1.035		1.035	1.237		1.237	1.241		1.241										1.319		1.319	1.57		1.57	1.262		1.262										1.275
Q9Z1B3-1197	Q9Z1B3	1197	S	"1-phosphatidylinositol 4,5-bisphosphate phosphodiesterase beta-1"	Plcb1		1.138	1.138		0.958	0.958		1.157	1.157	1.466	0.967	1.2165	1.175	0.793	0.984	1.439	0.883	1.161		1.101	1.101		1.117	1.117		1.009	1.009	1.268	1.016	1.142	1.313	1.063	1.188	1.19	1.004	1.097		0.967	0.864	1.05	1.117	1.34	0.827	1.137
Q8BRV5-166	Q8BRV5	166	S	Uncharacterized protein KIAA1671	Kiaa1671										1.603		1.603	2.271		2.271	1.915		1.915										1.773		1.773	1.87		1.87	1.756		1.756			1.106		0.824		0.917
Q6KAU4-307	Q6KAU4	307	S	Multivesicular body subunit 12B	Mvb12b	1.553	2.015	1.784	1.883	2.506	2.1945	1.7	2.329	2.0145	2.754	2.144	2.449	1.486	1.793	1.6395	2.378	1.688	2.033	1.937	2.682	2.3095	1.849	2.506	2.1775	1.532	2.707	2.1195	1.762	2.49	2.126	1.897	2.472	2.1845	2.071	2.477	2.274	1.248	1.331	0.64	1.161	1.277	1.378	0.871	1.467
Q6PIE5-413	Q6PIE5	413	S	Sodium/potassium-transporting ATPase subunit alpha-2	Atp1a2	0.947		0.947	1.074		1.074	1.112		1.112										1.113		1.113	0.962		0.962	1.108		1.108										1.176
Q640R3-352	Q640R3	352	S	Hepatocyte cell adhesion molecule	Hepacam	0.637	1.075	0.856	0.865	1.053	0.959	0.81	1.244	1.027	1.371	0.807	1.089	1.123	0.535	0.829	1.182	0.608	0.895	0.872	1.044	0.958	0.568	1.061	0.8145	0.669	1.038	0.8535	0.872	0.788	0.83	0.986	0.578	0.782	1.001	0.602	0.8015	1.369	0.971	0.636	0.977	0.878	1.079	0.847	0.99
Q9CQ92-29	Q9CQ92	29	S	Mitochondrial fission 1 protein	Fis1	0.93		0.93	1.151		1.151	1.243		1.243										1.23		1.23	0.942		0.942	1.153		1.153										1.324
Q9CZJ1-44	Q9CZJ1	44	Y	Probable U3 small nucleolar RNA-associated protein 11	Utp11	1.63	1.011	1.3205	2.549	1.585	2.067	1.893	2.177	2.035	2.057	1.668	1.8625	2.815	1.492	2.1535	1.835	2.069	1.952	2.328	1.85	2.089	1.075	1.68	1.3775	1.662	1.433	1.5475	1.691	1.512	1.6015	1.913	2.401	2.157	2.055	1.578	1.8165	1.428	1.83	0.822	0.906	0.679	1.61	1.12	0.763
Q9CZ62-797	Q9CZ62	797	S	Centrosomal protein of 97 kDa	Cep97	1.064		1.064	1.389		1.389	1.147		1.147	1.25	1.162	1.206	1.206	1.003	1.1045	1.559	1.05	1.3045	1.357		1.357	1.572		1.572	1.21		1.21	1.281	1.113	1.197	1.461	1.392	1.4265	1.428	1.444	1.436	1.275		1.025	0.958	1.211	1.388	0.916	1.375
Q68ED2-900	Q68ED2	900	S	Metabotropic glutamate receptor 7	Grm7											1.088	1.088		0.937	0.937		1.144	1.144											1.235	1.235		1.389	1.389		1.137	1.137				1.135		1.482		0.994
Q6Q477-730	Q6Q477	730	S	Plasma membrane calcium-transporting ATPase 4	Atp2b4										1.003		1.003	1.203		1.203	1.011		1.011										1.034		1.034	0.941		0.941	0.859		0.859			1.031		0.782		0.85
P16054-350	P16054	350	S	Protein kinase C epsilon type	Prkce		0.773	0.773		0.941	0.941		0.844	0.844	0.812	1.099	0.9555	1.048	1.068	1.058	1.235	1.14	1.1875		0.973	0.973		1.046	1.046		1.114	1.114	1.096	1.383	1.2395	1.128	1.511	1.3195	1.101	1.545	1.323		1.258	1.349	1.259	1.077	1.415	0.892	1.356
Q6P9K8-791	Q6P9K8	791	S	Caskin-1	Caskin1	0.898	0.95	0.924	1.064	0.91	0.987	1.022	1.078	1.05	1.225	0.841	1.033	1.186	0.688	0.937	1.223	0.808	1.0155	1.12	0.976	1.048	1.018	1.037	1.0275	0.963	1.127	1.045	1.134	0.929	1.0315	1.293	0.869	1.081	1.161	0.753	0.957	1.247	1.027	0.926	1.105	1.09	1.264	0.949	0.932
Q9QYC0-600	Q9QYC0	600	S	Alpha-adducin	Add1	0.806	0.772	0.789	1.173	0.876	1.0245	1.007	0.896	0.9515	0.756	0.582	0.669	1.025	0.607	0.816	0.88	0.596	0.738	1.195	0.921	1.058	0.945	1.001	0.973	1.035	1.004	1.0195	0.906	1.008	0.957	0.796	0.704	0.75	1.082	0.813	0.9475	1.482	1.192	1.198	1.732	0.776	1.159	1.229	1.365
Q8BTI8-470	Q8BTI8	470	S	Serine/arginine repetitive matrix protein 2	Srrm2	5.236		5.236	6.161		6.161	4.594		4.594										4.755		4.755	6.409		6.409	3.532		3.532										0.908
Q8C1B1-905	Q8C1B1	905	S	Calmodulin-regulated spectrin-associated protein 2	Camsap2	0.753	0.912	0.8325	0.896	0.982	0.939	0.849	1.072	0.9605	1.12	0.802	0.961	1.096	0.748	0.922	1.138	0.773	0.9555	1.004	0.929	0.9665	0.906	1.074	0.99	0.891	1.022	0.9565	1.03	1.041	1.0355	1.049	1.036	1.0425	1.057	0.965	1.011	1.334	1.018	0.92	1.298	0.958	1.387	0.929	1.248
Q3UN16-542	Q3UN16	542	S	Probable G-protein coupled receptor 162	Gpr162											0.833	0.833		0.82	0.82		0.631	0.631											0.796	0.796		0.943	0.943		0.902	0.902				0.956		1.15		1.428
P17710-517	P17710	517	Y	Hexokinase-1	Hk1	0.92		0.92	1.058		1.058	0.977		0.977										1.073		1.073	1.062		1.062	1.111		1.111										1.166
Q80X80-464	Q80X80	464	S	Phospholipid transfer protein C2CD2L	C2cd2l	1.367		1.367	1.553		1.553	1.46		1.46	3.456	1.083	2.2695	1.059	1.125	1.092	2.36	1.032	1.696	1.719		1.719	1.709		1.709	1.38		1.38	1.719	1.225	1.472	2.254	1.357	1.8055	1.837	1.316	1.5765	1.258		0.497	1.132	2.128	1.206	0.778	1.275
Q91XM9-364	Q91XM9	364	Y	Disks large homolog 2	Dlg2	1.363	1.856	1.6095	1.865	1.451	1.658	1.783	2.302	2.0425										2.119	1.957	2.038	1.616	2.016	1.816	1.255	1.668	1.4615										1.554	1.054
Q5RJI5-508	Q5RJI5	508	S	Serine/threonine-protein kinase BRSK1	Brsk1	0.728	1.207	0.9675	0.991	1.148	1.0695	0.758	1.477	1.1175	0.974	0.724	0.849	1.164	0.598	0.881	1.052	0.782	0.917	0.869	1.173	1.021	0.707	1.388	1.0475	0.734	1.373	1.0535	0.991	0.873	0.932	0.995	0.742	0.8685	1.045	0.767	0.906	1.193	0.972	1.018	1.206	0.854	1.24	0.993	0.98
Q8K3H0-401	Q8K3H0	401	S	DCC-interacting protein 13-alpha	Appl1										1.952		1.952	2.202		2.202	1.825		1.825										1.285		1.285	1.261		1.261	1.169		1.169			0.658		0.573		0.64
O55023-38	O55023	38	S	Inositol monophosphatase 1	Impa1		1.14	1.14		0.859	0.859		1.168	1.168											1.223	1.223		1.02	1.02		0.983	0.983											1.073
Q8BRF7-300	Q8BRF7	300	S	Sec1 family domain-containing protein 1	Scfd1	0.944	0.8	0.872	1.1	1.052	1.076	1.105	0.938	1.0215	1.165		1.165	1.022		1.022	1.053		1.053	1.248	0.949	1.0985	1.138	1.056	1.097	1.143	0.915	1.029	1.017		1.017	0.988		0.988	0.876		0.876	1.322	1.187	0.873		0.967		0.832
O70305-400	O70305	400	S	Ataxin-2	Atxn2	1.337		1.337	1.199		1.199	1.199		1.199		1.241	1.241		0.916	0.916		1.344	1.344	1.116		1.116	0.776		0.776	0.817		0.817		1.276	1.276		1.268	1.268		1.145	1.145	0.835			1.028		1.385		0.852
Q9QZQ1-1083	Q9QZQ1	1083	S	Afadin	Afdn		1.094	1.094		0.726	0.726		0.877	0.877											0.964	0.964		0.797	0.797		1.037	1.037											0.881
Q8R1Q8-421	Q8R1Q8	421	S	Cytoplasmic dynein 1 light intermediate chain 1	Dync1li1	0.717		0.717	1.022		1.022	0.823		0.823										1.032		1.032	0.734		0.734	0.883		0.883										1.439
P59053-428	P59053	428	S	Potassium voltage-gated channel subfamily G member 3	Kcng3	1.126	0.959	1.0425	1.116	1.089	1.1025	1.043	1.078	1.0605	1.036	1.079	1.0575	1.038	1.749	1.3935	0.839	1.217	1.028	1.009	1.028	1.0185	0.861	0.993	0.927	0.869	1.139	1.004	0.895	1.379	1.137	0.735	1.566	1.1505	0.794	2.244	1.519	0.896	1.072	0.864	1.278	0.708	0.896	0.947	1.844
O88737-1236	O88737	1236	S	Protein bassoon	Bsn	0.858	0.994	0.926	1.227	1.33	1.2785	0.999	1.304	1.1515	1.363		1.363	1.465		1.465	1.566		1.566	1.012	1.097	1.0545	1.014	1.452	1.233	1.015	1.15	1.0825	1.136		1.136	1.323		1.323	1.22		1.22	1.179	1.104	0.833		0.903		0.779
Q9DBT5-87	Q9DBT5	87	S	AMP deaminase 2	Ampd2		1.975	1.975		2.077	2.077		2.135	2.135	2.015		2.015	1.765		1.765	1.909		1.909		1.89	1.89		2.015	2.015		1.779	1.779	1.488		1.488	1.564		1.564	1.514		1.514		0.957	0.738		0.886		0.793
Q68FH0-405	Q68FH0	405	S	Plakophilin-4	Pkp4	0.86	1.172	1.016	1.019	1.191	1.105	1.035	1.202	1.1185	1.25	1.016	1.133	1.269	0.889	1.079	1.314	0.883	1.0985	1.202	1.236	1.219	1.135	1.187	1.161	0.951	1.352	1.1515	1.223	1.148	1.1855	1.234	1.116	1.175	1.104	1.042	1.073	1.398	1.054	0.978	1.13	0.973	1.255	0.84	1.18
Q3UHB8-303	Q3UHB8	303	S	Coiled-coil domain-containing protein 177	Ccdc177	0.803	0.796	0.7995	0.92	0.818	0.869	0.887	0.9	0.8935	1.277	0.902	1.0895	1.162	0.881	1.0215	1.28	0.834	1.057	1.013	0.806	0.9095	0.878	0.824	0.851	0.864	0.962	0.913	1.134	1.075	1.1045	1.226	1.115	1.1705	0.963	1.033	0.998	1.262	1.013	0.888	1.191	1.055	1.266	0.753	1.238
Q6PAR5-390	Q6PAR5	390	T	GTPase-activating protein and VPS9 domain-containing protein 1	Gapvd1	0.757		0.757	1.132	2.506	1.819	0.989	2.465	1.727		0.992	0.992		0.567	0.567		0.504	0.504	0.931	2.758	1.8445	0.648	3.032	1.84	0.947	3.411	2.179		0.967	0.967		0.986	0.986		0.953	0.953	1.23			0.975		1.739		1.889
P58871-533	P58871	533	T	182 kDa tankyrase-1-binding protein	Tnks1bp1	0.625	0.918	0.7715	0.988	0.834	0.911	0.797	0.961	0.879	1.028	0.736	0.882	1.009	0.692	0.8505	1.218	0.774	0.996	0.929	0.912	0.9205	0.762	0.953	0.8575	0.737	1.085	0.911	1.008	0.873	0.9405	1.164	0.975	1.0695	0.992	0.899	0.9455	1.487	0.993	0.981	1.187	1.154	1.409	0.814	1.162
Q5DTL9-1057	Q5DTL9	1057	S	Sodium-driven chloride bicarbonate exchanger	Slc4a10											1.028	1.028		0.907	0.907		0.865	0.865											0.955	0.955		1.019	1.019		1.145	1.145				0.929		1.124		1.323
Q61037-1132	Q61037	1132	S	Tuberin	Tsc2	1.511	1.159	1.335	2.014	1.654	1.834	1.926	1.829	1.8775	1.809	1.743	1.776	2.004	1.307	1.6555	1.575	1.517	1.546	2.311	1.319	1.815	1.803	1.46	1.6315	1.648	1.432	1.54	1.188	1.866	1.527	1.999	1.862	1.9305	1.743	1.724	1.7335	1.529	1.138	0.657	1.071	0.997	1.424	1.106	1.137
O89032-515	O89032	515	T	SH3 and PX domain-containing protein 2A	Sh3pxd2a		1.425	1.425		1.445	1.445		1.433	1.433											1.396	1.396		1.763	1.763		1.959	1.959											0.98
Q924H7-511	Q924H7	511	S	WW domain-containing adapter protein with coiled-coil	Wac	1.871	1.606	1.7385	2.301	1.348	1.8245	1.73	1.435	1.5825										2.403	1.498	1.9505	4.255	1.827	3.041	2.135	1.687	1.911										1.285	0.932
P49025-1966	P49025	1966	S	Citron Rho-interacting kinase	Cit											1.176	1.176		1.036	1.036		1.166	1.166											1.114	1.114		1.322	1.322		1.21	1.21				0.947		1.276		1.037
Q9CQU3-95	Q9CQU3	95	S	Protein RER1	Rer1										0.547	0.634	0.5905	0.989	0.665	0.827	0.625	0.708	0.6665										0.818	0.924	0.871	0.826	0.931	0.8785	0.926	0.887	0.9065			1.496	1.458	0.835	1.402	1.481	1.253
O70166-72	O70166	72	S	Stathmin-3	Stmn3	0.76		0.76	1.055		1.055	1.018		1.018		0.76	0.76		0.707	0.707		0.869	0.869	1.109		1.109	0.988		0.988	0.971		0.971		1.009	1.009		0.953	0.953		0.949	0.949	1.46			1.327		1.348		1.092
Q9D2D7-228	Q9D2D7	228	S	Zinc finger protein 687	Znf687		3.406	3.406		3.025	3.025		3.657	3.657											3.402	3.402		3.284	3.284		3.283	3.283											0.999
Q60610-298	Q60610	298	S	T-lymphoma invasion and metastasis-inducing protein 1	Tiam1
Q9WV92-486	Q9WV92	486	S	Band 4.1-like protein 3	Epb41l3	0.88	1.182	1.031	0.995	1.018	1.0065	0.798	1.336	1.067	1.061	0.909	0.985	1.229	0.81	1.0195	1.125	0.8	0.9625	1.062	1.162	1.112	0.767	1.105	0.936	0.89	1.169	1.0295	1.126	1.066	1.096	1.056	0.958	1.007	1.067	0.873	0.97	1.206	0.983	1.061	1.172	0.86	1.182	0.948	1.091
P08553-645	P08553	645	S	Neurofilament medium polypeptide	Nefm	1.52	1.482	1.501	1.794	1.336	1.565	1.626	1.333	1.4795		1.511	1.511		1.316	1.316		1.215	1.215	1.423	1.388	1.4055	0.799	1.514	1.1565	1.638	1.267	1.4525		1.249	1.249		1.136	1.136		1.156	1.156	0.936	0.937		0.827		0.863		0.951
Q80ZK9-227	Q80ZK9	227	S	WD and tetratricopeptide repeats protein 1	Wdtc1	0.74	1.666	1.203	0.754	1.525	1.1395	0.78	1.429	1.1045										0.896	1.467	1.1815	0.677	2.147	1.412	0.953	1.295	1.124										1.211	0.88
Q80Y24-643	Q80Y24	643	S	Prickle-like protein 2	Prickle2	0.893	1.191	1.042	1.107	1.106	1.1065	0.98	1.401	1.1905	1.573		1.573	1.411		1.411	1.283		1.283	1.325	1.238	1.2815	1.091	1.147	1.119	1	1.258	1.129	1.079		1.079	1.076		1.076	1.078		1.078	1.484	1.039	0.686		0.763		0.84
Q9QYX7-4290	Q9QYX7	4290	S	Protein piccolo	Pclo	1.013	1.168	1.0905	1.141	1.117	1.129	1.167	1.2	1.1835	1.018		1.018	1.125		1.125	1.217		1.217	1.17	1.108	1.139	0.878	1.24	1.059	0.836	1.098	0.967	0.911		0.911	1.02		1.02	1		1	1.155	0.948	0.895		0.907		0.822
Q3UJU9-53	Q3UJU9	53	Y	Regulator of microtubule dynamics protein 3	Rmdn3	0.572	1.073	0.8225	0.71	0.968	0.839	0.823	1.181	1.002		0.774	0.774		0.815	0.815		0.81	0.81	0.843	1.062	0.9525	0.826	1.126	0.976	0.8	1.072	0.936		0.866	0.866		0.951	0.951		1.037	1.037	1.473	0.989		1.119		1.167		1.281
Q80TM6-381	Q80TM6	381	S	R3H domain-containing protein 2	R3hdm2		0.941	0.941		0.945	0.945		1.125	1.125	1.145	0.972	1.0585	1.118	0.909	1.0135	1.108	0.972	1.04		1.005	1.005		1.161	1.161		1.108	1.108	1.129	1.129	1.129	1.017	1.313	1.165	1.055	1.322	1.1885		1.068	0.986	1.162	0.909	1.445	0.952	1.36
Q5PR69-783	Q5PR69	783	S	Uncharacterized protein KIAA1211	Kiaa1211	0.784	1.313	1.0485	0.891	1.171	1.031	0.883	1.067	0.975		0.907	0.907		0.938	0.938		1.145	1.145	1.033	1.213	1.123	0.954	0.966	0.96	0.813	1.113	0.963		1.389	1.389		1.22	1.22		1.437	1.437	1.318	0.924		1.533		1.299		1.255
D3YVF0-79	D3YVF0	79	S	A-kinase anchor protein 5	Akap5		1.622	1.622		1.359	1.359		2.044	2.044	1.457	0.524	0.9905	1.86	0.506	1.183	1.291	0.497	0.894		1.346	1.346		1.356	1.356		1.524	1.524	1.112	0.708	0.91	0.938	0.747	0.8425	0.883	0.575	0.729		0.83	0.763	1.35	0.504	1.476	0.684	1.157
Q8CBW3-222	Q8CBW3	222	S	Abl interactor 1	Abi1	1.133	3.729	2.431	1.376	5.522	3.449	1.617	4.292	2.9545	2.711	2.058	2.3845	2.066	1.868	1.967	2.746	1.662	2.204	1.737	4.337	3.037	1.888	3.277	2.5825	1.421	3.848	2.6345	1.929	3.033	2.481	1.705	2.202	1.9535	1.704	2.619	2.1615	1.533	1.163	0.711	1.474	0.825	1.179	0.621	1.576
O35607-515	O35607	515	S	Bone morphogenetic protein receptor type-2	Bmpr2	1.122		1.122	1.652		1.652	1.425		1.425	1.194	0.97	1.082	1.195	1.062	1.1285	1.544	0.909	1.2265	2.052		2.052	1.25		1.25	1.034		1.034	1.017	1.136	1.0765	1.231	1.183	1.207	1.33	1.124	1.227	1.83		0.852	1.17	1.03	1.114	0.861	1.236
Q8CJ19-1174	Q8CJ19	1174	T	[F-actin]-monooxygenase MICAL3	Mical3
Q80TJ1-96	Q80TJ1	96	S	Calcium-dependent secretion activator 1	Cadps										0.947		0.947	1.257		1.257	1.075		1.075										0.93		0.93	1.173		1.173	0.954		0.954			0.983		0.933		0.887
Q148V8-970	Q148V8	970	S	Protein FAM83H	Fam83h										1.372		1.372	1.24		1.24	1.32		1.32										1.352		1.352	1.171		1.171	1.13		1.13			0.986		0.944		0.856
Q9ET80-448	Q9ET80	448	S	Junctophilin-1	Jph1	1.01	0.934	0.972	1.312	0.999	1.1555	1.381	1.106	1.2435	0.797	0.979	0.888	0.777	1.103	0.94	1.196	1.119	1.1575	1.361	1.049	1.205	1.344	1.168	1.256	1.264	1.085	1.1745	0.975	1.479	1.227	1.09	1.523	1.3065	1.108	1.664	1.386	1.348	1.123	1.224	1.51	1.403	1.381	0.927	1.487
Q9QYG0-350	Q9QYG0	350	S	Protein NDRG2	Ndrg2	0.79	1.16	0.975	0.952	1.107	1.0295	0.902	1.262	1.082	1.108		1.108	1.225		1.225	1.232		1.232	1.004	1.155	1.0795	1.029	1.141	1.085	1.027	1.095	1.061	1.2		1.2	1.137		1.137	1.186		1.186	1.272	0.996	1.083		0.928		0.962
Q9JL26-184	Q9JL26	184	S	Formin-like protein 1	Fmnl1	0.558	2.071	1.3145	0.87	1.857	1.3635	0.663	2.828	1.7455										0.711	2.24	1.4755	0.48	1.543	1.0115	0.51	1.801	1.1555										1.275	1.082
Q3UFT3-613	Q3UFT3	613	S	GRB2-associated and regulator of MAPK protein	Garem1		0.969	0.969		1.005	1.005		1.109	1.109											1.064	1.064		1.041	1.041		0.994	0.994											1.097
Q8C8R3-2755	Q8C8R3	2755	S	Ankyrin-2	Ank2	1.125	0.909	1.017	1.34	0.805	1.0725	1.353	1.049	1.201	0.622	1.018	0.82	1.156	0.802	0.979	0.974	0.791	0.8825	1.197	1.148	1.1725	0.862	1.041	0.9515	0.895	0.923	0.909	0.9	0.99	0.945	0.907	1.081	0.994	1.051	1.005	1.028	1.065	1.264	1.447	0.972	0.785	1.348	1.079	1.27
A9Z1V5-1110	A9Z1V5	1110	S	von Willebrand factor A domain-containing protein 5B1	Vwa5b1		0.816	0.816		1.032	1.032		1.018	1.018											1.14	1.14		1.109	1.109		1.176	1.176											1.397
G3X9K3-1566	G3X9K3	1566	S	Brefeldin A-inhibited guanine nucleotide-exchange protein 1	Arfgef1		0.982	0.982		1.105	1.105		1.484	1.484											1.368	1.368		1.021	1.021		1.227	1.227											1.394
Q9QYB5-673	Q9QYB5	673	S	Gamma-adducin	Add3	0.974	1.08	1.027	1.182	1.023	1.1025	1.05	1.177	1.1135										1.468	1.072	1.27	0.922	1.268	1.095	0.959	1.04	0.9995										1.507	0.992
Q9JIX8-729	Q9JIX8	729	S	Apoptotic chromatin condensation inducer in the nucleus	Acin1	1.764	1.459	1.6115	2.064	1.511	1.7875	3.065	1.517	2.291		2.282	2.282		1.851	1.851		1.838	1.838	1.804	1.501	1.6525	3.756	1.59	2.673	2.399	1.519	1.959		2.489	2.489		2.057	2.057		2.508	2.508	1.023	1.029		1.091		1.112		1.365
O70405-622	O70405	622	S	Serine/threonine-protein kinase ULK1	Ulk1	0.952	1.359	1.1555	1.085	1.329	1.207	0.953	1.731	1.342	1.385	0.752	1.0685	1.374	0.597	0.9855	1.495	0.664	1.0795	1.089	1.247	1.168	0.888	1.25	1.069	0.883	1.252	1.0675	1.038	1.022	1.03	1.303	0.575	0.939	1.051	0.9	0.9755	1.144	0.918	0.75	1.358	0.948	0.962	0.703	1.355
Q99L02-233	Q99L02	233	S	PAXIP1-associated glutamate-rich protein 1A	Pagr1a
Q66JV4-376	Q66JV4	376	S	RNA-binding protein 12B-B	Rbm12b2	1.547	1.571	1.559	1.933	1.103	1.518	1.782	1.72	1.751	1.448		1.448	2.164		2.164	2.078		2.078	1.762	1.428	1.595	1.245	1.47	1.3575	1.5	1.193	1.3465	2.511		2.511	2.967		2.967	2.536		2.536	1.139	0.909	1.734		1.371		1.221
B2RUJ5-267	B2RUJ5	267	S	Amyloid-beta A4 precursor protein-binding family A member 1	Apba1	0.374	0.808	0.591	0.418	0.903	0.6605	0.374	0.815	0.5945	0.63		0.63	0.699		0.699	0.631		0.631	0.425	0.747	0.586	0.439	0.839	0.639	0.373	0.826	0.5995	0.526		0.526	0.757		0.757	0.558		0.558	1.136	0.925	0.836		1.083		0.884
P23242-5	P23242	5	S	Gap junction alpha-1 protein	Gja1	0.943		0.943	0.838		0.838	1.018		1.018	0.667		0.667	1.058		1.058	1.052		1.052	1.018		1.018	0.318		0.318	0.935		0.935	0.87		0.87	0.99		0.99	0.97		0.97	1.079		1.304		0.935		0.922
P15105-343	P15105	343	S	Glutamine synthetase	Glul	0.823	1.057	0.94	1.009	0.794	0.9015	1.036	0.974	1.005	0.918	0.939	0.9285	0.906	0.851	0.8785	0.985	0.968	0.9765	1.063	1.03	1.0465	0.866	1.072	0.969	1.012	1.027	1.0195	0.956	0.985	0.9705	0.975	0.985	0.98	0.935	1.139	1.037	1.292	0.974	1.042	1.049	1.075	1.158	0.948	1.177
F6SEU4-39	F6SEU4	39	Y	Ras/Rap GTPase-activating protein SynGAP	Syngap1											0.855	0.855		0.817	0.817		0.615	0.615											1.076	1.076		1.045	1.045		0.864	0.864				1.258		1.278		1.407
P63328-462	P63328	462	S	Serine/threonine-protein phosphatase 2B catalytic subunit alpha isoform	Ppp3ca	1.751		1.751	2.366		2.366	1.697		1.697										1.994		1.994	1.363		1.363	2.975		2.975										1.138
Q8C1B1-992	Q8C1B1	992	S	Calmodulin-regulated spectrin-associated protein 2	Camsap2										1.734	0.602	1.168	1.472	0.693	1.0825	1.385	0.355	0.87										1.089	0.793	0.941	1.14	0.56	0.85	1.007	0.719	0.863			0.628	1.318	0.775	0.807	0.727	2.024
Q8R361-278	Q8R361	278	S	Rab11 family-interacting protein 5	Rab11fip5	0.77	1.571	1.1705	1.24	1.71	1.475	0.76	1.501	1.1305	1.458		1.458	1.821		1.821	1.724		1.724	1.179	1.489	1.334	0.848	1.559	1.2035	0.825	1.553	1.189	1.267		1.267	1.312		1.312	1.244		1.244	1.53	0.948	0.869		0.72		0.722
P10637-509	P10637	509	T	Microtubule-associated protein tau	Mapt	0.828	0.989	0.9085	0.879	0.995	0.937	0.876	1.045	0.9605	0.758	0.804	0.781	0.886	0.659	0.7725	0.974	0.775	0.8745	0.985	1.063	1.024	0.679	0.977	0.828	1.743	0.972	1.3575	0.892	0.833	0.8625	0.952	0.897	0.9245	0.869	0.852	0.8605	1.189	1.074	1.177	1.036	1.074	1.362	0.893	1.099
P40142-590	P40142	590	S	Transketolase	Tkt										1.084	0.81	0.947	1.175	0.801	0.988	1.187	0.951	1.069										1.104	0.966	1.035	1.311	1.002	1.1565	1.168	1.442	1.305			1.018	1.193	1.116	1.25	0.985	1.517
Q9JIX8-710	Q9JIX8	710	S	Apoptotic chromatin condensation inducer in the nucleus	Acin1	1.339	1.404	1.3715	1.832	1.53	1.681	2.252	1.802	2.027	1.825	1.274	1.5495	1.574	0.879	1.2265	1.523	0.747	1.135	2.167	1.354	1.7605	2.31	1.686	1.998	1.631	2.047	1.839	1.573	1.287	1.43	1.719	1.171	1.445	1.584	0.81	1.197	1.619	0.965	0.862	1.01	1.092	1.332	1.04	1.083
D3YZP9-410	D3YZP9	410	S	Coiled-coil domain-containing protein 6	Ccdc6		1.692	1.692		1.277	1.277		1.685	1.685											1.491	1.491		1.319	1.319		1.633	1.633											0.881
Q6PIC6-54	Q6PIC6	54	T	Sodium/potassium-transporting ATPase subunit alpha-3	Atp1a3	0.88		0.88	0.738		0.738	0.803		0.803	0.538		0.538	0.855		0.855	0.674		0.674	0.934		0.934	0.62		0.62	1.066		1.066	0.885		0.885	0.953		0.953	0.782		0.782	1.061		1.646		1.116		1.16
Q9Z188-273	Q9Z188	273	Y	Dual specificity tyrosine-phosphorylation-regulated kinase 1B	Dyrk1b	0.809	1.029	0.919	0.871	1.042	0.9565	0.88	1.145	1.0125	0.828	0.776	0.802	0.89	0.69	0.79	0.919	0.749	0.834	1.068	1.013	1.0405	0.902	1.05	0.976	1.008	1.146	1.077	0.833	0.85	0.8415	0.937	1.014	0.9755	0.831	0.939	0.885	1.321	0.985	1.006	1.095	1.052	1.471	0.904	1.254
Q3UTQ8-691	Q3UTQ8	691	S	Cyclin-dependent kinase-like 5	Cdkl5		1.206	1.206		1.027	1.027		1.214	1.214	1.336		1.336	1.288		1.288	1.261		1.261		0.974	0.974		1.13	1.13		1.244	1.244	1.106		1.106	1.147		1.147	1.106		1.106		0.808	0.828		0.89		0.877
Q9QYX7-131	Q9QYX7	131	S	Protein piccolo	Pclo	1.146	1.64	1.393	1.103	1.646	1.3745	1.071	2.173	1.622	2.222	0.914	1.568	2.855	0.785	1.82	1.941	0.71	1.3255	1.165	1.654	1.4095	0.941	1.521	1.231	0.869	1.679	1.274	1.931	1.199	1.565	1.58	1.109	1.3445	1.086	0.927	1.0065	1.017	1.009	0.869	1.312	0.553	1.413	0.559	1.306
O54825-97	O54825	97	S	Bystin	Bysl	0.719		0.719	0.912		0.912	0.798		0.798	1.014		1.014	1.036		1.036	1.17		1.17	1.157		1.157	0.832		0.832	0.782		0.782	1.151		1.151	1.152		1.152	1.015		1.015	1.61		1.135		1.112		0.868
O88643-223	O88643	223	S	Serine/threonine-protein kinase PAK 1	Pak1	0.664		0.664	1.058		1.058	0.85		0.85	1.11	0.983	1.0465	1.233	0.837	1.035	1.373	0.916	1.1445	1.053		1.053	0.839		0.839	0.868		0.868	1.278	1.145	1.2115	1.126	1.158	1.142	1.232	1.049	1.1405	1.584		1.152	1.165	0.913	1.383	0.897	1.145
Q8BVE8-437	Q8BVE8	437	S	Histone-lysine N-methyltransferase NSD2	Nsd2		1.864	1.864		2.211	2.211		3.557	3.557	9.071	2.05	5.5605	8.028	1.766	4.897	11.974	1.882	6.928		2.382	2.382		2.945	2.945		2.457	2.457	14.22	1.729	7.9745	8.47	2.558	5.514	13.941	2.493	8.217		1.278	1.568	0.843	1.055	1.449	1.164	1.324
Q8CHC4-1160	Q8CHC4	1160	S	Synaptojanin-1	Synj1	0.924	1.583	1.2535	1.26	1.253	1.2565	0.978	1.795	1.3865	1.865	1.199	1.532	2.21	1.068	1.639	2.213	1.174	1.6935	1.364	1.722	1.543	1.052	1.528	1.29	0.982	1.604	1.293	1.698	1.489	1.5935	1.936	1.325	1.6305	1.646	1.241	1.4435	1.477	1.088	0.911	1.242	0.876	1.24	0.744	1.057
P35486-232	P35486	232	S	"Pyruvate dehydrogenase E1 component subunit alpha, somatic form, mitochondrial"	Pdha1		1.418	1.418		0.971	0.971		1.408	1.408											1.187	1.187		1.013	1.013		1.307	1.307											0.837
Q9CWK8-119	Q9CWK8	119	S	Sorting nexin-2	Snx2											1.007	1.007		0.998	0.998		0.713	0.713											1.398	1.398		1.133	1.133		1.004	1.004				1.388		1.135		1.408
P33173-1553	P33173	1553	S	Kinesin-like protein KIF1A	Kif1a		0.775	0.775		0.642	0.642		0.786	0.786											0.647	0.647		0.998	0.998		0.749	0.749											0.836
Q9Z0P7-301	Q9Z0P7	301	S	Suppressor of fused homolog	Sufu	1.347		1.347	1.689		1.689	1.406		1.406										2.019		2.019	1.633		1.633	1.276		1.276										1.499
Q9Z0U1-111	Q9Z0U1	111	S	Tight junction protein ZO-2	Tjp2										0.962		0.962	0.833		0.833	0.89		0.89										0.931		0.931	0.924		0.924	0.927		0.927			0.968		1.108		1.041
P52479-359	P52479	359	S	Ubiquitin carboxyl-terminal hydrolase 10	Usp10	1.218	1.314	1.266	1.291	1.226	1.2585	1.339	1.288	1.3135		1.061	1.061		1.007	1.007		1.147	1.147	1.459	1.155	1.307	1.111	1.197	1.154	1.115	1.221	1.168		1.315	1.315		1.159	1.159		1.142	1.142	1.198	0.879		1.24		1.151		0.996
O54916-538	O54916	538	T	RalBP1-associated Eps domain-containing protein 1	Reps1		1.114	1.114		1.07	1.07		1.197	1.197											1.194	1.194		1.234	1.234		1.31	1.31											1.072
Q9ET77-420	Q9ET77	420	S	Junctophilin-3	Jph3	1.067	1.008	1.0375	1.238	0.944	1.091	1.087	1.009	1.048	1.354	1.015	1.1845	1.232	1.001	1.1165	1.293	0.933	1.113	1.343	0.993	1.168	1.153	1.096	1.1245	1.143	1.06	1.1015	1.195	1.2	1.1975	1.276	1.369	1.3225	1.235	1.282	1.2585	1.259	0.985	0.882	1.182	1.036	1.368	0.955	1.374
Q69ZF7-766	Q69ZF7	766	S	Metal transporter CNNM4	Cnnm4	0.83	1.058	0.944	0.989	1.153	1.071	0.781	1.285	1.033		1.171	1.171		0.803	0.803		0.827	0.827	1.157	1.063	1.11	0.918	1.446	1.182	0.985	1.107	1.046		1.104	1.104		1.074	1.074		1.109	1.109	1.394	1.004		0.943		1.336		1.342
Q9R1T4-416	Q9R1T4	416	S	Septin-6	Sept6	1.047	1.427	1.237	1.067	1.21	1.1385	0.878	1.529	1.2035	0.818		0.818	1.229		1.229	1.313		1.313	1.177	1.335	1.256	0.948	1.274	1.111	0.93	1.582	1.256	1.204		1.204	0.951		0.951	0.97		0.97	1.124	0.936	1.473		0.774		0.739
Q66L44-297	Q66L44	297	Y	Voltage-dependent calcium channel beta subunit-associated regulatory protein	Cbarp		1.135	1.135		1.014	1.014		1.185	1.185											1.14	1.14		1.144	1.144		1.154	1.154											1.004
Q5DU25-313	Q5DU25	313	Y	IQ motif and SEC7 domain-containing protein 2	Iqsec2		1.257	1.257		0.96	0.96		1.461	1.461											1.288	1.288		1.349	1.349		1.307	1.307											1.025
Q3V3V9-1007	Q3V3V9	1007	T	"Capping protein, Arp2/3 and myosin-I linker protein 2"	Carmil2	1.096		1.096	1.165		1.165	1.144		1.144	1.213		1.213	1.05		1.05	1.17		1.17	1.371		1.371	1.28		1.28	1.187		1.187	1.082		1.082	1.284		1.284	1.118		1.118	1.251		0.893		1.223		0.955
Q99NF2-294	Q99NF2	294	S	NMDA receptor synaptonuclear signaling and neuronal migration factor	Nsmf	1.04	0.972	1.006	0.954	0.915	0.9345	0.996	1.021	1.0085	0.789	1.146	0.9675	0.875	0.948	0.9115	1.036	1.014	1.025	1.096	0.946	1.021	0.748	1.04	0.894	1.126	0.961	1.0435	0.974	1.108	1.041	0.951	1.198	1.0745	0.941	1.183	1.062	1.054	0.974	1.234	0.967	1.087	1.264	0.908	1.167
Q80TS7-138	Q80TS7	138	S	Dendrin	Ddn	0.863	1.023	0.943	1.206	1.45	1.328	1.03	1.116	1.073	1.74		1.74	1.256		1.256	2.021		2.021	1.061	1.576	1.3185	1.132	1.508	1.32	0.904	1.607	1.2555	1.764		1.764	1.734		1.734	1.144		1.144	1.229	1.541	1.014		1.381		0.566
P63328-70	P63328	70	S	Serine/threonine-protein phosphatase 2B catalytic subunit alpha isoform	Ppp3ca	0.898	0.879	0.8885	0.972	1.136	1.054	0.92	0.964	0.942		0.8	0.8		0.715	0.715		0.902	0.902	1.083	1.056	1.0695	0.812	1.017	0.9145	1.389	1.204	1.2965		0.771	0.771		0.586	0.586		1.018	1.018	1.206	1.2		0.964		0.819		1.128
Q32M26-108	Q32M26	108	S	Uncharacterized protein C11orf87 homolog	---											1.296	1.296		0.95	0.95		0.981	0.981											1.036	1.036		1.436	1.436		1.176	1.176				0.799		1.511		1.199
Q6P9K8-432	Q6P9K8	432	S	Caskin-1	Caskin1										1.523		1.523	1.448		1.448	1.479		1.479										1.272		1.272	1.271		1.271	1.174		1.174			0.835		0.878		0.794
P81122-347	P81122	347	T	Insulin receptor substrate 2	Irs2	1.086	1.888	1.487	1.102	1.453	1.2775	0.989	1.862	1.4255	1.768	1.079	1.4235	1.763	0.902	1.3325	1.619	0.907	1.263	1.208	1.902	1.555	1.098	1.621	1.3595	0.934	1.365	1.1495	1.473	1.145	1.309	1.46	1.139	1.2995	1.227	1.043	1.135	1.112	1.007	0.834	1.062	0.828	1.262	0.758	1.15
Q9QYX7-3763	Q9QYX7	3763	S	Protein piccolo	Pclo	0.841	1.24	1.0405	1.121	1.275	1.198	0.956	1.308	1.132	1.128	0.805	0.9665	1.098	0.823	0.9605	1.116	0.772	0.944	1.243	1.2	1.2215	1.276	1.327	1.3015	1.05	1.411	1.2305	1.035	0.987	1.011	1.042	0.932	0.987	1.059	0.95	1.0045	1.479	0.968	0.917	1.226	0.949	1.132	0.949	1.23
Q8K0D0-146	Q8K0D0	146	S	Cyclin-dependent kinase 17	Cdk17										1.028	0.713	0.8705	1.06	0.792	0.926	1.032	0.682	0.857										0.98	0.837	0.9085	0.83	0.894	0.862	0.961	0.801	0.881			0.953	1.173	0.783	1.129	0.931	1.175
P35569-369	P35569	369	S	Insulin receptor substrate 1	Irs1	0.711		0.711	0.808		0.808	0.819		0.819										0.941		0.941	0.817		0.817	0.793		0.793										1.324
Q62101-206	Q62101	206	S	Serine/threonine-protein kinase D1	Prkd1	0.9		0.9	1.11		1.11	0.989		0.989		0.998	0.998		0.972	0.972		0.971	0.971	1.147		1.147	1.1		1.1	1.07		1.07		1.135	1.135		1.113	1.113		0.984	0.984	1.275			1.137		1.145		1.014
Q6IFT4-828	Q6IFT4	828	S	Rho GTPase-activating protein 20	Arhgap20	0.777		0.777	0.926		0.926	0.83		0.83	0.739	0.77	0.7545	0.841	0.694	0.7675	0.823	0.692	0.7575	0.991		0.991	0.929		0.929	0.695		0.695	0.822	0.804	0.813	0.77	0.817	0.7935	0.9	1.055	0.9775	1.275		1.113	1.045	0.915	1.178	1.094	1.525
Q9WTS4-215	Q9WTS4	215	S	Teneurin-1	Tenm1											0.881	0.881		0.663	0.663		0.747	0.747											1.004	1.004		0.998	0.998		1.15	1.15				1.139		1.504		1.539
Q6NS60-477	Q6NS60	477	T	F-box only protein 41	Fbxo41	0.733	1.678	1.2055	1.31	1.567	1.4385	0.935	1.905	1.42		1.17	1.17		1.178	1.178		1.274	1.274	1.189	1.696	1.4425	1.283	1.79	1.5365	1.016	1.874	1.445		1.447	1.447		1.5	1.5		1.456	1.456	1.623	1.011		1.237		1.273		1.143
P42208-218	P42208	218	S	Septin-2	Sept2	0.905	0.931	0.918	1.236	1.01	1.123	1.065	1.15	1.1075	1.045	0.894	0.9695	1.076	0.971	1.0235	1.153	0.917	1.035	1.315	1.088	1.2015	1.098	1.054	1.076	1.069	1.025	1.047	0.992	1.062	1.027	1.1	1.066	1.083	1.045	1.065	1.055	1.454	1.169	0.95	1.188	1.022	1.098	0.906	1.163
P16390-464	P16390	464	S	Potassium voltage-gated channel subfamily A member 3	Kcna3		0.824	0.824		0.701	0.701		0.729	0.729		0.89	0.89		0.815	0.815		0.85	0.85		1.056	1.056		0.745	0.745		1.236	1.236		1.026	1.026		0.944	0.944		1.025	1.025		1.281		1.152		1.158		1.205
A2AQ25-169	A2AQ25	169	S	Sickle tail protein	Skt		1.787	1.787		2.102	2.102		2.2	2.2	3.721	0.983	2.352	2.154	0.781	1.4675	2.548	0.846	1.697		1.883	1.883		2.184	2.184		2.906	2.906	2.401	1.041	1.721	2.406	1.127	1.7665	2.264	1.103	1.6835		1.053	0.645	1.058	1.117	1.442	0.888	1.304
Q9JMG7-121	Q9JMG7	121	S	Hepatoma-derived growth factor-related protein 3	Hdgfl3											1.014	1.014		0.768	0.768		1.001	1.001											0.977	0.977		0.836	0.836		1.026	1.026				0.964		1.089		1.025
Q62433-333	Q62433	333	S	Protein NDRG1	Ndrg1		1.106	1.106		0.808	0.808		1.247	1.247		0.983	0.983		1.079	1.079		0.791	0.791		1.184	1.184		0.961	0.961		1.267	1.267		1.279	1.279		1.202	1.202		1.302	1.302		1.071		1.3		1.115		1.646
O88448-550	O88448	550	S	Kinesin light chain 2	Klc2		1.591	1.591		1.354	1.354		2.179	2.179	1.24	0.933	1.0865	1.195	0.702	0.9485	1.203	0.701	0.952		1.652	1.652		1.607	1.607		1.551	1.551	1.135	0.851	0.993	1.376	0.8	1.088	1.051	0.882	0.9665		1.038	0.915	0.912	1.151	1.139	0.874	1.258
Q8BWW9-957	Q8BWW9	957	T	Serine/threonine-protein kinase N2	Pkn2		1.166	1.166		1.166	1.166		1.172	1.172											1.248	1.248		1.303	1.303		1.457	1.457											1.07
Q69ZS8-314	Q69ZS8	314	S	Kazrin	Kazn	0.945	3.714	2.3295	1.364	3.451	2.4075	1.482	3.754	2.618	3.773	2.081	2.927	3.337	1.841	2.589	4.432	1.713	3.0725	1.677	3.076	2.3765	1.899	2.869	2.384	0.912	3.502	2.207	3.046	2.086	2.566	4.946	1.829	3.3875	4.106	1.584	2.845	1.775	0.828	0.807	1.002	1.482	0.993	0.926	0.924
P15864-36	P15864	36	S	Histone H1.2	Hist1h1c
B9EJ86-39	B9EJ86	39	T	Oxysterol-binding protein-related protein 8	Osbpl8		1.289	1.289		0.887	0.887		1.224	1.224											1.079	1.079		1.221	1.221		1.327	1.327											0.837
P70698-562	P70698	562	S	CTP synthase 1	Ctps1	3.847	3.139	3.493	6.71	2.897	4.8035	6.262	4.026	5.144	4.348	2.401	3.3745	1.533	2.001	1.767	3.111	2.091	2.601	7.545	3.459	5.502	7.805	4.223	6.014	6.471	3.535	5.003	2.467	2.824	2.6455	3.705	3.782	3.7435	2.802	3.073	2.9375	1.961	1.102	0.567	1.176	2.417	1.89	0.901	1.47
Q68FD7-760	Q68FD7	760	S	Folliculin-interacting protein 1	Fnip1		0.758	0.758		1.088	1.088		0.975	0.975											1.153	1.153		1.033	1.033		1.088	1.088											1.521
Q3UIL6-900	Q3UIL6	900	S	Pleckstrin homology domain-containing family A member 7	Plekha7		1.026	1.026		1.104	1.104		1.08	1.08	1.204		1.204	1.118		1.118	1.198		1.198		0.993	0.993		1.105	1.105		1.1	1.1	1.081		1.081	1.378		1.378	0.938		0.938		0.968	0.898		1.232		0.783
Q8C0J6-82	Q8C0J6	82	S	Ankyrin repeat domain-containing protein SOWAHC	Sowahc	1.031	1	1.0155	1.073	0.969	1.021	1.042	1.132	1.087	0.894	0.775	0.8345	1.071	0.831	0.951	1.217	0.839	1.028	1.247	1.131	1.189	1.033	1.15	1.0915	0.976	1.072	1.024	1.056	0.978	1.017	1.129	0.953	1.041	1.079	1.016	1.0475	1.21	1.131	1.182	1.262	1.055	1.148	0.886	1.211
A6H8H2-720	A6H8H2	720	S	DENN domain-containing protein 4C	Dennd4c		0.995	0.995		0.813	0.813		1.164	1.164		0.883	0.883		0.853	0.853		0.886	0.886		0.962	0.962		1.056	1.056		1.01	1.01		0.97	0.97		0.964	0.964		1.098	1.098		0.967		1.098		1.131		1.239
P23242-328	P23242	328	S	Gap junction alpha-1 protein	Gja1	0.946	0.837	0.8915	1.034	0.897	0.9655	0.904	1.028	0.966	1.007	0.71	0.8585	0.968	0.684	0.826	1.056	0.661	0.8585	1.188	0.937	1.0625	1.028	0.894	0.961	1.042	0.84	0.941	1.023	0.986	1.0045	1.112	0.882	0.997	0.984	0.859	0.9215	1.256	1.12	1.016	1.389	1.149	1.289	0.931	1.3
Q3TGW2-110	Q3TGW2	110	S	Endonuclease/exonuclease/phosphatase family domain-containing protein 1	Eepd1	1.374		1.374	2.003		2.003	1.793		1.793										2.409		2.409	2.307		2.307	1.556		1.556										1.753
Q91ZP9-271	Q91ZP9	271	S	N-terminal EF-hand calcium-binding protein 2	Necab2	0.832	0.838	0.835	0.995	0.742	0.8685	0.984	0.935	0.9595	1.228	0.841	1.0345	1.227	0.904	1.0655	1.118	0.909	1.0135	1.218	0.884	1.051	1.121	0.889	1.005	0.958	0.918	0.938	1.102	1.046	1.074	1.222	1.074	1.148	1.049	1.028	1.0385	1.465	1.055	0.898	1.243	0.996	1.189	0.938	1.131
P47746-317	P47746	317	S	Cannabinoid receptor 1	Cnr1	0.875	0.985	0.93	1.012	0.93	0.971	0.995	1.349	1.172	0.899	0.806	0.8525	1.496	0.829	1.1625	1.161	0.74	0.9505	1.137	1.096	1.1165	0.532	1.071	0.8015	0.832	1.152	0.992	1.095	0.986	1.0405	1.034	1.079	1.0565	0.857	0.898	0.8775	1.299	1.112	1.218	1.224	0.691	1.301	0.738	1.213
Q6V4S5-2018	Q6V4S5	2018	S	Protein sidekick-2	Sdk2	1.005		1.005	1.147		1.147	1.118		1.118										1.204		1.204	1.038		1.038	1.124		1.124										1.198
Q7TQF7-260	Q7TQF7	260	T	Amphiphysin	Amph	1.151	1.172	1.1615	1.497	0.992	1.2445	1.281	1.274	1.2775	1.499	0.868	1.1835	1.319	0.873	1.096	1.505	0.864	1.1845	1.814	1.019	1.4165	1.501	1.152	1.3265	1.108	1.09	1.099	1.257	0.877	1.067	1.187	0.737	0.962	1.091	0.947	1.019	1.576	0.87	0.838	1.01	0.9	0.844	0.725	1.096
Q80TV8-559	Q80TV8	559	S	CLIP-associating protein 1	Clasp1	1.205		1.205	1.504		1.504	1.194		1.194										1.55		1.55	1.365		1.365	1.692		1.692										1.287
Q68EF6-249	Q68EF6	249	T	Brain-enriched guanylate kinase-associated protein	Begain	1.054	1.1	1.077	1.06	1.001	1.0305	0.972	1.185	1.0785	2.14	1.06	1.6	2.082	0.892	1.487	1.903	0.815	1.359	0.979	1.205	1.092	1.032	1.207	1.1195	0.837	1.199	1.018	1.678	1.127	1.4025	1.729	1.09	1.4095	1.691	1.074	1.3825	0.928	1.095	0.784	1.063	0.83	1.222	0.889	1.318
Q9CYT6-306	Q9CYT6	306	T	Adenylyl cyclase-associated protein 2	Cap2
Q80ZF8-1220	Q80ZF8	1220	S	Adhesion G protein-coupled receptor B3	Adgrb3	1.035		1.035	1.446		1.446	1.068		1.068										1.349		1.349	1.094		1.094	0.903		0.903										1.302
D3YZU1-1931	D3YZU1	1931	S	SH3 and multiple ankyrin repeat domains protein 1	Shank1	0.739		0.739	1.273		1.273	0.947		0.947		0.595	0.595		0.541	0.541		0.485	0.485	1.19		1.19	0.877		0.877	0.791		0.791		0.612	0.612		0.595	0.595		0.568	0.568	1.611			1.029		1.1		1.17
Q62446-34	Q62446	34	S	Peptidyl-prolyl cis-trans isomerase FKBP3	Fkbp3		1.032	1.032		0.963	0.963		1.063	1.063		0.663	0.663		0.683	0.683		0.788	0.788		1.032	1.032		1.031	1.031		1.185	1.185		1.013	1.013		0.834	0.834		0.798	0.798		1		1.526		1.221		1.013
P63101-110	P63101	110	S	14-3-3 protein zeta/delta	Ywhaz	0.943	0.859	0.901	1.13	0.941	1.0355	1.008	1.04	1.024	0.922	0.956	0.939	0.967	0.96	0.9635	1.124	0.848	0.986	1.161	0.967	1.064	0.973	1.074	1.0235	1.164	1.223	1.1935	0.983	1.095	1.039	1.127	1.261	1.194	1.078	1.18	1.129	1.231	1.126	1.067	1.146	1.166	1.314	0.959	1.392
Q8CH77-1824	Q8CH77	1824	S	Neuron navigator 1	Nav1										1.074	0.845	0.9595	0.819	0.708	0.7635	1.007	0.813	0.91										0.913	0.854	0.8835	1.046	0.899	0.9725	0.939	0.944	0.9415			0.85	1.01	1.278	1.269	0.932	1.162
Q68FF6-397	Q68FF6	397	S	ARF GTPase-activating protein GIT1	Git1		0.565	0.565		0.697	0.697		0.61	0.61											0.83	0.83		0.889	0.889		0.809	0.809											1.469
P62515-265	P62515	265	S	"POU domain, class 3, transcription factor 4"	Pou3f4	0.676		0.676	0.841		0.841	0.753		0.753		0.69	0.69		0.595	0.595		0.666	0.666	0.82		0.82	0.656		0.656	0.798		0.798		0.667	0.667		0.749	0.749		0.795	0.795	1.213			0.967		1.259		1.192
Q8K2V1-482	Q8K2V1	482	S	Serine/threonine-protein phosphatase 4 regulatory subunit 1	Ppp4r1	0.878	0.972	0.925	1.037	0.986	1.0115	0.916	1.086	1.001		0.849	0.849		0.928	0.928		0.921	0.921	1.165	1.094	1.1295	0.86	1.1	0.98	0.948	1.119	1.0335		1.01	1.01		1.045	1.045		1.125	1.125	1.326	1.126		1.19		1.126		1.222
Q68EF6-357	Q68EF6	357	S	Brain-enriched guanylate kinase-associated protein	Begain	0.813	1.155	0.984	1.051	1.095	1.073	1.044	1.287	1.1655	0.942	0.55	0.746	0.938	0.624	0.781	1.081	0.681	0.881	0.949	1.048	0.9985	1.056	1.275	1.1655	0.934	1.36	1.147	0.852	0.761	0.8065	0.9	0.831	0.8655	0.837	0.901	0.869	1.167	0.908	0.904	1.384	0.959	1.331	0.774	1.324
Q3UHJ0-935	Q3UHJ0	935	S	AP2-associated protein kinase 1	Aak1		1.058	1.058		0.984	0.984		1.14	1.14											1.184	1.184		1.188	1.188		1.01	1.01											1.119
P14873-1945	P14873	1945	T	Microtubule-associated protein 1B	Map1b	0.641	0.697	0.669	0.775	0.69	0.7325	0.74	0.805	0.7725	0.541	0.623	0.582	0.719	0.54	0.6295	0.68	0.581	0.6305	0.833	0.726	0.7795	0.802	0.729	0.7655	0.741	0.761	0.751	0.639	0.672	0.6555	0.7	0.645	0.6725	0.686	0.609	0.6475	1.3	1.042	1.181	1.078	0.974	1.195	1.01	1.048
P70296-52	P70296	52	S	Phosphatidylethanolamine-binding protein 1	Pebp1	0.917		0.917	1.04		1.04	1.067		1.067										0.985		0.985	0.872		0.872	1.005		1.005										1.074
Q9ESX5-453	Q9ESX5	453	S	H/ACA ribonucleoprotein complex subunit 4	Dkc1	1.009	0.992	1.0005	1.204	0.991	1.0975	1.071	1.175	1.123	1.105		1.105	1.011		1.011	1.161		1.161	1.314	1.1	1.207	1.177	1.091	1.134	1.174	1.1	1.137	0.989		0.989	1.141		1.141	1.21		1.21	1.303	1.108	0.895		1.128		1.043
Q8R311-514	Q8R311	514	S	Endoplasmic reticulum export factor CTAGE5	Ctage5	0.851	1.577	1.214	1.03	1.19	1.11	0.777	1.488	1.1325	1.717	0.574	1.1455	1.836	0.722	1.279	1.728	0.5	1.114	1.093	1.387	1.24	0.8	1.448	1.124	0.704	1.335	1.0195	1.363	0.843	1.103	1.593	0.783	1.188	1.697	0.541	1.119	1.284	0.879	0.794	1.468	0.868	1.084	0.982	1.081
Q62245-401	Q62245	401	S	Son of sevenless homolog 1	Sos1	1.667	3.35	2.5085	2.469	1.671	2.07	1.436	2.841	2.1385		3.087	3.087		2.446	2.446		2.437	2.437	1.867	2.417	2.142	1.723	3.288	2.5055	2.414	3.045	2.7295		4.282	4.282		3.121	3.121		3.843	3.843	1.12	0.721		1.387		1.276		1.577
Q6KAU4-199	Q6KAU4	199	S	Multivesicular body subunit 12B	Mvb12b	1.021		1.021	1.07		1.07	1.419		1.419		0.829	0.829		0.983	0.983		1.337	1.337	1.87		1.87	1.132		1.132	1.276		1.276		1.534	1.534		1.764	1.764		1.445	1.445	1.832			1.85		1.794		1.081
P83741-2027	P83741	2027	S	Serine/threonine-protein kinase WNK1	Wnk1	0.869	1.243	1.056	1.09	1.245	1.1675	0.997	1.321	1.159	1.149	0.865	1.007	0.999	0.888	0.9435	1.219	0.985	1.102	1.176	1.306	1.241	1.156	1.358	1.257	1.041	1.47	1.2555	1.071	1.119	1.095	1.179	0.959	1.069	1.095	1.22	1.1575	1.353	1.051	0.932	1.293	1.181	1.08	0.899	1.238
P35285-187	P35285	187	S	Ras-related protein Rab-22A	Rab22a		1.517	1.517		2.11	2.11		2.077	2.077											2.043	2.043		1.992	1.992		1.778	1.778											1.347
A2AG50-346	A2AG50	346	S	MAP7 domain-containing protein 2	Map7d2	1.157	2.344	1.7505	1.519	1.969	1.744	1.445	2.698	2.0715	3.427	1.25	2.3385	2.876	1.278	2.077	3.54	1.009	2.2745	1.623	2.166	1.8945	1.416	1.873	1.6445	1.183	1.966	1.5745	2.711	1.648	2.1795	2.83	1.337	2.0835	2.668	1.12	1.894	1.402	0.924	0.791	1.318	0.984	1.046	0.754	1.11
Q8CAQ8-113	Q8CAQ8	113	S	MICOS complex subunit Mic60	Immt	1.067	0.748	0.9075	1.123	0.71	0.9165	0.972	0.713	0.8425		0.906	0.906		0.839	0.839		0.964	0.964	1.021	0.722	0.8715	0.802	0.923	0.8625	1.238	0.815	1.0265		1.074	1.074		1.115	1.115		1.148	1.148	0.957	0.965		1.186		1.329		1.191
P10637-504	P10637	504	T	Microtubule-associated protein tau	Mapt	0.847	1.079	0.963	0.975	1.037	1.006	0.878	1.149	1.0135	0.846	0.773	0.8095	1.212	0.674	0.943	1.136	0.756	0.946	0.975	1.154	1.0645	0.71	1.043	0.8765	1.26	1.068	1.164	1.032	0.819	0.9255	1.007	0.87	0.9385	1.006	0.906	0.956	1.151	1.069	1.22	1.06	0.831	1.291	0.885	1.198
Q99J85-253	Q99J85	253	S	Neuronal pentraxin receptor	Nptxr											1.69	1.69		2.263	2.263		2.063	2.063											2.775	2.775		2.705	2.705		2.421	2.421				1.642		1.196		1.173
Q52KI8-414	Q52KI8	414	T	Serine/arginine repetitive matrix protein 1	Srrm1	1.461	5.235	3.348	2.32	3.264	2.792	2.651	4.769	3.71	21.745	2.862	12.3035	13.738	2.931	8.3345	21.366	1.81	11.588	2.264	3.593	2.9285	5.344	4.631	4.9875	2.084	4.92	3.502	23.749	3.773	13.761	24.046	3.132	13.589	27.667	2.353	15.01	1.55	0.686	1.092	1.318	1.75	1.069	1.295	1.3
P63042-90	P63042	90	S	Stathmin-4	Stmn4	0.986	1.09	1.038	1.205	0.996	1.1005	1.089	1.204	1.1465	0.928	1.258	1.093	1.152	0.986	1.069	1.291	1.057	1.174	1.131	1.11	1.1205	0.894	1.158	1.026	0.985	1.146	1.0655	1.228	1.249	1.2385	1.24	1.11	1.175	1.197	1.274	1.2355	1.147	1.018	1.322	0.992	1.076	1.126	0.928	1.205
Q569Z6-253	Q569Z6	253	S	Thyroid hormone receptor-associated protein 3	Thrap3	0.861	0.892	0.8765	0.966	0.709	0.8375	0.926	1	0.963										1.143	0.826	0.9845	0.891	0.832	0.8615	1.033	0.925	0.979										1.328	0.927
Q6NZC7-748	Q6NZC7	748	S	SEC23-interacting protein	Sec23ip	0.993	1.127	1.06	1.138	1.075	1.1065	1.072	1.177	1.1245	0.775	0.991	0.883	0.745	0.986	0.8655	0.809	0.99	0.8995	1.171	1.178	1.1745	0.825	1.297	1.061	1.038	1.237	1.1375	0.702	1.277	0.9895	0.854	1.241	1.0475	0.842	1.19	1.016	1.18	1.046	0.907	1.289	1.147	1.259	1.041	1.203
Q9CZT8-188	Q9CZT8	188	S	Ras-related protein Rab-3B	Rab3b	0.841		0.841	0.699		0.699	1.097		1.097	1.011	0.775	0.893	0.963	1.077	1.02	1.188	1.246	1.217	1.259		1.259	1.149		1.149	1.068		1.068	1.114	1.288	1.201	1.172	1.277	1.2245	1.067	1.295	1.181	1.496		1.102	1.662	1.217	1.186	0.898	1.04
Q3TES0-132	Q3TES0	132	S	IQ motif and SEC7 domain-containing protein 3	Iqsec3	1.094	1.125	1.1095	1.125	0.839	0.982	1.016	1.117	1.0665		0.961	0.961		0.917	0.917		0.942	0.942	1.266	1.044	1.155	1.367	0.931	1.149	1.074	1.084	1.079		0.918	0.918		1.015	1.015		0.945	0.945	1.157	0.928		0.955		1.107		1.003
P16014-342	P16014	342	S	Secretogranin-1	Chgb	0.315	1.449	0.882	1.293	1.279	1.286	1.092	1.478	1.285	1.702	1.031	1.3665	2.111	1.4	1.7555	1.59	1.32	1.455	1.578	1.577	1.5775	1.611	1.357	1.484	1.712	1.148	1.43	1.5	1.457	1.4785	1.608	1.499	1.5535	1.387	1.458	1.4225	5.006	1.088	0.881	1.414	0.762	1.071	0.872	1.105
Q8JZW5-12	Q8JZW5	12	S	SH2 domain-containing protein 5	Sh2d5	0.884	1.313	1.0985	1.1	1.19	1.145	0.945	1.255	1.1	1.642	1.045	1.3435	1.757	1.06	1.4085	1.549	0.853	1.201	1.159	1.386	1.2725	1.066	1.16	1.113	0.969	1.287	1.128	1.353	1.494	1.4235	1.355	1.177	1.266	1.418	1.163	1.2905	1.31	1.056	0.824	1.43	0.771	1.11	0.916	1.363
P14873-1334	P14873	1334	S	Microtubule-associated protein 1B	Map1b	0.875	0.889	0.882	1.011	0.841	0.926	1.032	0.892	0.962	0.913	1.107	1.01	0.893	1.063	0.978	1.168	1.048	1.108	1.046	0.828	0.937	0.856	1.077	0.9665	1.041	0.947	0.994	0.896	1.341	1.1185	1.09	1.305	1.1975	1.029	1.524	1.2765	1.195	0.931	0.982	1.211	1.221	1.228	0.881	1.454
O35219-873	O35219	873	S	Potassium voltage-gated channel subfamily H member 2	Kcnh2											0.793	0.793		0.708	0.708		0.732	0.732											0.729	0.729		0.888	0.888		0.863	0.863				0.919		1.254		1.179
Q9QWY8-508	Q9QWY8	508	S	"Arf-GAP with SH3 domain, ANK repeat and PH domain-containing protein 1"	Asap1		0.904	0.904		0.96	0.96		0.917	0.917	0.613	0.804	0.7085	0.878	0.697	0.7875	0.854	0.699	0.7765		0.987	0.987		1.067	1.067		0.957	0.957	0.799	0.875	0.837	1.05	0.844	0.947	0.886	1.036	0.961		1.092	1.305	1.088	1.196	1.21	1.037	1.483
Q69ZX8-335	Q69ZX8	335	Y	Actin-binding LIM protein 3	Ablim3		0.929	0.929		0.984	0.984		1.034	1.034											0.95	0.95		0.991	0.991		0.993	0.993											1.023
Q5F2F2-425	Q5F2F2	425	S	Protein ABHD15	Abhd15		1.25	1.25		1.216	1.216		1.416	1.416											1.251	1.251		1.194	1.194		1.282	1.282											1
Q9CQS4-44	Q9CQS4	44	T	Solute carrier family 25 member 46	Slc25a46	0.825		0.825	1.004		1.004	0.99		0.99										1.052		1.052	0.873		0.873	0.864		0.864										1.275
A2A5R2-227	A2A5R2	227	S	Brefeldin A-inhibited guanine nucleotide-exchange protein 2	Arfgef2											1.474	1.474		1.14	1.14		0.986	0.986											1.088	1.088		1.713	1.713		1.136	1.136				0.738		1.503		1.151
Q04859-159	Q04859	159	Y	Serine/threonine-protein kinase MAK	Mak	0.878		0.878	0.947		0.947	0.852		0.852		1.204	1.204		0.989	0.989		1.155	1.155	0.997		0.997	1.037		1.037	0.971		0.971		1.321	1.321		1.465	1.465		1.285	1.285	1.135			1.097		1.48		1.112
Q9WV34-42	Q9WV34	42	S	MAGUK p55 subfamily member 2	Mpp2	0.838	1.277	1.0575	1.099	1.309	1.204	0.915	1.606	1.2605	2.226	0.658	1.442	2.119	0.697	1.408	2.193	0.708	1.4505	1.068	1.297	1.1825	0.931	1.36	1.1455	0.733	1.412	1.0725	1.745	0.81	1.2775	1.422	0.86	1.141	1.398	0.861	1.1295	1.274	1.016	0.784	1.231	0.671	1.234	0.638	1.216
Q8BJ42-745	Q8BJ42	745	S	Disks large-associated protein 2	Dlgap2	1.382	1.906	1.644	1.853	1.838	1.8455	1.666	2.096	1.881										1.534	2.209	1.8715	2.006	2.384	2.195	1.625	2.238	1.9315										1.11	1.159
Q8CIQ7-1655	Q8CIQ7	1655	S	Dedicator of cytokinesis protein 3	Dock3	0.945	1.025	0.985	1.152	1.068	1.11	1.035	1.238	1.1365	1.199	0.834	1.0165	1.088	0.878	0.983	1.241	0.888	1.0645	1.196	1.112	1.154	1.07	1.139	1.1045	1.022	1.149	1.0855	1.09	1.043	1.0665	1.12	1.168	1.144	1.151	1.042	1.0965	1.265	1.085	0.909	1.251	1.03	1.331	0.928	1.174
Q5ND34-1265	Q5ND34	1265	T	WD repeat-containing protein 81	Wdr81		1.183	1.183		0.87	0.87		1.118	1.118	1.198		1.198	1.114		1.114	1.137		1.137		0.874	0.874		1.034	1.034		1.05	1.05	1.089		1.089	1.006		1.006	1.164		1.164		0.739	0.909		0.903		1.024
Q8VH51-136	Q8VH51	136	S	RNA-binding protein 39	Rbm39	1.044	0.945	0.9945	1.24	0.872	1.056	1.117	1.076	1.0965	1.003	0.762	0.8825	0.865	0.775	0.82	1.134	0.888	1.011	1.156	1.015	1.0855	1.203	1.011	1.107	1.173	0.944	1.0585	0.934	0.994	0.964	1.135	1.027	1.081	0.974	1.06	1.017	1.107	1.075	0.931	1.305	1.313	1.325	0.859	1.195
P14873-828	P14873	828	S	Microtubule-associated protein 1B	Map1b	0.716	0.847	0.7815	0.727	0.772	0.7495	0.746	0.834	0.79	0.655	0.79	0.7225	1.127	0.765	0.946	0.988	0.827	0.9075	0.813	0.858	0.8355	0.479	0.884	0.6815	0.764	0.768	0.766	0.939	0.821	0.88	0.987	0.886	0.9365	1.008	0.943	0.9755	1.135	1.013	1.435	1.039	0.876	1.158	1.02	1.14
B1AZP2-915	B1AZP2	915	T	Disks large-associated protein 4	Dlgap4		0.969	0.969		1.016	1.016		0.953	0.953	0.847	0.991	0.919	0.742	0.988	0.865	0.938	0.901	0.9195		1.151	1.151		1.109	1.109		1.233	1.233	0.84	1.054	0.947	1.074	1.14	1.107	0.851	1.139	0.995		1.188	0.991	1.064	1.447	1.154	0.907	1.264
O88737-1137	O88737	1137	S	Protein bassoon	Bsn	0.842		0.842	1.079		1.079	0.912		0.912		0.667	0.667		0.776	0.776		0.776	0.776	1.222		1.222	1.031		1.031	0.956		0.956		0.761	0.761		0.885	0.885		0.834	0.834	1.45			1.142		1.141		1.074
P17183-257	P17183	257	Y	Gamma-enolase	Eno2										0.865		0.865	0.93		0.93	0.942		0.942										0.912		0.912	0.941		0.941	0.937		0.937			1.055		1.012		0.995
Q9R1Z7-18	Q9R1Z7	18	S	6-pyruvoyl tetrahydrobiopterin synthase	Pts	1.679	1.305	1.492	1.536	1.004	1.27	1.56	0.958	1.259	1.053	1.043	1.048	0.838	0.845	0.8415	0.986	0.712	0.849	1.502	1.052	1.277	1.586	1.138	1.362	1.305	1.411	1.358	0.976	1.347	1.1615	1.015	1.468	1.2415	1.07	1.46	1.265	0.894	0.806	0.927	1.291	1.211	1.737	1.086	2.052
Q3TZZ7-685	Q3TZZ7	685	S	Extended synaptotagmin-2	Esyt2	1.079	0.931	1.005	1.07	0.787	0.9285	0.842	0.933	0.8875		0.847	0.847		0.603	0.603		0.627	0.627	1.335	0.931	1.133	0.806	0.801	0.8035	0.919	0.998	0.9585		0.947	0.947		0.931	0.931		0.759	0.759	1.237	1		1.118		1.543		1.211
Q9QXS6-658	Q9QXS6	658	S	Drebrin	Dbn1	0.511	0.932	0.7215	0.819	1.083	0.951	0.698	1.363	1.0305										0.803	0.959	0.881	0.587	1.406	0.9965	0.631	1.132	0.8815										1.57	1.029
P11499-255	P11499	255	S	Heat shock protein HSP 90-beta	Hsp90ab1		1.087	1.087		1.034	1.034		1.181	1.181	1.073	1.263	1.168	1.399	1.245	1.322	1.221	1.381	1.301		1.127	1.127		1.332	1.332		1.186	1.186	1.11	1.498	1.304	1.195	1.54	1.3675	1.268	1.323	1.2955		1.036	1.034	1.186	0.854	1.236	1.038	0.958
O35927-273	O35927	273	S	Catenin delta-2	Ctnnd2		1.812	1.812		1.554	1.554		1.898	1.898											1.707	1.707		1.727	1.727		1.656	1.656											0.942
Q6ZWU9-11	Q6ZWU9	11	S	40S ribosomal protein S27	Rps27	2.117		2.117	3.145		3.145	1.992		1.992	3.731	1.494	2.6125	1.087	1.423	1.255	2.369	1.606	1.9875	2.777		2.777	4.841		4.841	2.386		2.386	2.351	1.922	2.1365	2.861	2.12	2.4905	1.812	2.37	2.091	1.312		0.63	1.287	2.632	1.49	0.765	1.476
Q6ZPF3-1590	Q6ZPF3	1590	S	T-lymphoma invasion and metastasis-inducing protein 2	Tiam2	0.455		0.455	0.47		0.47	0.534		0.534	0.565	0.581	0.573	0.914	0.526	0.72	0.907	0.631	0.769	0.555		0.555	0.286		0.286	0.571		0.571	0.723	0.561	0.642	0.773	0.581	0.677	0.719	0.578	0.6485	1.221		1.278	0.965	0.845	1.104	0.793	0.916
Q9CX66-177	Q9CX66	177	S	Uncharacterized protein C12orf45 homolog	D10Wsu102e	0.826	1.284	1.055	1.011	0.956	0.9835	0.86	1.308	1.084	0.992	0.8	0.896	1.486	0.519	1.0025	1.133	0.64	0.8865	0.982	1.062	1.022	0.816	1.32	1.068	0.791	1.219	1.005	1.077	0.769	0.923	1.119	0.801	0.96	1.018	0.705	0.8615	1.188	0.827	1.086	0.962	0.753	1.543	0.898	1.101
Q8CBW3-246	Q8CBW3	246	S	Abl interactor 1	Abi1		1.658	1.658		1.376	1.376		1.127	1.127											1.345	1.345		1.623	1.623		1.635	1.635											0.811
Q5DTY9-155	Q5DTY9	155	S	BTB/POZ domain-containing protein KCTD16	Kctd16										0.979	0.848	0.9135	0.847	0.805	0.826	0.924	0.911	0.9175										0.934	0.951	0.9425	0.899	1.044	0.9715	0.916	0.912	0.914			0.954	1.121	1.061	1.297	0.992	1.001
O35495-112	O35495	112	S	Cyclin-dependent kinase 14	Cdk14										5.556		5.556	3.577		3.577	4.707		4.707										4.921		4.921	4.337		4.337	4.514		4.514			0.886		1.213		0.959
P60202-126	P60202	126	S	Myelin proteolipid protein	Plp1	2.114		2.114	2.667		2.667	2.052		2.052										3.083		3.083	1.704		1.704	1.987		1.987										1.458
P05063-36	P05063	36	S	Fructose-bisphosphate aldolase C	Aldoc	0.887	0.94	0.9135	1.018	0.996	1.007	1.043	1.067	1.055	1.01	1.08	1.045	1.102	0.883	0.9925	1.153	1.006	1.0795	1.106	0.965	1.0355	1.015	1.01	1.0125	1.029	1.055	1.042	1.01	1.258	1.134	1.17	1.128	1.149	1.054	1.206	1.13	1.247	1.027	1	1.165	1.062	1.278	0.915	1.199
Q9WTK7-31	Q9WTK7	31	S	Serine/threonine-protein kinase STK11	Stk11	1.021	1.13	1.0755	1.223	1.13	1.1765	1.118	1.601	1.3595	1.356	0.733	1.0445	1.293	0.625	0.959	1.236	0.726	0.981	0.92	1.433	1.1765	0.84	1.414	1.127	0.96	1.248	1.104	1.066	0.763	0.9145	1.376	0.801	1.0885	1.112	0.775	0.9435	0.901	1.268	0.786	1.042	1.065	1.281	0.9	1.067
E9Q394-1532	E9Q394	1532	S	A-kinase anchor protein 13	Akap13	1.042	1.54	1.291	1.107	1.516	1.3115	1.064	1.678	1.371		1.039	1.039		0.829	0.829		1.018	1.018	1.116	1.257	1.1865	1.564	1.666	1.615	0.929	1.597	1.263		1.476	1.476		1.329	1.329		1.279	1.279	1.071	0.816		1.42		1.604		1.256
P16330-22	P16330	22	S	"2',3'-cyclic-nucleotide 3'-phosphodiesterase"	Cnp		2.285	2.285		1.662	1.662		2.198	2.198											1.897	1.897		1.959	1.959		2.53	2.53											0.83
Q4VAC9-432	Q4VAC9	432	S	Pleckstrin homology domain-containing family G member 3	Plekhg3
P97434-485	P97434	485	S	Myosin phosphatase Rho-interacting protein	Mprip	0.862	1.126	0.994	1.049	1.07	1.0595	0.934	1.128	1.031	0.952	0.828	0.89	0.982	0.673	0.8275	1.083	1.043	1.063	1.223	1.07	1.1465	0.92	1.082	1.001	1.087	1.031	1.059	0.953	0.958	0.9555	0.926	1.188	1.057	0.846	0.941	0.8935	1.418	0.95	1.001	1.156	0.943	1.766	0.781	0.902
Q6P9Q6-1091	Q6P9Q6	1091	S	FK506-binding protein 15	Fkbp15	0.639	0.985	0.812	0.875	1.036	0.9555	0.701	1.129	0.915		0.754	0.754		0.746	0.746		0.698	0.698	0.879	1.114	0.9965	0.713	0.904	0.8085	0.89	0.95	0.92		0.89	0.89		0.844	0.844		0.942	0.942	1.376	1.13		1.18		1.131		1.35
P80314-470	P80314	470	S	T-complex protein 1 subunit beta	Cct2	0.867	0.957	0.912	0.856	0.943	0.8995	0.914	1.07	0.992		1.041	1.041		1.046	1.046		1.019	1.019	1.062	1.064	1.063	1.912	1.034	1.473	1.041	1.145	1.093		1.46	1.46		1.196	1.196		1.375	1.375	1.224	1.111		1.403		1.144		1.349
A2AJA9-109	A2AJA9	109	S	Apical junction component 1 homolog	Ajm1		1.21	1.21		0.887	0.887		1.066	1.066	1.58	1.066	1.323	1.515	0.871	1.193	1.566	0.947	1.2565		1.018	1.018		1.061	1.061		1.044	1.044	1.174	1.168	1.171	1.614	1.275	1.4445	1.339	1.191	1.265		0.841	0.743	1.096	1.065	1.463	0.855	1.257
O70305-741	O70305	741	S	Ataxin-2	Atxn2		1.484	1.484		1.737	1.737		1.765	1.765											1.361	1.361		1.507	1.507		1.483	1.483											0.917
Q62108-425	Q62108	425	S	Disks large homolog 4	Dlg4		1.012	1.012		0.966	0.966		1.088	1.088											1.222	1.222		1.19	1.19		1.089	1.089											1.207
A2ARS0-203	A2ARS0	203	S	Ankyrin repeat domain-containing protein 63	Ankrd63	0.959	0.99	0.9745	1.269	1.062	1.1655	1.003	1.214	1.1085	1.229	0.883	1.056	1.121	1.009	1.065	1.263	0.965	1.114	1.171	1.295	1.233	1.583	1.336	1.4595	1.211	1.206	1.2085	1.067	1.122	1.0945	1.246	1.273	1.2595	1.139	1.272	1.2055	1.222	1.309	0.868	1.27	1.112	1.261	0.902	1.319
Q62108-580	Q62108	580	Y	Disks large homolog 4	Dlg4		1.298	1.298		1.105	1.105		1.032	1.032		1.251	1.251		1.184	1.184		1.22	1.22		1.286	1.286		1.213	1.213		1.051	1.051		1.061	1.061		1.137	1.137		1.639	1.639		0.991		0.848		0.96		1.343
A2RSJ4-418	A2RSJ4	418	S	UHRF1-binding protein 1-like	Uhrf1bp1l										0.93		0.93	0.982		0.982	1.182		1.182										0.873		0.873	1.206		1.206	0.95		0.95			0.939		1.228		0.804
O35954-621	O35954	621	S	Membrane-associated phosphatidylinositol transfer protein 1	Pitpnm1	0.753		0.753	1.003		1.003	0.766		0.766		0.864	0.864		0.78	0.78		0.782	0.782	0.986		0.986	0.969		0.969	0.859		0.859		0.927	0.927		0.84	0.84		0.876	0.876	1.31			1.072		1.077		1.121
Q8CFI0-477	Q8CFI0	477	S	E3 ubiquitin-protein ligase NEDD4-like	Nedd4l		1.081	1.081		1.062	1.062		1.105	1.105											1.108	1.108		0.938	0.938		1.071	1.071											1.025
Q7TQI3-16	Q7TQI3	16	S	Ubiquitin thioesterase OTUB1	Otub1		0.747	0.747		0.918	0.918		1.207	1.207											1.198	1.198		1.227	1.227		1.384	1.384											1.603
P49070-55	P49070	55	S	Calcium signal-modulating cyclophilin ligand	Camlg	0.992	1.04	1.016	1.144	0.903	1.0235	1.025	1.072	1.0485	1.395	1.015	1.205	0.971	0.93	0.9505	1.222	0.917	1.0695	1.422	1.179	1.3005	1.604	1.157	1.3805	1.268	1.136	1.202	0.977	1.102	1.0395	1.179	1.201	1.19	1.056	1.24	1.148	1.433	1.134	0.701	1.086	1.214	1.291	0.864	1.351
O88737-1173	O88737	1173	S	Protein bassoon	Bsn	1.236	1.324	1.28	1.718	1.139	1.4285	0.648	1.59	1.119	1.341	0.759	1.05	1.523	0.751	1.137	1.684	0.75	1.217	1.62	1.314	1.467	1.327	1.421	1.374	1.102	1.591	1.3465	1.507	0.945	1.226	1.468	0.987	1.2275	1.197	0.844	1.0205	1.31	0.992	1.124	1.244	0.964	1.314	0.711	1.125
Q3UMF0-313	Q3UMF0	313	S	Cordon-bleu protein-like 1	Cobll1											0.746	0.746		0.822	0.822		1.286	1.286											1.403	1.403		1.425	1.425		1.557	1.557				1.881		1.734		1.211
Q52KF3-308	Q52KF3	308	S	Protein spire homolog 1	Spire1	0.848		0.848	1.266		1.266	1.154		1.154	0.951		0.951	0.948		0.948	1.104		1.104	1.113		1.113	0.954		0.954	1.065		1.065	0.94		0.94	1.063		1.063	0.853		0.853	1.313		0.988		1.121		0.773
Q9R0N7-61	Q9R0N7	61	S	Synaptotagmin-7	Syt7	1.158	1.278	1.218	1.491	1.304	1.3975	1.322	1.496	1.409	1.547	1.111	1.329	1.047	1.132	1.0895	1.244	1.074	1.159	1.605	1.401	1.503	1.774	1.309	1.5415	1.441	1.523	1.482	1.131	1.364	1.2475	1.31	1.377	1.3435	1.146	1.46	1.303	1.387	1.096	0.731	1.228	1.252	1.217	0.921	1.359
Q9R078-40	Q9R078	40	S	5'-AMP-activated protein kinase subunit beta-1	Prkab1
Q61290-15	Q61290	15	S	Voltage-dependent R-type calcium channel subunit alpha-1E	Cacna1e	1.037	1.035	1.036	1.3	0.921	1.1105	1.131	1.105	1.118	1.225	0.979	1.102	1.129	0.949	1.039	1.254	0.922	1.088	1.337	1.068	1.2025	1.486	1.089	1.2875	1.132	1.187	1.1595	1.083	1.214	1.1485	1.142	1.211	1.1765	1.085	1.263	1.174	1.289	1.032	0.885	1.24	1.011	1.277	0.865	1.37
Q9QXW9-21	Q9QXW9	21	S	Large neutral amino acids transporter small subunit 2	Slc7a8		0.71	0.71		0.731	0.731		0.823	0.823	0.787		0.787	1.146		1.146	1.137		1.137		0.812	0.812		0.925	0.925		0.768	0.768	0.958		0.958	1.042		1.042	1.043		1.043		1.143	1.217		0.909		0.917
P97496-329	P97496	329	S	SWI/SNF complex subunit SMARCC1	Smarcc1		1.339	1.339		1.319	1.319		1.552	1.552		1.078	1.078		0.904	0.904		0.93	0.93		1.455	1.455		1.484	1.484		1.543	1.543		1.128	1.128		1.359	1.359		1.316	1.316		1.087		1.046		1.503		1.415
Q8C996-45	Q8C996	45	S	Transmembrane protein 163	Tmem163	1.105	1.419	1.262	1.123	1.269	1.196	1.255	1.503	1.379	1.559	1.041	1.3	1.214	0.975	1.0945	1.55	0.997	1.2735	1.283	1.389	1.336	1.457	1.504	1.4805	1.308	1.459	1.3835	1.28	1.262	1.271	1.505	1.166	1.3355	1.205	1.267	1.236	1.161	0.978	0.821	1.212	1.239	1.196	0.777	1.272
Q9QXL2-1671	Q9QXL2	1671	S	Kinesin-like protein KIF21A	Kif21a	0.755	0.913	0.834	0.905	1.022	0.9635	0.845	1.102	0.9735										1.05	1.043	1.0465	0.881	1.055	0.968	1.282	1.118	1.2										1.39	1.143
Q9D1F4-92	Q9D1F4	92	S	Proline-rich AKT1 substrate 1	Akt1s1	1.011	1.012	1.0115	1.086	0.929	1.0075	1.11	1.173	1.1415	0.884		0.884	1.336		1.336	1.235		1.235	1.167	0.967	1.067	0.999	1.122	1.0605	1.132	1.095	1.1135	0.975		0.975	1.271		1.271	1.169		1.169	1.154	0.955	1.103		0.951		0.946
Q9ERU9-21	Q9ERU9	21	S	E3 SUMO-protein ligase RanBP2	Ranbp2	0.857	1.07	0.9635	1.262	1.549	1.4055	1.083	1.053	1.068										1.243	1.093	1.168	1.045	1.055	1.05	0.887	1.158	1.0225										1.451	1.022
Q8R5H1-229	Q8R5H1	229	S	Ubiquitin carboxyl-terminal hydrolase 15	Usp15	0.835	1.016	0.9255	0.898	0.898	0.898	0.793	1.06	0.9265	1.09	0.907	0.9985	1.158	0.749	0.9535	1.198	0.829	1.0135	1.081	1.116	1.0985	1.098	1.009	1.0535	0.955	1.149	1.052	1.025	0.98	1.0025	1.199	1.047	1.123	1.16	1.027	1.0935	1.294	1.098	0.941	1.081	1.035	1.398	0.969	1.238
Q8C015-226	Q8C015	226	S	Serine/threonine-protein kinase PAK 5	Pak5		1.784	1.784		1.585	1.585		1.631	1.631	1.637	0.961	1.299	1.613	0.733	1.173	1.693	0.886	1.2895		1.401	1.401		1.45	1.45		1.811	1.811	1.057	1.222	1.1395	1.281	1.136	1.2085	1.252	0.996	1.124		0.785	0.646	1.271	0.794	1.55	0.74	1.124
Q60829-42	Q60829	42	S	Protein phosphatase 1 regulatory subunit 1B	Ppp1r1b	1.128		1.128	1.226		1.226	1.432		1.432	1.207		1.207	1.428		1.428	1.601		1.601	1.455		1.455	1.441		1.441	1.251		1.251	1.249		1.249	1.327		1.327	1.533		1.533	1.29		1.034		0.93		0.957
Q3UMU9-628	Q3UMU9	628	S	Hepatoma-derived growth factor-related protein 2	Hdgfl2											2.008	2.008		1.341	1.341		0.987	0.987											1.938	1.938		1.446	1.446		2.174	2.174				0.965		1.079		2.201
Q6P6N5-95	Q6P6N5	95	S	"Sprouty-related, EVH1 domain-containing protein 3"	Spred3	0.833	0.926	0.8795	0.905	1.044	0.9745	0.895	1.065	0.98										0.968	1.171	1.0695	1.004	1.084	1.044	0.835	1.056	0.9455										1.162	1.265
Q8BTI8-1097	Q8BTI8	1097	S	Serine/arginine repetitive matrix protein 2	Srrm2	1.769	2.661	2.215	2.074	2.319	2.1965	2.049	2.713	2.381	2.252	2.384	2.318	1.793	2.351	2.072	2.391	2.286	2.3385	2.068	2.545	2.3065	2.041	2.852	2.4465	1.757	2.725	2.241	2.223	2.696	2.4595	2.493	2.839	2.666	2.454	2.695	2.5745	1.169	0.956	0.987	1.131	1.391	1.207	1.026	1.179
Q8C3J5-1683	Q8C3J5	1683	S	Dedicator of cytokinesis protein 2	Dock2
Q9QYR6-1196	Q9QYR6	1196	S	Microtubule-associated protein 1A	Map1a
Q8BHL8-153	Q8BHL8	153	S	Proteasome inhibitor PI31 subunit	Psmf1	0.954	1.072	1.013	1.194	1.09	1.142	1.059	1.147	1.103	1.184	0.854	1.019	0.989	0.916	0.9525	1.159	0.817	0.988	1.207	1.089	1.148	1.278	1.171	1.2245	1.219	1.15	1.1845	1.052	1.025	1.0385	1.209	1.087	1.148	1.079	1.098	1.0885	1.265	1.016	0.888	1.2	1.223	1.187	0.931	1.344
Q9QXQ1-45	Q9QXQ1	45	S	"cAMP-specific 3',5'-cyclic phosphodiesterase 7B"	Pde7b	0.845	1.098	0.9715	1.018	1.112	1.065	1.071	1.336	1.2035	0.796	0.755	0.7755	1.343	1.135	1.239	1.104	1.211	1.1575	1.053	1.218	1.1355	0.958	1.153	1.0555	0.868	1.159	1.0135	0.81	1.078	0.944	0.78	1.104	0.942	0.917	1.31	1.1135	1.246	1.109	1.017	1.428	0.581	0.972	0.831	1.082
Q52KI8-220	Q52KI8	220	S	Serine/arginine repetitive matrix protein 1	Srrm1	1.081		1.081	1.19		1.19	1.207		1.207	1.036		1.036	1.099		1.099	1.117		1.117	1.198		1.198	1.219		1.219	1.172		1.172	1.108		1.108	1.201		1.201	1.225		1.225	1.107		1.069		1.093		1.097
Q99NE5-716	Q99NE5	716	S	Regulating synaptic membrane exocytosis protein 1	Rims1	0.875	0.993	0.934	1.044	0.959	1.0015	0.948	1.122	1.035	0.966	0.83	0.898	1.044	0.873	0.9585	1.123	0.935	1.029	1.128	1.019	1.0735	0.998	1.062	1.03	0.992	1.111	1.0515	0.989	1.111	1.05	1.071	1.096	1.0835	1.053	1.068	1.0605	1.29	1.027	1.024	1.338	1.025	1.256	0.938	1.142
Q6P5F6-642	Q6P5F6	642	S	Zinc transporter ZIP10	Slc39a10	2.544	2.427	2.4855	3.258	2.457	2.8575	2.511	3.311	2.911	6.165	4.355	5.26	4.251	1.897	3.074	3.694	4.739	4.2165	3.254	2.902	3.078	5.163	2.776	3.9695	2.972	3.899	3.4355	3.313	5.457	4.385	3.568	4.437	4.0025	3.256	2.959	3.1075	1.279	1.196	0.537	1.253	0.839	2.339	0.882	0.624
Q62415-679	Q62415	679	S	Apoptosis-stimulating of p53 protein 1	Ppp1r13b											0.966	0.966		0.905	0.905		0.827	0.827											1.019	1.019		0.998	0.998		1.1	1.1				1.055		1.102		1.33
O89110-188	O89110	188	S	Caspase-8	Casp8	0.641	1.249	0.945	0.814	1.159	0.9865	0.791	1.212	1.0015	0.416		0.416	0.673		0.673	1.699		1.699	0.839	1.072	0.9555	0.479	1.211	0.845	0.677	1.278	0.9775	1.046		1.046	1.2		1.2	1.582		1.582	1.31	0.858	2.513		1.785		0.931
Q68FH0-381	Q68FH0	381	S	Plakophilin-4	Pkp4	0.782		0.782	1.158		1.158	0.968		0.968	0.891		0.891	0.998		0.998	0.811		0.811	0.933		0.933	0.615		0.615	0.828		0.828	0.874		0.874	0.921		0.921	0.8		0.8	1.192		0.981		0.923		0.986
P97412-2099	P97412	2099	S	Lysosomal-trafficking regulator	Lyst	0.882	0.735	0.8085	1.003	0.738	0.8705	0.83	0.767	0.7985	0.384	1.111	0.7475	0.717	1.035	0.876	0.5	1.129	0.8145	1.03	0.74	0.885	0.916	0.882	0.899	1.017	0.844	0.9305	0.765	1.336	1.0505	0.691	1.28	0.9855	0.699	1.339	1.019	1.168	1.006	1.994	1.203	0.964	1.236	1.398	1.186
Q61548-312	Q61548	312	T	Clathrin coat assembly protein AP180	Snap91	1.544		1.544	1.921		1.921	1.653		1.653										2.102		2.102	1.729		1.729	1.536		1.536										1.361
P47746-426	P47746	426	S	Cannabinoid receptor 1	Cnr1											1.103	1.103		0.801	0.801		1.165	1.165											1.138	1.138		1.249	1.249		1.099	1.099				1.032		1.559		0.943
Q9JLM8-742	Q9JLM8	742	S	Serine/threonine-protein kinase DCLK1	Dclk1	0.935	0.732	0.8335	1.09	0.836	0.963	0.961	0.996	0.9785	1.133	0.917	1.025	0.824	0.461	0.6425	1.056	0.55	0.803	1.139	0.941	1.04	1.283	0.985	1.134	1	0.939	0.9695	1.005	0.963	0.984	1.164	0.741	0.9525	0.963	1.314	1.1385	1.218	1.286	0.887	1.049	1.412	1.609	0.912	2.386
Q8BJ05-515	Q8BJ05	515	S	Zinc finger CCCH domain-containing protein 14	Zc3h14		1.173	1.173		1.396	1.396		1.382	1.382	1.145		1.145	1.041		1.041	1.295		1.295		1.535	1.535		1.333	1.333		1.304	1.304	1.013		1.013	1.167		1.167	1.049		1.049		1.309	0.884		1.122		0.81
Q9ERD7-168	Q9ERD7	168	S	Tubulin beta-3 chain	Tubb3	0.676		0.676	0.962		0.962	0.801		0.801										0.822		0.822	0.924		0.924	0.888		0.888										1.216
P27546-658	P27546	658	T	Microtubule-associated protein 4	Map4										0.625	0.84	0.7325	0.757	1.017	0.887	0.724	0.714	0.719										0.863	0.943	0.903	0.868	1.022	0.945	0.794	1.103	0.9485			1.38	1.122	1.145	1.005	1.097	1.546
P56695-32	P56695	32	S	Wolframin	Wfs1	0.911	1.027	0.969	1.082	0.914	0.998	0.915	1.188	1.0515	1.02	0.764	0.892	1.259	0.782	1.0205	1.188	0.776	0.982	1.149	1.112	1.1305	0.74	1.173	0.9565	0.947	1.055	1.001	1.13	0.851	0.9905	1.126	1.012	1.069	1.085	0.93	1.0075	1.261	1.083	1.108	1.115	0.894	1.294	0.913	1.199
Q8C8T7-629	Q8C8T7	629	S	Protein ELFN1	Elfn1	1.493	2.436	1.9645	2.122	2.955	2.5385	1.429	3.493	2.461	2.093	1.152	1.6225	2.913	0.83	1.8715	3.093	0.938	2.0155	2.144	2.403	2.2735	2.892	2.419	2.6555	1.758	2.238	1.998	1.725	1.819	1.772	1.259	1.379	1.319	1.647	1.354	1.5005	1.436	0.987	0.824	1.579	0.432	1.662	0.532	1.443
P60335-173	P60335	173	S	Poly(rC)-binding protein 1	Pcbp1	0.867	0.952	0.9095	1.054	1.001	1.0275	0.968	1.072	1.02	1.035	0.927	0.981	1.077	0.689	0.883	1.241	0.795	1.018	1.223	1.018	1.1205	0.939	1.102	1.0205	0.966	1.055	1.0105	0.996	0.936	0.966	1.155	1.119	1.137	1.11	0.868	0.989	1.41	1.069	0.962	1.009	1.073	1.625	0.894	1.092
O88703-641	O88703	641	S	Potassium/sodium hyperpolarization-activated cyclic nucleotide-gated channel 2	Hcn2	0.936	1.373	1.1545	0.98	1.342	1.161	0.928	1.626	1.277	1.428	1.12	1.274	1.166	0.992	1.079	1.344	0.866	1.105	1.016	1.381	1.1985	1.105	1.259	1.182	0.827	1.337	1.082	1.119	1.225	1.172	1.303	1.257	1.28	1.122	1.058	1.09	1.085	1.006	0.783	1.094	1.118	1.267	0.835	1.222
Q3USH1-108	Q3USH1	108	S	Protein FAM196A	Fam196a	2.057	2.05	2.0535	1.716	1.635	1.6755	2.131	2.085	2.108	2.593	1.136	1.8645	1.325	1.012	1.1685	1.913	1.249	1.581	2.462	1.727	2.0945	1.971	1.844	1.9075	1.726	1.786	1.756	1.571	1.214	1.3925	2.11	1.161	1.6355	1.935	1.359	1.647	1.197	0.842	0.606	1.069	1.592	1.147	1.011	1.088
O88485-162	O88485	162	S	Cytoplasmic dynein 1 intermediate chain 1	Dync1i1											1.311	1.311		1.164	1.164		1.283	1.283											1.425	1.425		1.604	1.604		1.915	1.915				1.087		1.378		1.493
O88705-558	O88705	558	S	Potassium/sodium hyperpolarization-activated cyclic nucleotide-gated channel 3	Hcn3	1.399		1.399	1.918		1.918	1.612		1.612										1.886		1.886	2.219		2.219	2.056		2.056										1.348
P47746-442	P47746	442	S	Cannabinoid receptor 1	Cnr1																																								0.947		1.405		0.646
Q8VEF1-269	Q8VEF1	269	S	GRAM domain-containing protein 1A	Gramd1a		1.102	1.102		0.95	0.95		1.143	1.143											0.978	0.978		0.943	0.943		1.063	1.063											0.888
Q8BRJ3-187	Q8BRJ3	187	S	RELT-like protein 2	Rell2	2.238	3.027	2.6325	2.418	2.289	2.3535	2.498	2.836	2.667	2.633	2.146	2.3895	2.034	1.827	1.9305	1.851	1.786	1.8185	2.291	2.396	2.3435	2.539	2.365	2.452	2.305	3.116	2.7105	2.16	1.888	2.024	1.997	2.335	2.166	1.885	2.07	1.9775	1.024	0.791	0.82	0.88	0.981	1.278	1.018	1.159
P62823-198	P62823	198	S	Ras-related protein Rab-3C	Rab3c		1.278	1.278		1.241	1.241		1.687	1.687		0.977	0.977		1.047	1.047		1.135	1.135		1.429	1.429		1.48	1.48		1.601	1.601		1.188	1.188		1.243	1.243		1.279	1.279		1.118		1.215		1.188		1.126
Q71FD5-18	Q71FD5	18	S	E3 ubiquitin-protein ligase ZNRF2	Znrf2	0.922		0.922	1.604		1.604	0.95		0.95		0.921	0.921		0.953	0.953		0.922	0.922	1.727		1.727	1.248		1.248	1.606		1.606		0.863	0.863		1.157	1.157		1.014	1.014	1.873			0.937		1.214		1.1
Q5FWK3-27	Q5FWK3	27	S	Rho GTPase-activating protein 1	Arhgap1	1.7	2.363	2.0315	1.962	2.133	2.0475	1.06	2.718	1.889	2.426	1.187	1.8065	2.928	1.583	2.2555	2.123	1.235	1.679	1.831	2.526	2.1785	1.188	2.481	1.8345	1.228	1.77	1.499	2.401	1.658	2.0295	2.061	1.596	1.8285	2.063	1.379	1.721	1.077	1.069	0.99	1.397	0.704	1.009	0.972	1.117
O08550-1037	O08550	1037	S	Histone-lysine N-methyltransferase 2B	Kmt2b	1.3	1.338	1.319	1.405	1.235	1.32	1.438	1.327	1.3825										1.309	1.202	1.2555	1.016	1.28	1.148	1.54	1.249	1.3945										1.006	0.898
Q8R344-165	Q8R344	165	S	Coiled-coil domain-containing protein 12	Ccdc12	1.055	1.021	1.038	1.213	0.992	1.1025	1.146	1.05	1.098	0.966		0.966	1.646		1.646	1.432		1.432	1.31	1.041	1.1755	1.218	1.167	1.1925	1.121	1.103	1.112	1.44		1.44	1.421		1.421	1.504		1.504	1.242	1.02	1.491		0.864		1.05
O70439-79	O70439	79	T	Syntaxin-7	Stx7	0.836	0.908	0.872	0.937	0.986	0.9615	0.895	1.044	0.9695	0.806	0.755	0.7805	0.733	0.665	0.699	0.865	0.767	0.816	1.024	1.053	1.0385	0.991	1.025	1.008	0.952	1.095	1.0235	0.818	0.8	0.809	0.794	0.918	0.856	0.83	0.886	0.858	1.225	1.16	1.015	1.06	1.083	1.38	0.96	1.155
P01831-82	P01831	82	S	Thy-1 membrane glycoprotein	Thy1										0.83		0.83	1.116		1.116	1.116		1.116										1.198		1.198	1.207		1.207	1.017		1.017			1.443		1.081		0.911
Q922K7-59	Q922K7	59	S	Probable 28S rRNA (cytosine-C(5))-methyltransferase	Nop2		1.273	1.273		1.08	1.08		1.499	1.499	1.015		1.015	1.428		1.428	1.476		1.476		1.438	1.438		1.51	1.51		1.37	1.37	1.282		1.282	1.364		1.364	1.449		1.449		1.129	1.263		0.955		0.982
Q52KI8-731	Q52KI8	731	S	Serine/arginine repetitive matrix protein 1	Srrm1	1.06	1.349	1.2045	1.334	1.225	1.2795	1.397	1.253	1.325	1.265		1.265	1.483		1.483	1.136		1.136	1.283	1.197	1.24	1.012	1.336	1.174	1.348	1.344	1.346	1.424		1.424	1.626		1.626	1.629		1.629	1.21	0.887	1.126		1.097		1.434
P08551-27	P08551	27	S	Neurofilament light polypeptide	Nefl	3.749		3.749	5.429		5.429	7.805		7.805	1.768		1.768	1.726		1.726	1.747		1.747	8.373		8.373	6.704		6.704	5.132		5.132	1.667		1.667	1.857		1.857	1.975		1.975	2.234		0.943		1.076		1.131
Q9Z266-133	Q9Z266	133	S	SNARE-associated protein Snapin	Snapin	0.855	1.063	0.959	0.972	1.087	1.0295	0.819	1.155	0.987	1.01		1.01	1.175		1.175	1.07		1.07	1.161	1.127	1.144	0.95	1.13	1.04	0.944	1.033	0.9885	0.917		0.917	1.068		1.068	0.979		0.979	1.358	1.061	0.908		0.909		0.915
Q9QYX7-4774	Q9QYX7	4774	S	Protein piccolo	Pclo		1.776	1.776		1.506	1.506		1.927	1.927	2.01	1.241	1.6255	1.876	1.221	1.5485	2.005	1.115	1.56		1.691	1.691		1.62	1.62		1.86	1.86	1.722	1.516	1.619	1.776	1.606	1.691	1.958	1.477	1.7175		0.952	0.857	1.221	0.947	1.316	0.976	1.325
Q80Y17-982	Q80Y17	982	S	Lethal(2) giant larvae protein homolog 1	Llgl1		1.224	1.224		0.936	0.936		1.079	1.079											1.03	1.03		1.046	1.046		0.951	0.951											0.841
Q3U0V1-481	Q3U0V1	481	S	Far upstream element-binding protein 2	Khsrp		2.081	2.081		1.357	1.357		1.67	1.67	2.432	1.638	2.035	1.685	1.571	1.628	2.183	1.555	1.869		2.132	2.132		2.101	2.101		1.476	1.476	1.77	1.706	1.738	1.928	1.544	1.736	1.8	1.962	1.881		1.025	0.728	1.042	1.144	0.983	0.825	1.262
Q52KI8-404	Q52KI8	404	T	Serine/arginine repetitive matrix protein 1	Srrm1	1.859	1.907	1.883	2.24	2.024	2.132	2.369	2.214	2.2915	2.377	2.868	2.6225	1.791	2.565	2.178	2.153	2.11	2.1315	2.493	2.129	2.311	2.645	2.199	2.422	1.961	2.135	2.048	1.933	2.84	2.3865	2.275	3	2.6375	2.03	3.09	2.56	1.341	1.117	0.813	0.99	1.27	1.17	0.943	1.465
Q64HY3-440	Q64HY3	440	S	Transcription factor Sp9	Sp9
Q05BC3-180	Q05BC3	180	S	Echinoderm microtubule-associated protein-like 1	Eml1		0.886	0.886		0.907	0.907		0.94	0.94		0.733	0.733		0.775	0.775		0.794	0.794		0.903	0.903		1.033	1.033		0.965	0.965		0.98	0.98		1.091	1.091		1.058	1.058		1.02		1.338		1.408		1.332
Q8CBW3-225	Q8CBW3	225	S	Abl interactor 1	Abi1	1.249	2.056	1.6525	1.729	1.737	1.733	1.63	2.082	1.856	3.076	2.106	2.591	2.265	1.582	1.9235	3.208	2.008	2.608	1.608	1.619	1.6135	2.059	1.694	1.8765	1.265	1.733	1.499	2.748	2.912	2.83	2.307	2.081	2.194	2.441	1.968	2.2045	1.288	0.787	0.893	1.383	1.019	1.315	0.761	0.98
Q80WV7-352	Q80WV7	352	T	Serine/arginine repetitive matrix protein 3	Srrm3		1.663	1.663		2.158	2.158		1.838	1.838	2.865	1.689	2.277	2.173	1.636	1.9045	2.716	1.166	1.941		1.776	1.776		1.975	1.975		1.977	1.977	2.194	1.999	2.0965	2.075	1.896	1.9855	2.199	2.399	2.299		1.068	0.766	1.183	0.955	1.159	0.81	2.057
Q3TGW2-134	Q3TGW2	134	T	Endonuclease/exonuclease/phosphatase family domain-containing protein 1	Eepd1										1.146		1.146	1.154		1.154	1.09		1.09										0.885		0.885	0.925		0.925	0.993		0.993			0.772		0.802		0.911
Q8K021-112	Q8K021	112	S	Secretory carrier-associated membrane protein 1	Scamp1	1.511	1.695	1.603	1.629	1.531	1.58	1.784	1.904	1.844	2.274	1.497	1.8855	2.098	1.424	1.761	2.437	1.245	1.841	1.85	1.649	1.7495	1.533	1.718	1.6255	1.578	1.854	1.716	2.112	1.946	2.029	2.613	1.867	2.24	2.304	1.818	2.061	1.224	0.973	0.929	1.3	1.246	1.312	0.945	1.46
Q640R3-280	Q640R3	280	S	Hepatocyte cell adhesion molecule	Hepacam	1.023	1.052	1.0375	1.38	1.079	1.2295	1.278	1.231	1.2545	1.182	1.157	1.1695	0.691	1.051	0.871	1.052	0.981	1.0165	1.419	1.074	1.2465	2.333	1.197	1.765	1.266	1.293	1.2795	0.777	1.309	1.043	1.179	1.402	1.2905	0.961	1.435	1.198	1.387	1.021	0.657	1.132	1.705	1.333	0.913	1.462
Q6PE13-965	Q6PE13	965	S	Proline-rich transmembrane protein 3	Prrt3		1.026	1.026		1.031	1.031		1.074	1.074											1.203	1.203		1.237	1.237		1.139	1.139											1.172
Q8BGD9-219	Q8BGD9	219	S	Eukaryotic translation initiation factor 4B	Eif4b		1.364	1.364		1.591	1.591		2.081	2.081											1.642	1.642		1.477	1.477		1.772	1.772											1.204
P83510-948	P83510	948	S	Traf2 and NCK-interacting protein kinase	Tnik	0.332		0.332	1.426		1.426	1.129		1.129										1.214		1.214	1.263		1.263	0.739		0.739										3.66
Q8BTY2-960	Q8BTY2	960	S	Sodium bicarbonate cotransporter 3	Slc4a7	0.605	1.112	0.8585	0.697	0.924	0.8105	0.646	1.382	1.014		0.725	0.725		0.439	0.439		0.669	0.669	0.971	1.008	0.9895	0.577	0.873	0.725	0.637	1.036	0.8365		0.787	0.787		0.75	0.75		0.643	0.643	1.604	0.907		1.085		1.71		0.961
Q80YV2-394	Q80YV2	394	S	Nuclear-interacting partner of ALK	Zc3hc1	0.924	1.157	1.0405	1.194	1.123	1.1585	1.019	1.136	1.0775	1.218	0.922	1.07	1.063	0.946	1.0045	1.135	0.815	0.975	1.075	1.242	1.1585	1.083	1.236	1.1595	1.033	1.133	1.083	1.046	0.902	0.974	1.259	1.076	1.1675	1.075	1.034	1.0545	1.164	1.073	0.859	0.978	1.185	1.136	0.948	1.268
Q9QYR6-526	Q9QYR6	526	S	Microtubule-associated protein 1A	Map1a	0.896	0.965	0.9305	1.051	0.91	0.9805	1.109	1.023	1.066	0.56	0.756	0.658	0.595	0.873	0.734	0.844	0.794	0.819	1.211	1.012	1.1115	1.098	1.016	1.057	1.095	1.052	1.0735	0.55	0.858	0.704	0.777	1.035	0.906	0.674	0.864	0.769	1.352	1.049	0.982	1.135	1.306	1.186	0.799	1.088
P12367-96	P12367	96	S	cAMP-dependent protein kinase type II-alpha regulatory subunit	Prkar2a	0.988		0.988	1.174		1.174	1.145		1.145		0.917	0.917		0.98	0.98		0.843	0.843	1.337		1.337	1.294		1.294	1.172		1.172		1.057	1.057		1.095	1.095		1.14	1.14	1.353			1.153		1.117		1.352
Q9JLC8-1781	Q9JLC8	1781	S	Sacsin	Sacs	0.789	1.015	0.902	0.765	0.744	0.7545	0.77	1.025	0.8975	0.793	0.956	0.8745	1.378	0.78	1.079	1.208	0.693	0.9505	0.791	0.89	0.8405	0.421	0.944	0.6825	0.726	0.905	0.8155	0.99	0.831	0.9105	1.044	0.909	0.9765	1.05	0.903	0.9765	1.003	0.877	1.249	0.869	0.757	1.165	0.869	1.304
P60469-714	P60469	714	T	Liprin-alpha-3	Ppfia3		0.971	0.971		1.192	1.192		1.224	1.224	1.095	0.925	1.01	1.184	0.887	1.0355	1.095	0.865	0.98		1.024	1.024		1.278	1.278		1.114	1.114	1.068	1.03	1.049	1.091	1.234	1.1625	1.067	1.123	1.095		1.055	0.976	1.114	0.921	1.39	0.974	1.298
Q8CHC4-830	Q8CHC4	830	S	Synaptojanin-1	Synj1		0.827	0.827		0.958	0.958		0.981	0.981	0.835		0.835	1.051		1.051	0.68		0.68		0.869	0.869		0.734	0.734		0.811	0.811	0.723		0.723	0.748		0.748	0.822		0.822		1.05	0.866		0.712		1.209
Q6R891-99	Q6R891	99	S	Neurabin-2	Ppp1r9b										1.594		1.594	1.758		1.758	1.307		1.307										0.867		0.867	1.012		1.012	1.684		1.684			0.544		0.576		1.289
Q4VGL6-535	Q4VGL6	535	S	Roquin-1	Rc3h1										0.84		0.84	1.001		1.001	0.988		0.988										1.063		1.063	1.029		1.029	0.955		0.955			1.267		1.028		0.967
Q3TWI9-111	Q3TWI9	111	S	CSC1-like protein 2	Tmem63b		1.109	1.109		1.182	1.182		1.328	1.328											1.289	1.289		1.247	1.247		1.549	1.549											1.162
Q6ZQ58-494	Q6ZQ58	494	S	La-related protein 1	Larp1										2.655		2.655	1.517		1.517	2.123		2.123										1.316		1.316	1.812		1.812	1.706		1.706			0.496		1.195		0.804
Q6P9K8-428	Q6P9K8	428	S	Caskin-1	Caskin1	0.968		0.968	1.178		1.178	0.907		0.907	1.483	0.871	1.177	2.031	0.807	1.419	1.528	0.87	1.199	1.097		1.097	0.954		0.954	0.938		0.938	1.077	0.876	0.9765	1.424	0.743	1.0835	1.225	0.838	1.0315	1.134		0.726	1.005	0.701	0.92	0.802	0.963
Q5FWK3-50	Q5FWK3	50	S	Rho GTPase-activating protein 1	Arhgap1	0.955	0.997	0.976	1.046	1.005	1.0255	1.048	1.18	1.114		1.193	1.193		0.915	0.915		1.169	1.169	1.204	1.06	1.132	1.217	1.144	1.1805	1.083	1.171	1.127		1.259	1.259		1.165	1.165		1.197	1.197	1.261	1.063		1.056		1.272		1.024
Q68EF6-570	Q68EF6	570	S	Brain-enriched guanylate kinase-associated protein	Begain											0.722	0.722		0.827	0.827		0.881	0.881											1.029	1.029		0.998	0.998		1.069	1.069				1.425		1.206		1.213
P70399-268	P70399	268	S	TP53-binding protein 1	Tp53bp1		1.214	1.214		1.027	1.027		1.452	1.452	1.194	0.779	0.9865	1.262	0.62	0.941	1.373	0.896	1.1345		1.222	1.222		1.21	1.21		1.252	1.252	1.214	1.085	1.1495	1.192	0.965	1.0785	1.149	0.799	0.974		1.006	1.017	1.393	0.945	1.556	0.836	0.892
Q69ZH9-354	Q69ZH9	354	Y	Rho GTPase-activating protein 23	Arhgap23	1.049		1.049	1.2		1.2	1.053		1.053		1.083	1.083		0.979	0.979		1.066	1.066	1.217		1.217	1.77		1.77	1.297		1.297		1.019	1.019		1.15	1.15		1.169	1.169	1.16			0.941		1.175		1.097
Q9DBS2-10	Q9DBS2	10	S	Tumor protein p63-regulated gene 1-like protein	Tprg1l		1.29	1.29		1.201	1.201		1.107	1.107		0.727	0.727		0.863	0.863		0.893	0.893		1.323	1.323		1.018	1.018		1.377	1.377		0.951	0.951		0.879	0.879		1.003	1.003		1.025		1.308		1.018		1.124
Q8K341-276	Q8K341	276	S	Alpha-tubulin N-acetyltransferase 1	Atat1	1.058	1.069	1.0635	1.161	1.088	1.1245	1.117	1.317	1.217	1.207	0.774	0.9905	1.035	1.004	1.0195	1.164	0.65	0.907	1.123	1.14	1.1315	0.889	1.194	1.0415	1.208	1.326	1.267	1.144	1.318	1.231	1.184	0.799	0.9915	1.257	1.381	1.319	1.062	1.067	0.948	1.703	1.145	0.796	1.08	2.124
P13595-770	P13595	770	S	Neural cell adhesion molecule 1	Ncam1	1.054	1.161	1.1075	1.074	0.985	1.0295	1.023	1.316	1.1695	0.877	1.159	1.018	0.899	0.871	0.885	1.111	1.089	1.1	1.229	1.161	1.195	1.077	1.136	1.1065	1.06	1.09	1.075	0.975	1.095	1.035	1.062	1.181	1.1215	0.989	1.129	1.059	1.166	1	1.112	0.945	1.182	1.356	0.89	1.037
Q61288-154	Q61288	154	S	Serine/threonine-protein kinase receptor R3	Acvrl1	0.68		0.68	0.944		0.944	0.86		0.86										1.153		1.153	0.848		0.848	0.945		0.945										1.695
Q6PDG5-302	Q6PDG5	302	S	SWI/SNF complex subunit SMARCC2	Smarcc2	2.108	2.447	2.2775	2.452	2.722	2.587	2.512	2.508	2.51	1.804	1.83	1.817	1.177	1.847	1.512	1.869	1.898	1.8835	2.627	2.593	2.61	2.804	2.858	2.831	2.055	2.585	2.32	1.869	2.241	2.055	2.166	2.405	2.2855	1.928	2.507	2.2175	1.246	1.059	1.036	1.224	1.84	1.302	1.032	1.321
Q99KG3-738	Q99KG3	738	S	RNA-binding protein 10	Rbm10	0.863		0.863	1.204		1.204	0.861		0.861										1.249		1.249	0.928		0.928	0.993		0.993										1.448
Q69ZX8-163	Q69ZX8	163	S	Actin-binding LIM protein 3	Ablim3	0.846	0.923	0.8845	0.945	1.046	0.9955	1.076	1.054	1.065		0.788	0.788		0.683	0.683		0.808	0.808	1.37	1.208	1.289	0.562	0.917	0.7395	0.858	0.99	0.924		0.831	0.831		1.036	1.036		0.913	0.913	1.619	1.309		1.055		1.518		1.13
A2ALS5-522	A2ALS5	522	T	Rap1 GTPase-activating protein 1	Rap1gap	1.166		1.166	1.311		1.311	1.237		1.237										1.278		1.278	1.192		1.192	1.46		1.46										1.096
Q9JLV5-737	Q9JLV5	737	S	Cullin-3	Cul3	0.72	0.839	0.7795	0.827	0.767	0.797	0.953	0.867	0.91	0.836	0.656	0.746	1.058	0.727	0.8925	0.983	0.754	0.8685	1.052	0.77	0.911	0.726	0.804	0.765	0.816	0.799	0.8075	1.093	0.789	0.941	0.971	1.034	1.0025	0.788	0.908	0.848	1.46	0.917	1.308	1.202	0.918	1.423	0.801	1.205
P70429-347	P70429	347	S	Ena/VASP-like protein	Evl	1.635	1.962	1.7985	2.001	1.729	1.865	1.946	2.396	2.171										2.73	1.671	2.2005	2.349	2.073	2.211	1.759	2.256	2.0075										1.669	0.851
P54227-63	P54227	63	S	Stathmin	Stmn1		1.238	1.238		1.666	1.666		1.602	1.602											1.801	1.801		1.902	1.902		1.913	1.913											1.456
Q99MJ9-85	Q99MJ9	85	S	ATP-dependent RNA helicase DDX50	Ddx50	1.012	0.982	0.997	1.227	0.982	1.1045	0.955	0.874	0.9145	1.023	0.993	1.008	1.018	0.812	0.915	0.968	0.871	0.9195	1.17	0.929	1.0495	1.066	0.958	1.012	1.219	0.778	0.9985	1.066	1.115	1.0905	1.141	1.137	1.139	0.916	1.16	1.038	1.156	0.946	1.043	1.123	1.121	1.401	0.947	1.332
P31324-362	P31324	362	S	cAMP-dependent protein kinase type II-beta regulatory subunit	Prkar2b	1.565		1.565	1.615		1.615	1.555		1.555										1.481		1.481	1.9		1.9	1.684		1.684										0.947
Q9QYB8-696	Q9QYB8	696	S	Beta-adducin	Add2	0.77	0.78	0.775	0.901	0.777	0.839	0.793	0.843	0.818	0.693	0.881	0.787	0.947	0.799	0.873	0.873	0.791	0.832	0.984	0.852	0.918	0.604	0.974	0.789	0.868	0.902	0.885	0.799	0.984	0.8915	0.794	1.017	0.9055	0.787	0.96	0.8735	1.278	1.092	1.153	1.117	0.839	1.273	0.901	1.214
Q6P9N1-415	Q6P9N1	415	S	Hyccin	Fam126a	0.932	1.012	0.972	0.935	0.961	0.948	0.75	1.178	0.964	0.706	0.549	0.6275	1.049	0.558	0.8035	1.048	1.027	1.0375	1.026	1.052	1.039	0.666	1.156	0.911	0.83	1.091	0.9605	0.994	0.796	0.895	0.898	1.07	0.984	0.772	0.858	0.815	1.102	1.04	1.407	1.45	0.856	1.918	0.737	0.835
P97855-231	P97855	231	S	Ras GTPase-activating protein-binding protein 1	G3bp1											0.79	0.79		0.715	0.715		0.739	0.739											0.761	0.761		0.814	0.814		0.761	0.761				0.964		1.139		1.031
Q8BFU3-500	Q8BFU3	500	S	RING finger protein 214	Rnf214	0.96		0.96	0.777		0.777	0.827		0.827										1.169		1.169	0.965		0.965	0.927		0.927										1.217
P55937-60	P55937	60	S	Golgin subfamily A member 3	Golga3										1.327		1.327	1.906		1.906	1.831		1.831										1.657		1.657	1.708		1.708	1.534		1.534			1.249		0.896		0.838
Q7TPH6-1583	Q7TPH6	1583	S	E3 ubiquitin-protein ligase MYCBP2	Mycbp2		1.058	1.058		1.425	1.425		2.039	2.039											2.874	2.874		1.773	1.773		2.672	2.672											2.717
Q3USH5-867	Q3USH5	867	S	"Splicing factor, suppressor of white-apricot homolog"	Sfswap	0.916		0.916	1.341		1.341	1.061		1.061										1.242		1.242	4.815		4.815	1.127		1.127										1.356
Q80VC9-767	Q80VC9	767	S	Calmodulin-regulated spectrin-associated protein 3	Camsap3	0.785	1.731	1.258	1.143	1.344	1.2435	1.078	1.841	1.4595	1.901		1.901	2.397		2.397	1.912		1.912	1.234	1.199	1.2165	1.193	1.253	1.223	0.959	1.335	1.147	1.504		1.504	1.586		1.586	1.509		1.509	1.573	0.693	0.791		0.662		0.789
Q3TC46-179	Q3TC46	179	S	Protein PAT1 homolog 1	Patl1		0.88	0.88		0.84	0.84		1.071	1.071	1.131		1.131	1.375		1.375	1.557		1.557		0.967	0.967		1.022	1.022		1.07	1.07	1.168		1.168	1.389		1.389	1.295		1.295		1.1	1.033		1.01		0.832
Q06180-298	Q06180	298	S	Tyrosine-protein phosphatase non-receptor type 2	Ptpn2										0.874	0.802	0.838	0.958	0.856	0.907	0.832	0.883	0.8575										1.007	0.906	0.9565	1.072	0.869	0.9705	0.831	1.009	0.92			1.153	1.13	1.119	1.015	0.999	1.142
Q3TES0-357	Q3TES0	357	T	IQ motif and SEC7 domain-containing protein 3	Iqsec3		1.198	1.198		1.254	1.254		1.189	1.189											1.127	1.127		1.05	1.05		1.458	1.458											0.94
Q6NS60-396	Q6NS60	396	S	F-box only protein 41	Fbxo41										16.384		16.384	9.95		9.95	19.127		19.127										12.702		12.702	11.816		11.816	15.977		15.977			0.775		1.187		0.835
Q61290-2016	Q61290	2016	S	Voltage-dependent R-type calcium channel subunit alpha-1E	Cacna1e										2.952	1.14	2.046	2.443	1.087	1.765	1.958	0.833	1.3955										1.786	1.129	1.4575	1.945	1.348	1.6465	1.528	1.041	1.2845			0.605	0.99	0.796	1.24	0.78	1.249
Q99PG2-361	Q99PG2	361	S	Opioid growth factor receptor	Ogfr	2.419		2.419	3.894		3.894	2.978		2.978										3.584		3.584	7.203		7.203	3.854		3.854										1.482
Q80YN3-615	Q80YN3	615	S	Breast carcinoma-amplified sequence 1 homolog	Bcas1	0.71	1.222	0.966	1.022	1.126	1.074	0.949	1.22	1.0845	1.287	0.854	1.0705	1.432	0.717	1.0745	1.448	0.685	1.0665	1.023	1.096	1.0595	0.937	1.12	1.0285	0.925	1.121	1.023	1.286	0.923	1.1045	1.175	0.765	0.97	1.183	0.781	0.982	1.441	0.896	0.999	1.081	0.821	1.068	0.817	1.14
Q9R1L5-968	Q9R1L5	968	S	Microtubule-associated serine/threonine-protein kinase 1	Mast1		0.921	0.921		0.936	0.936		0.949	0.949	0.847	0.858	0.8525	0.976	0.808	0.892	0.985	0.896	0.9405		1.02	1.02		1.042	1.042		0.898	0.898	0.903	0.998	0.9505	0.915	1.14	1.0275	0.95	1.147	1.0485		1.107	1.067	1.164	0.938	1.411	0.965	1.28
Q3U0S6-960	Q3U0S6	960	T	Ras-interacting protein 1	Rasip1		1.228	1.228		1.089	1.089		1.19	1.19	1.742	1.421	1.5815	1.88	1.284	1.582	2.131	1.237	1.684		1.283	1.283		1.343	1.343		1.177	1.177	1.714	1.705	1.7095	2.058	1.683	1.8705	2.134	1.837	1.9855		1.044	0.984	1.2	1.095	1.311	1.001	1.486
P63141-449	P63141	449	S	Potassium voltage-gated channel subfamily A member 2	Kcna2	1.51		1.51	2.091		2.091	1.933		1.933		1.871	1.871		1.727	1.727		1.864	1.864	1.981		1.981	1.751		1.751	1.672		1.672		2.104	2.104		1.954	1.954		2.557	2.557	1.312			1.125		1.132		1.371
Q9JKN6-154	Q9JKN6	154	S	RNA-binding protein Nova-1	Nova1		2.011	2.011		1.878	1.878		2.087	2.087	2.144	1.317	1.7305	2.072	1.486	1.779	2.67	1.438	2.054		2.001	2.001		2.146	2.146		2.228	2.228	1.605	1.832	1.7185	1.744	1.801	1.7725	2.026	1.86	1.943		0.995	0.749	1.391	0.842	1.212	0.759	1.293
Q99MR1-24	Q99MR1	24	S	GRB10-interacting GYF protein 1	Gigyf1	0.881	0.945	0.913	0.981	1.036	1.0085	1.024	1.153	1.0885	1.297		1.297	1.171		1.171	1.311		1.311	1.166	1.006	1.086	0.901	1.076	0.9885	0.873	1.058	0.9655	1.172		1.172	1.309		1.309	1.318		1.318	1.323	1.065	0.904		1.117		1.005
Q6PIU9-115	Q6PIU9	115	S	Uncharacterized protein FLJ45252 homolog	---
Q8K2Y9-417	Q8K2Y9	417	S	Cerebral cavernous malformations protein 2 homolog	Ccm2											2.322	2.322		2.263	2.263		2.658	2.658											2.973	2.973		2.547	2.547		2.559	2.559				1.28		1.126		0.962
Q6NZL0-501	Q6NZL0	501	S	Protein SOGA3	Soga3	1.793	3.675	2.734	2.285	3.2	2.7425	1.709	4.599	3.154	3.98	4.415	4.1975	3.29	3.882	3.586	3.689	2.764	3.2265	2.248	4.442	3.345	2.127	4.123	3.125	1.862	4.716	3.289	3.209	5.672	4.4405	3.183	5.514	4.3485	3.54	4.623	4.0815	1.254	1.209	0.806	1.285	0.968	1.42	0.96	1.673
P0C7L0-161	P0C7L0	161	S	WAS/WASL-interacting protein family member 3	Wipf3	0.817	1.071	0.944	1.07	1.095	1.0825	0.802	1.279	1.0405	1.699		1.699	1.68		1.68	1.662		1.662	1.072	1.152	1.112	0.998	0.994	0.996	1.043	1.01	1.0265	1.212		1.212	1.173		1.173	1.243		1.243	1.312	1.076	0.714		0.699		0.748
Q9WV92-456	Q9WV92	456	S	Band 4.1-like protein 3	Epb41l3											1.036	1.036		1.043	1.043		0.991	0.991											1.35	1.35		1.308	1.308		1.318	1.318				1.303		1.254		1.33
Q0P5V2-597	Q0P5V2	597	S	Sine oculis-binding protein homolog	Sobp		0.966	0.966		0.958	0.958		0.973	0.973											1.094	1.094		0.968	0.968		1.07	1.07											1.132
E9Q8I9-1955	E9Q8I9	1955	S	Protein furry homolog	Fry	0.956		0.956	1.208		1.208	1.233		1.233										1.382		1.382	1.191		1.191	1.214		1.214										1.445
Q9R020-294	Q9R020	294	S	Zinc finger Ran-binding domain-containing protein 2	Zranb2										1.694		1.694	1.38		1.38	2.139		2.139										1.537		1.537	1.98		1.98	1.901		1.901			0.907		1.435		0.888
Q8C4X7-40	Q8C4X7	40	S	UPF0258 protein KIAA1024-like homolog	---	0.855	1.123	0.989	0.947	0.858	0.9025	0.89	1.157	1.0235	0.914	0.815	0.8645	1.164	0.911	1.0375	1.244	0.843	1.0435	1.077	1.064	1.0705	0.732	1.023	0.8775	0.854	1.106	0.98	1.062	1.033	1.0475	1.273	0.972	1.1225	1.173	1.068	1.1205	1.259	0.948	1.162	1.268	1.094	1.066	0.943	1.267
Q3V0G7-179	Q3V0G7	179	S	GTPase-activating Rap/Ran-GAP domain-like protein 3	Garnl3	1.028		1.028	0.878		0.878	1.029		1.029	0.942		0.942	0.896		0.896	1.041		1.041	1.326		1.326	1.119		1.119	1.193		1.193	1.159		1.159	0.946		0.946	1.17		1.17	1.29		1.231		1.056		1.124
Q9QWI6-687	Q9QWI6	687	S	SRC kinase signaling inhibitor 1	Srcin1										1.012		1.012	1.848		1.848	1.973		1.973										1.141		1.141	1.26		1.26	1.111		1.111			1.128		0.682		0.563
Q8BZR9-25	Q8BZR9	25	S	Nuclear cap-binding protein subunit 3	Ncbp3		1.147	1.147		1.034	1.034		1.357	1.357	1.07	0.96	1.015	1.052	0.84	0.946	1.212	0.882	1.047		1.193	1.193		1.188	1.188		1.308	1.308	1.363	1.109	1.236	1.027	1.054	1.0405	0.973	0.876	0.9245		1.04	1.273	1.156	0.976	1.255	0.803	0.994
P30275-319	P30275	319	S	"Creatine kinase U-type, mitochondrial"	Ckmt1		0.892	0.892		0.902	0.902		1.027	1.027											1.282	1.282		1.095	1.095		0.987	0.987											1.437
O55131-422	O55131	422	S	Septin-7	Sept7		2.316	2.316		1.993	1.993		2.698	2.698		1.363	1.363		1.856	1.856		1.3	1.3		2.175	2.175		1.846	1.846		2.183	2.183		2.112	2.112		1.8	1.8		1.972	1.972		0.939		1.549		0.97		1.518
Q8K019-529	Q8K019	529	S	Bcl-2-associated transcription factor 1	Bclaf1	0.976	1.121	1.0485	1.256	1.089	1.1725	0.986	1.247	1.1165	1.424	1.16	1.292	0.987	1.192	1.0895	1.326	1.011	1.1685	1.218	1.111	1.1645	1.113	1.177	1.145	1.035	1.226	1.1305	1.298	1.308	1.303	1.259	1.329	1.294	0.948	1.402	1.175	1.249	0.991	0.911	1.127	1.275	1.115	0.715	1.387
Q66L44-520	Q66L44	520	S	Voltage-dependent calcium channel beta subunit-associated regulatory protein	Cbarp	0.957	1.032	0.9945	1.095	1.093	1.094	1.056	1.128	1.092	1.116	1.12	1.118	1.015	1.213	1.114	1.149	1.132	1.1405	1.166	1.139	1.1525	1.247	1.25	1.2485	1.205	1.228	1.2165	1.003	1.411	1.207	1.172	1.321	1.2465	1.202	1.571	1.3865	1.218	1.104	0.899	1.259	1.154	1.089	1.046	1.388
Q5RJI5-450	Q5RJI5	450	S	Serine/threonine-protein kinase BRSK1	Brsk1	0.917	1.167	1.042	1.069	1.063	1.066	0.922	1.108	1.015	0.854	0.721	0.7875	1.367	0.733	1.05	1.298	0.864	1.081	1.16	1.124	1.142	0.859	1.035	0.947	0.979	1.196	1.0875	1.15	0.999	1.0745	1.118	0.958	1.038	1.158	0.957	1.0575	1.265	0.963	1.346	1.385	0.818	1.306	0.892	1.108
Q3UPL0-711	Q3UPL0	711	S	Protein transport protein Sec31A	Sec31a		0.833	0.833		0.993	0.993		0.926	0.926											0.755	0.755		0.974	0.974		0.881	0.881											0.906
Q9R1K9-20	Q9R1K9	20	S	Centrin-2	Cetn2		0.889	0.889		0.798	0.798		0.983	0.983	0.949	0.722	0.8355	0.848	0.69	0.769	1.101	0.738	0.9195		0.936	0.936		0.854	0.854		0.961	0.961	0.989	0.936	0.9625	1.076	0.854	0.965	1.021	0.915	0.968		1.054	1.042	1.297	1.269	1.237	0.927	1.24
Q5DTT2-126	Q5DTT2	126	S	PH and SEC7 domain-containing protein 1	Psd		1.277	1.277		0.831	0.831		1.153	1.153											0.999	0.999		1.025	1.025		0.957	0.957											0.782
P60202-196	P60202	196	S	Myelin proteolipid protein	Plp1											0.984	0.984		1.694	1.694		0.979	0.979											1.592	1.592		1.078	1.078		1.54	1.54				1.619		0.636		1.573
Q9WV69-152	Q9WV69	152	S	Dematin	Dmtn		3.411	3.411		5.204	5.204		4	4	6.494		6.494	5.525		5.525	4.442		4.442		3.683	3.683		3.84	3.84		4.202	4.202	6.095		6.095	3.78		3.78	5.354		5.354		1.08	0.939		0.684		1.205
Q6PGN3-723	Q6PGN3	723	S	Serine/threonine-protein kinase DCLK2	Dclk2											0.7	0.7		1.056	1.056		0.703	0.703											0.837	0.837		0.62	0.62		1.085	1.085				1.195		0.587		1.543
Q9QY76-156	Q9QY76	156	S	Vesicle-associated membrane protein-associated protein B	Vapb	0.841	0.957	0.899	0.901	0.932	0.9165	0.879	1.144	1.0115										1.162	1.106	1.134	0.571	1.067	0.819	0.92	1.18	1.05										1.382	1.156
Q99J08-401	Q99J08	401	T	SEC14-like protein 2	Sec14l2		1.945	1.945		1.857	1.857		1.91	1.91											1.691	1.691		1.744	1.744		1.708	1.708											0.87
Q01063-136	Q01063	136	S	"cAMP-specific 3',5'-cyclic phosphodiesterase 4D"	Pde4d	0.661	0.832	0.7465	0.953	1.106	1.0295	0.827	1.083	0.955	0.794	0.739	0.7665	0.913	0.645	0.779	0.712	0.539	0.6255	0.964	0.931	0.9475	0.97	1.115	1.0425	0.951	1.123	1.037	0.823	0.781	0.802	0.74	0.892	0.816	0.792	0.801	0.7965	1.459	1.119	1.037	1.057	0.811	1.384	1.113	1.486
Q9CT10-32	Q9CT10	32	S	Ran-binding protein 3	Ranbp3	1.249		1.249	1.132		1.132	0.965		0.965										1.4		1.4	1.663		1.663	1.455		1.455										1.121
P03995-12	P03995	12	S	Glial fibrillary acidic protein	Gfap		1.244	1.244		1.3	1.3		1.406	1.406	1.84	0.96	1.4	1.354	0.966	1.16	1.39	0.732	1.061		1.049	1.049		1.176	1.176		1.37	1.37	0.996	1.538	1.267	1.234	1.034	1.134	1.342	0.973	1.1575		0.843	0.541	1.602	0.912	1.07	0.965	1.329
Q9WTQ5-273	Q9WTQ5	273	S	A-kinase anchor protein 12	Akap12		1.115	1.115		1.083	1.083		1.13	1.13											0.941	0.941		1.033	1.033		0.912	0.912											0.844
Q2NL51-279	Q2NL51	279	Y	Glycogen synthase kinase-3 alpha	Gsk3a	0.974		0.974	1.089		1.089	0.952		0.952										1.15		1.15	1.034		1.034	1.067		1.067										1.181
Q923B1-491	Q923B1	491	S	Lariat debranching enzyme	Dbr1	0.969		0.969	1.279		1.279	1.231		1.231	1.713		1.713	1.176		1.176	1.508		1.508	1.329		1.329	1.169		1.169	1.025		1.025	1.348		1.348	1.432		1.432	1.337		1.337	1.371		0.787		1.217		0.887
Q9Z0E0-582	Q9Z0E0	582	T	Neurochondrin	Ncdn	0.881		0.881	1.152		1.152	0.994		0.994										1.201		1.201	0.927		0.927	1.044		1.044										1.364
Q6PHZ5-535	Q6PHZ5	535	Y	Putative RNA-binding protein 15B	Rbm15b	0.908	0.972	0.94	0.97	0.957	0.9635	1.095	1.046	1.0705	1.193		1.193	1.739		1.739	1.435		1.435	1.011	0.995	1.003	1.014	0.898	0.956	1.011	0.987	0.999	1.248		1.248	1.188		1.188	1.462		1.462	1.113	1.024	1.046		0.683		1.019
Q6PFX8-319	Q6PFX8	319	S	N-acetylaspartylglutamate synthase A	Rimkla	0.774	0.988	0.881	0.881	0.829	0.855	0.864	0.961	0.9125	0.794	0.951	0.8725	0.808	0.778	0.793	0.93	0.793	0.8615	0.821	0.933	0.877	0.805	0.85	0.8275	0.953	0.928	0.9405	0.723	0.991	0.857	1.015	1.055	1.035	0.869	1.034	0.9515	1.061	0.945	0.91	1.042	1.256	1.356	0.934	1.304
P14873-1422	P14873	1422	S	Microtubule-associated protein 1B	Map1b	1.21		1.21	2.059		2.059	1.185		1.185	3.213	1.001	2.107	3.576	0.83	2.203	3.481	0.778	2.1295	1.549		1.549	0.751		0.751	1.054		1.054	2.139	0.976	1.5575	2.323	0.817	1.57	2.16	0.688	1.424	1.28		0.666	0.975	0.65	0.984	0.621	0.884
P21619-427	P21619	427	S	Lamin-B2	Lmnb2	1.214	1.477	1.3455	1.618	1.22	1.419	1.316	1.639	1.4775	1.729		1.729	1.776		1.776	1.594		1.594	1.637	1.881	1.759	1.764	1.34	1.552	1.419	1.434	1.4265	1.754		1.754	2.348		2.348	2.095		2.095	1.349	1.274	1.015		1.322		1.315
A2AJA9-794	A2AJA9	794	S	Apical junction component 1 homolog	Ajm1											1.412	1.412		0.962	0.962		0.952	0.952											1.053	1.053		1.34	1.34		1.257	1.257				0.746		1.393		1.32
Q0KK55-870	Q0KK55	870	S	Kinase non-catalytic C-lobe domain-containing protein 1	Kndc1										0.764		0.764	0.828		0.828	0.895		0.895										0.851		0.851	0.962		0.962	0.878		0.878			1.115		1.162		0.981
Q9EST3-563	Q9EST3	563	S	Eukaryotic translation initiation factor 4E transporter	Eif4enif1	0.733	1.153	0.943	0.948	1.238	1.093	0.898	1.173	1.0355	1.221		1.221	0.915		0.915	1.123		1.123	0.938	1.154	1.046	0.788	1.055	0.9215	0.871	1.236	1.0535	0.943		0.943	1.066		1.066	1.054		1.054	1.281	1	0.773		1.164		0.939
Q2TBE6-462	Q2TBE6	462	S	Phosphatidylinositol 4-kinase type 2-alpha	Pi4k2a	0.989	1.122	1.0555	1.078	1.207	1.1425	1.046	1.33	1.188	1.096	1.15	1.123	0.926	1.16	1.043	1.11	1.019	1.0645	1.184	1.232	1.208	1.204	1.224	1.214	1.25	1.222	1.236	1.078	1.249	1.1635	1.152	1.358	1.255	1.104	1.306	1.205	1.197	1.098	0.984	1.085	1.245	1.171	0.995	1.282
Q03391-1313	Q03391	1313	S	"Glutamate receptor ionotropic, NMDA 2D"	Grin2d	1.006	0.912	0.959	1.09	0.777	0.9335	0.981	0.902	0.9415	1.018	1.137	1.0775	0.915	0.909	0.912	1.109	0.862	0.9855	1.25	0.977	1.1135	1.114	1.039	1.0765	1.172	0.926	1.049	1.057	1.469	1.263	1.282	1.168	1.225	1.138	1.024	1.081	1.243	1.072	1.038	1.292	1.4	1.285	1.027	1.187
Q8C1D8-666	Q8C1D8	666	S	Protein IWS1 homolog	Iws1										2.7		2.7	3.31		3.31	2.603		2.603										2.288		2.288	2.316		2.316	2.426		2.426			0.847		0.7		0.932
B5TVM2-584	B5TVM2	584	S	Immunoglobulin-like domain-containing receptor 2	Ildr2	1.008	1.039	1.0235	1.085	1.021	1.053	0.957	1.077	1.017	0.847	0.857	0.852	0.803	0.814	0.8085	0.759	0.812	0.7855	1.143	1.094	1.1185	0.971	1.153	1.062	0.963	1.1	1.0315	0.765	1.053	0.909	0.883	0.962	0.9225	0.795	0.953	0.874	1.134	1.053	0.902	1.229	1.099	1.181	1.047	1.173
Q9EP82-397	Q9EP82	397	S	tRNA (guanine-N(7)-)-methyltransferase non-catalytic subunit WDR4	Wdr4	0.825	0.892	0.8585	0.973	0.876	0.9245	0.927	1.051	0.989		0.86	0.86		0.733	0.733		0.767	0.767	1.056	1.172	1.114	0.949	1.248	1.0985	1.029	1.184	1.1065		1.11	1.11		1.153	1.153		1.012	1.012	1.281	1.313		1.29		1.573		1.318
Q6P8X1-194	Q6P8X1	194	S	Sorting nexin-6	Snx6										0.817		0.817	1.315		1.315	1.152		1.152										1.15		1.15	1.109		1.109	1.089		1.089			1.407		0.844		0.946
P48678-22	P48678	22	S	Prelamin-A/C	Lmna		1.334	1.334		1.155	1.155		1.481	1.481	1.613		1.613	1.538		1.538	1.526		1.526		1.294	1.294		1.428	1.428		1.618	1.618	1.565		1.565	1.52		1.52	1.825		1.825		0.97	0.97		0.988		1.196
O09131-139	O09131	139	S	Glutathione S-transferase omega-1	Gsto1	2.314	2.11	2.212	2.162	2.327	2.2445	1.52	2.359	1.9395	1.565		1.565	1.274		1.274	1.862		1.862	2.204	2.659	2.4315	2.061	1.945	2.003	2.405	3	2.7025	1.702		1.702	1.882		1.882	1.093		1.093	0.953	1.26	1.087		1.477		0.587
Q8BGU5-25	Q8BGU5	25	S	Cyclin-Y	Ccny										1.002	0.694	0.848	1.402	0.787	1.0945	1.188	0.744	0.966										1.219	0.983	1.101	1.228	0.905	1.0665	1.107	0.634	0.8705			1.217	1.416	0.875	1.15	0.932	0.852
Q2NL51-41	Q2NL51	41	S	Glycogen synthase kinase-3 alpha	Gsk3a	0.84		0.84	1.018		1.018	1.024		1.024										0.93		0.93	0.851		0.851	1.059		1.059										1.106
Q8C5W0-358	Q8C5W0	358	S	Calmin	Clmn	0.936	1.163	1.0495	0.931	0.948	0.9395	1.027	1.219	1.123										1.074	1.201	1.1375	0.737	1.126	0.9315	1.081	1.121	1.101										1.148	1.033
Q60790-807	Q60790	807	Y	Ras GTPase-activating protein 3	Rasa3	1.111	1.042	1.0765	1.289	0.961	1.125	1.142	1.336	1.239	1.325	1.287	1.306	1.261	1.083	1.172	1.527	1.197	1.362	1.467	1.199	1.333	1.22	1.322	1.271	1.164	1.218	1.191	1.239	1.429	1.334	1.357	1.51	1.4335	1.261	1.287	1.274	1.321	1.151	0.935	1.111	1.075	1.394	0.825	1.075
Q52KF3-229	Q52KF3	229	S	Protein spire homolog 1	Spire1	0.848	1.254	1.051	1.04	1.035	1.0375	1.007	1.282	1.1445	0.974	0.976	0.975	1.061	0.851	0.956	1.205	0.799	1.002	1.367	1.148	1.2575	0.945	1.118	1.0315	0.975	1.146	1.0605	1.124	0.919	1.0215	1.095	1.053	1.074	1.077	0.882	0.9795	1.613	0.915	1.154	0.942	1.032	1.237	0.893	1.103
P52483-8	P52483	8	S	Ubiquitin-conjugating enzyme E2 E3	Ube2e3		2.383	2.383		2.132	2.132		1.964	1.964		4.524	4.524		3.087	3.087		4.813	4.813		2.163	2.163		2.119	2.119		1.191	1.191		5.056	5.056		5.592	5.592		5.016	5.016		0.908		1.118		1.811		1.042
P0C673-334	P0C673	334	S	Immunoglobulin superfamily member 11	Igsf11
Q3UMU9-620	Q3UMU9	620	S	Hepatoma-derived growth factor-related protein 2	Hdgfl2	1.737		1.737	1.76		1.76	2.122		2.122	1.674	1.296	1.485	1.414	1.217	1.3155	1.69	1.783	1.7365	0.925		0.925	2.153		2.153	2.062		2.062	1.157	1.567	1.362	1.265	1.596	1.4305	1.613	1.894	1.7535	0.532		0.691	1.21	0.894	1.311	0.955	1.062
Q9QYR6-1289	Q9QYR6	1289	S	Microtubule-associated protein 1A	Map1a	1.374	1.037	1.2055	1.388	1.009	1.1985	1.417	1.038	1.2275	1.208	1.079	1.1435	1.072	0.959	1.0155	1.259	0.891	1.075	1.633	1.124	1.3785	1.43	1.17	1.3	1.476	1.141	1.3085	1.139	1.277	1.208	1.215	1.208	1.2115	1.207	1.325	1.266	1.188	1.085	0.943	1.184	1.134	1.259	0.959	1.487
Q99PV8-744	Q99PV8	744	T	B-cell lymphoma/leukemia 11B	Bcl11b	0.995	1.112	1.0535	1.058	1.26	1.159	1.209	1.336	1.2725	1.336	0.834	1.085	1.378	0.901	1.1395	1.332	0.816	1.074	1.177	1.311	1.244	0.907	1.25	1.0785	0.718	1.258	0.988	1.225	0.977	1.101	1.204	1.038	1.121	1.034	1.102	1.068	1.183	1.178	0.917	1.171	0.874	1.152	0.776	1.351
Q8JZW5-235	Q8JZW5	235	Y	SH2 domain-containing protein 5	Sh2d5	0.803	1.18	0.9915	1.015	1.142	1.0785	0.799	1.276	1.0375										0.961	1.25	1.1055	0.99	1.28	1.135	0.93	1.29	1.11										1.197	1.059
Q5F2E8-9	Q5F2E8	9	S	Serine/threonine-protein kinase TAO1	Taok1
Q9Z1K7-2071	Q9Z1K7	2071	S	Adenomatous polyposis coli protein 2	Apc2										1.034		1.034	1.026		1.026	1.076		1.076										0.966		0.966	0.997		0.997	1.148		1.148			0.934		0.972		1.067
P14873-1438	P14873	1438	S	Microtubule-associated protein 1B	Map1b	0.687	0.818	0.7525	0.832	0.771	0.8015	0.718	0.85	0.784	0.79	0.84	0.815	1.435	0.797	1.116	1.15	0.74	0.945	0.872	0.774	0.823	0.616	0.828	0.722	0.735	0.798	0.7665	1.159	0.828	0.9935	1.06	0.851	0.9555	1.07	0.764	0.917	1.269	0.946	1.466	0.986	0.739	1.069	0.931	1.032
Q4ACU6-482	Q4ACU6	482	S	SH3 and multiple ankyrin repeat domains protein 3	Shank3											1.182	1.182		1.372	1.372		1.088	1.088											1.445	1.445		1.707	1.707		1.524	1.524				1.222		1.244		1.401
Q3UHJ0-650	Q3UHJ0	650	S	AP2-associated protein kinase 1	Aak1		1.217	1.217		0.965	0.965		1.281	1.281	0.792	0.738	0.765	1.421	0.738	1.0795	1.113	0.735	0.924		0.998	0.998		0.875	0.875		1.021	1.021	1.025	0.921	0.973	0.963	0.711	0.837	0.936	0.732	0.834		0.82	1.294	1.249	0.678	0.963	0.841	0.996
A2AQ25-470	A2AQ25	470	T	Sickle tail protein	Skt	1.268	1.274	1.271	1.6	1.257	1.4285	1.559	1.368	1.4635	1.733	1.595	1.664	2.203	1.445	1.824	1.678	1.14	1.409	1.431	1.459	1.445	1.605	1.601	1.603	1.352	1.401	1.3765	1.723	1.624	1.6735	1.62	1.764	1.692	1.877	1.425	1.651	1.128	1.145	0.994	1.018	0.735	1.221	1.119	1.25
P05064-39	P05064	39	S	Fructose-bisphosphate aldolase A	Aldoa	0.996	0.876	0.936	0.944	0.771	0.8575	1.055	0.885	0.97	0.776	0.918	0.847	1.062	0.875	0.9685	0.978	0.912	0.945	1.281	0.932	1.1065	1.01	0.991	1.0005	1.072	0.897	0.9845	0.859	1.038	0.9485	0.898	1.133	1.0155	0.948	1.124	1.036	1.286	1.064	1.108	1.131	0.845	1.295	0.97	1.232
G5E829-1208	G5E829	1208	S	Plasma membrane calcium-transporting ATPase 1	Atp2b1	0.735	0.948	0.8415	1.047	0.974	1.0105	0.841	0.98	0.9105	1.238	0.722	0.98	1.322	0.743	1.0325	1.052	0.901	0.9765	0.984	0.962	0.973	0.977	0.96	0.9685	0.969	0.958	0.9635	1.178	0.91	1.044	1.357	0.949	1.153	1.243	1.081	1.162	1.34	1.015	0.951	1.26	1.026	1.277	1.182	1.199
Q9Z0U1-968	Q9Z0U1	968	S	Tight junction protein ZO-2	Tjp2	0.858	1.07	0.964	0.923	0.913	0.918	0.928	1.15	1.039	0.969	0.878	0.9235	1.05	0.774	0.912	1.148	0.876	1.012	1.017	1.05	1.0335	0.777	1.101	0.939	0.917	1.097	1.007	1.047	0.946	0.9965	1.106	0.915	1.0105	1.045	0.898	0.9715	1.185	0.981	1.08	1.078	1.054	1.183	0.91	1.025
Q99MX7-529	Q99MX7	529	Y	Transmembrane protein 121B	TMEM121B		0.914	0.914		1.108	1.108		1.254	1.254											1.098	1.098		1.283	1.283		1.432	1.432											1.201
Q9R0N5-95	Q9R0N5	95	S	Synaptotagmin-5	Syt5	0.946	1.012	0.979	1.013	0.939	0.976	0.957	1.126	1.0415	0.872	0.912	0.892	1.117	0.885	1.001	1.127	0.887	1.007	1.079	1.098	1.0885	0.599	1.003	0.801	0.824	1.137	0.9805	1.045	1.038	1.0415	1.101	1.019	1.06	0.982	0.982	0.982	1.141	1.085	1.199	1.138	0.986	1.152	0.871	1.107
Q6DIC0-1382	Q6DIC0	1382	S	Probable global transcription activator SNF2L2	Smarca2		1.021	1.021		1.047	1.047		1.11	1.11	1.008	0.946	0.977	0.734	0.943	0.8385	1.065	1.016	1.0405		1.095	1.095		1.077	1.077		1.135	1.135	0.929	1.145	1.037	0.985	1.206	1.0955	0.873	1.213	1.043		1.073	0.922	1.21	1.342	1.279	0.82	1.195
O54991-1327	O54991	1327	S	Contactin-associated protein 1	Cntnap1	1.654	2.642	2.148	1.715	2.714	2.2145	1.424	2.085	1.7545										1.668	2.192	1.93	3.882	2.535	3.2085	2.035	2.662	2.3485										1.008	0.829
Q8C0T5-1117	Q8C0T5	1117	S	Signal-induced proliferation-associated 1-like protein 1	Sipa1l1										2.471		2.471	3.01		3.01	2.657		2.657										1.942		1.942	1.755		1.755	1.584		1.584			0.786		0.583		0.596
O70433-238	O70433	238	S	Four and a half LIM domains protein 2	Fhl2		1.063	1.063		1.277	1.277		1.291	1.291	1.405		1.405	1.268		1.268	1.294		1.294		1.335	1.335		1.344	1.344		1.531	1.531	1.04		1.04	1.141		1.141	0.979		0.979		1.256	0.74		0.899		0.757
Q8BTI8-453	Q8BTI8	453	S	Serine/arginine repetitive matrix protein 2	Srrm2		2.014	2.014		1.771	1.771		1.937	1.937	1.696		1.696	2.079		2.079	2.171		2.171		2.131	2.131		1.945	1.945		2.18	2.18	2.385		2.385	2.542		2.542	2.459		2.459		1.058	1.406		1.223		1.133
Q5U4C3-936	Q5U4C3	936	T	"Splicing factor, arginine/serine-rich 19"	Scaf1	0.735	0.848	0.7915	1.038	0.787	0.9125	0.989	0.911	0.95	0.819		0.819	0.81		0.81	0.994		0.994	1.028	0.873	0.9505	0.915	0.863	0.889	0.95	0.859	0.9045	0.926		0.926	0.955		0.955	1.01		1.01	1.398	1.03	1.13		1.179		1.017
Q8K4Z3-43	Q8K4Z3	43	S	NAD(P)H-hydrate epimerase	Naxe	0.284	0.426	0.355	4.384	2.319	3.3515	0.454	2.946	1.7	2.587	0.321	1.454	0.391	0.322	0.3565	4.94	0.289	2.6145	3.05	0.569	1.8095	0.425	0.634	0.5295	0.521	4.876	2.6985	0.476	0.36	0.418	0.809	0.368	0.5885	0.523	0.472	0.4975	10.746	1.336	0.184	1.12	2.066	1.14	0.106	1.636
O35491-50	O35491	50	S	Dual specificity protein kinase CLK2	Clk2	1.808		1.808	1.75		1.75	3.277		3.277										2.299		2.299	5.483		5.483	2.18		2.18										1.272
Q91YI1-360	Q91YI1	360	S	Autophagy-related protein 13	Atg13	1.5	0.899	1.1995	1.128	0.832	0.98	1.18	1.048	1.114	0.839	0.627	0.733	1.425	0.568	0.9965	0.946	0.923	0.9345	1.321	0.946	1.1335	0.712	0.983	0.8475	1.613	1.027	1.32	1.028	0.903	0.9655	1.023	1.014	1.0185	0.974	0.512	0.743	0.881	1.053	1.226	1.439	0.718	1.785	1.03	0.555
Q6PD24-556	Q6PD24	556	T	Ankyrin repeat domain-containing protein 13D	Ankrd13d	0.905	0.921	0.913	1.01	0.964	0.987	1.111	0.953	1.032	1.211	0.991	1.101	1.019	1.013	1.016	1.279	1.03	1.1545	1.12	1.02	1.07	1.36	1.064	1.212	0.989	1.239	1.114	1.068	1.306	1.187	1.147	1.316	1.2315	1.096	1.232	1.164	1.238	1.107	0.882	1.317	1.126	1.3	0.857	1.196
Q8BUV3-270	Q8BUV3	270	S	Gephyrin	Gphn	0.741		0.741	0.902		0.902	0.946		0.946	0.939	0.715	0.827	1.077	0.632	0.8545	1.007	0.962	0.9845	1.022		1.022	1.089		1.089	0.86		0.86	0.871	1.132	1.0015	1.021	1.015	1.018	0.857	1.238	1.0475	1.38		0.928	1.584	0.948	1.607	0.851	1.287
O88448-443	O88448	443	S	Kinesin light chain 2	Klc2	0.955		0.955	1.262		1.262	0.874		0.874		0.594	0.594		0.91	0.91		1.101	1.101	1.276		1.276	0.898		0.898	1.251		1.251		1.157	1.157		1.32	1.32		1.358	1.358	1.335			1.946		1.452		1.233
Q8BTI8-1998	Q8BTI8	1998	S	Serine/arginine repetitive matrix protein 2	Srrm2	1.446	0.996	1.221	1.751	1.168	1.4595	1.612	1.073	1.3425		1.897	1.897		1.61	1.61		1.469	1.469	1.703	0.942	1.3225	1.649	0.965	1.307	1.664	1.099	1.3815		2.741	2.741		2.267	2.267		2.374	2.374	1.178	0.946		1.445		1.408		1.617
Q61165-727	Q61165	727	S	Sodium/hydrogen exchanger 1	Slc9a1	0.843	0.867	0.855	1.115	0.889	1.002	1.217	0.954	1.0855										1.129	0.967	1.048	0.723	0.896	0.8095	1.134	0.883	1.0085										1.338	1.116
E9Q3L2-1427	E9Q3L2	1427	S	Phosphatidylinositol 4-kinase alpha	Pi4ka	0.963	0.868	0.9155	1.235	0.901	1.068	1.068	0.969	1.0185	1.058	0.901	0.9795	1.115	0.771	0.943	1.146	0.842	0.994	1.268	0.978	1.123	1.038	1.029	1.0335	1.034	1.046	1.04	1.061	0.975	1.018	1.109	1.057	1.083	1.066	0.926	0.996	1.317	1.127	1.003	1.082	0.995	1.37	0.93	1.099
Q924N4-32	Q924N4	32	S	Solute carrier family 12 member 6	Slc12a6	0.925	0.942	0.9335	1.321	1.005	1.163	0.965	1.316	1.1405										1.373	1.031	1.202	0.776	1.094	0.935	1.094	1.031	1.0625										1.485	1.095
Q80X50-629	Q80X50	629	S	Ubiquitin-associated protein 2-like	Ubap2l	0.752	0.943	0.8475	0.954	0.837	0.8955	0.923	0.981	0.952	0.804		0.804	1.315		1.315	1.168		1.168	0.951	0.937	0.944	0.638	0.82	0.729	0.801	0.879	0.84	1.156		1.156	1.113		1.113	1.201		1.201	1.264	0.993	1.437		0.846		1.028
O88737-1108	O88737	1108	S	Protein bassoon	Bsn	0.908	1.037	0.9725	1.087	1.194	1.1405	1.029	1.178	1.1035	0.991	0.907	0.949	0.997	0.888	0.9425	1.014	0.841	0.9275	1.201	1.181	1.191	1.205	1.31	1.2575	1.077	1.201	1.139	0.99	1.074	1.032	1.069	1.051	1.06	1.039	1.12	1.0795	1.323	1.139	0.998	1.184	1.073	1.183	1.025	1.331
Q9Z0P4-122	Q9Z0P4	122	S	Paralemmin-1	Palm										0.648		0.648	0.88		0.88	1.028		1.028										0.895		0.895	0.862		0.862	0.727		0.727			1.382		0.979		0.707
Q9WUD1-24	Q9WUD1	24	S	STIP1 homology and U box-containing protein 1	Stub1		1.138	1.138		0.97	0.97		1.162	1.162											1.078	1.078		1.152	1.152		0.977	0.977											0.947
Q9D2P8-150	Q9D2P8	150	S	Myelin-associated oligodendrocyte basic protein	Mobp										2.646		2.646	1.409		1.409	2.012		2.012										1.583		1.583	2.339		2.339	2.136		2.136			0.598		1.66		1.062
Q8VDZ4-694	Q8VDZ4	694	S	Palmitoyltransferase ZDHHC5	Zdhhc5	0.805		0.805	1.012		1.012	0.881		0.881										1.06		1.06	1.046		1.046	1.085		1.085										1.317
Q99K01-687	Q99K01	687	T	Pyridoxal-dependent decarboxylase domain-containing protein 1	Pdxdc1	0.771		0.771	0.975		0.975	0.723		0.723	1.574	0.768	1.171	1.327	0.664	0.9955	1.481	0.655	1.068	0.888		0.888	0.902		0.902	0.698		0.698	1.062	0.833	0.9475	1.517	0.799	1.158	1.266	0.793	1.0295	1.152		0.675	1.084	1.144	1.203	0.855	1.21
Q7TQG1-506	Q7TQG1	506	S	Pleckstrin homology domain-containing family A member 6	Plekha6	1.675		1.675	1.975		1.975	1.512		1.512										2.257		2.257	2.249		2.249	1.825		1.825										1.347
Q8BTI8-2362	Q8BTI8	2362	T	Serine/arginine repetitive matrix protein 2	Srrm2	1.79	1.993	1.8915	1.789	1.748	1.7685	1.644	1.831	1.7375										2.573	1.443	2.008	2.051	1.919	1.985	1.64	2.143	1.8915										1.438	0.724
Q9QYR6-1634	Q9QYR6	1634	S	Microtubule-associated protein 1A	Map1a	1.064	1.261	1.1625	1.243	1.491	1.367	1.191	1.405	1.298	1.222		1.222	0.799		0.799	1.102		1.102	1.346	1.369	1.3575	1.434	1.4	1.417	1.17	1.41	1.29	0.957		0.957	1.073		1.073	1.018		1.018	1.266	1.086	0.783		1.343		0.924
Q8BTI8-2656	Q8BTI8	2656	S	Serine/arginine repetitive matrix protein 2	Srrm2	2.476	4.051	3.2635	3.559	3.412	3.4855	3.615	4.83	4.2225	25.218	2.437	13.8275	20.126	1.881	11.0035	23.88	1.737	12.8085	2.947	3.81	3.3785	2.906	4.024	3.465	1.968	4.508	3.238	13.33	2.62	7.975	16.735	2.085	9.41	18.481	1.839	10.16	1.19	0.941	0.529	1.075	0.832	1.108	0.774	1.059
Q0PHV7-374	Q0PHV7	374	S	Dapper homolog 3	Dact3	1.459	1.514	1.4865	1.81	1.401	1.6055	1.638	1.297	1.4675		1.24	1.24		1.295	1.295		1.266	1.266	2.139	1.459	1.799	3.607	1.581	2.594	1.791	1.843	1.817		1.771	1.771		1.912	1.912		1.824	1.824	1.466	0.964		1.428		1.476		1.441
Q9EQQ9-364	Q9EQQ9	364	S	Protein O-GlcNAcase	Mgea5	0.721		0.721	0.929		0.929	0.862		0.862	1.07	0.962	1.016	1.111	0.878	0.9945	1.567	0.889	1.228	0.947		0.947	0.735		0.735	0.993		0.993	1.203	0.915	1.059	1.12	1.237	1.1785	1.231	1.208	1.2195	1.313		1.124	0.951	1.008	1.409	0.786	1.358
Q8BLN6-415	Q8BLN6	415	S	Protein unc-80 homolog	Unc80	0.798	1.116	0.957	1.107	0.982	1.0445	0.88	1.064	0.972	1.185	0.979	1.082	1.26	0.79	1.025	1.325	0.855	1.09	1.042	1.083	1.0625	0.718	1.316	1.017	0.864	1.008	0.936	1.091	0.986	1.0385	1.214	1.017	1.1155	1.118	0.831	0.9745	1.307	0.97	0.921	1.007	0.964	1.286	0.843	0.972
O55017-1929	O55017	1929	S	Voltage-dependent N-type calcium channel subunit alpha-1B	Cacna1b										1.494		1.494	1.86		1.86	1.582		1.582										1.447		1.447	1.475		1.475	1.229		1.229			0.969		0.793		0.777
Q9QWI6-562	Q9QWI6	562	S	SRC kinase signaling inhibitor 1	Srcin1		0.986	0.986		1.13	1.13		1.199	1.199											1.114	1.114		1.218	1.218		1.227	1.227											1.131
P30999-349	P30999	349	S	Catenin delta-1	Ctnnd1	1.021	1.721	1.371	0.995	1.829	1.412	1.32	2.094	1.707	1.189	0.835	1.012	1.269	0.795	1.032	0.96	0.766	0.863	1.126	1.608	1.367	1.195	1.511	1.353	0.821	2.024	1.4225	1.152	1.16	1.156	1.218	1.065	1.1415	1.005	0.906	0.9555	1.104	0.934	0.969	1.39	0.959	1.339	1.046	1.182
Q8K019-494	Q8K019	494	S	Bcl-2-associated transcription factor 1	Bclaf1	1.082		1.082	1.372		1.372	1.321		1.321										1.553		1.553	2.753		2.753	1.423		1.423										1.435
Q8BTI8-1269	Q8BTI8	1269	S	Serine/arginine repetitive matrix protein 2	Srrm2	0.771	1.045	0.908	0.974	1.03	1.002	0.921	1.192	1.0565	1.331	0.96	1.1455	1.155	0.909	1.032	1.152	0.924	1.038	1.152	0.955	1.0535	0.915	1.107	1.011	0.898	1.138	1.018	1.012	1.136	1.074	1.31	1.088	1.199	1.131	1.222	1.1765	1.496	0.914	0.76	1.184	1.135	1.196	0.982	1.323
Q9QYX7-1120	Q9QYX7	1120	T	Protein piccolo	Pclo		0.863	0.863		0.686	0.686		0.904	0.904	0.742	0.993	0.8675	1.212	0.94	1.076	0.95	0.93	0.94		0.88	0.88		0.971	0.971		0.798	0.798	0.84	1.069	0.9545	0.952	0.995	0.9735	0.935	1.008	0.9715		1.019	1.131	1.076	0.786	1.058	0.985	1.084
Q6PIC6-197	Q6PIC6	197	S	Sodium/potassium-transporting ATPase subunit alpha-3	Atp1a3		1.977	1.977		2.194	2.194		2.301	2.301	2.825	1.854	2.3395	2.701	1.611	2.156	3.578	1.451	2.5145		2.109	2.109		2.361	2.361		2.44	2.44	3.193	2.29	2.7415	3.906	1.941	2.9235	3.311	2.46	2.8855		1.067	1.13	1.235	1.446	1.205	0.925	1.696
Q9QYX7-4322	Q9QYX7	4322	S	Protein piccolo	Pclo		0.948	0.948		0.821	0.821		1.093	1.093	1.309	0.918	1.1135	1.16	0.867	1.0135	1.398	0.873	1.1355		0.958	0.958		0.957	0.957		0.992	0.992	1.29	1.152	1.221	1.431	1.152	1.2915	1.106	1.014	1.06		1.01	0.985	1.255	1.233	1.329	0.791	1.162
Q9Z1K7-2143	Q9Z1K7	2143	S	Adenomatous polyposis coli protein 2	Apc2	0.867	0.991	0.929	0.953	0.889	0.921	0.907	0.994	0.9505		0.742	0.742		0.706	0.706		0.783	0.783	0.966	0.775	0.8705	0.857	0.731	0.794	0.828	0.919	0.8735		0.91	0.91		0.905	0.905		0.918	0.918	1.114	0.782		1.226		1.281		1.172
G5E870-312	G5E870	312	S	E3 ubiquitin-protein ligase TRIP12	Trip12		0.873	0.873		0.896	0.896		0.921	0.921	1.203	0.885	1.044	1.23	0.928	1.079	1.342	0.978	1.16		0.913	0.913		0.971	0.971		1.031	1.031	1.292	1.004	1.148	1.421	1.165	1.293	1.13	1.011	1.0705		1.046	1.074	1.135	1.155	1.255	0.842	1.033
Q14AX6-290	Q14AX6	290	S	Cyclin-dependent kinase 12	Cdk12										1.312		1.312	1.457		1.457	1.656		1.656										1.28		1.28	1.518		1.518	1.382		1.382			0.976		1.042		0.834
Q9D832-38	Q9D832	38	S	DnaJ homolog subfamily B member 4	Dnajb4		2.128	2.128		1.852	1.852		2.463	2.463	2.825	1.861	2.343	1.494	1.578	1.536	1.897	1.92	1.9085		2.099	2.099		2.418	2.418		2.394	2.394	1.444	2.08	1.762	2.08	1.974	2.027	1.771	1.816	1.7935		0.986	0.511	1.118	1.392	1.251	0.934	0.946
Q0KL01-56	Q0KL01	56	S	UBX domain-containing protein 2B	Ubxn2b		1.754	1.754		1.73	1.73		2.481	2.481	2.216		2.216	3.277		3.277	2.248		2.248		1.938	1.938		1.236	1.236		1.856	1.856	1.778		1.778	2.07		2.07	2.34		2.34		1.105	0.802		0.632		1.041
Q9DB20-166	Q9DB20	166	S	"ATP synthase subunit O, mitochondrial"	Atp5o		0.85	0.85		0.888	0.888		0.996	0.996											1.027	1.027		1.129	1.129		1.043	1.043											1.209
Q9QY06-1175	Q9QY06	1175	S	Unconventional myosin-IXb	Myo9b		1.137	1.137		1.206	1.206		1.194	1.194	1.256	0.873	1.0645	1.109	0.956	1.0325	1.128	0.827	0.9775		1.146	1.146		1.26	1.26		1.119	1.119	1.035	1.021	1.028	1.183	0.988	1.0855	1.146	1.091	1.1185		1.007	0.824	1.169	1.067	1.034	1.016	1.318
P63101-45	P63101	45	S	14-3-3 protein zeta/delta	Ywhaz	1.274	1.069	1.1715	1.439	0.966	1.2025	1.475	1.028	1.2515	1.383	0.902	1.1425	1.373	0.998	1.1855	1.658	0.969	1.3135	1.766	0.977	1.3715	1.45	1.083	1.2665	1.261	1.041	1.151	1.303	1.112	1.2075	1.627	1.029	1.328	1.424	1.254	1.339	1.386	0.914	0.943	1.233	1.185	1.031	0.859	1.294
Q64516-348	Q64516	348	S	Glycerol kinase	Gk											0.804	0.804		0.925	0.925		0.756	0.756											1.111	1.111		1.005	1.005		1.053	1.053				1.382		1.087		1.392
Q80YN3-413	Q80YN3	413	T	Breast carcinoma-amplified sequence 1 homolog	Bcas1	0.894		0.894	1.14		1.14	1.002		1.002	0.979		0.979	1.092		1.092	1.101		1.101	1.21		1.21	1.013		1.013	1.179		1.179	0.99		0.99	1.058		1.058	1.266		1.266	1.353		1.011		0.969		1.15
Q9D2Q3-435	Q9D2Q3	435	S	Uncharacterized protein C10orf88 homolog	---	2.907	3.381	3.144	3.846	2.665	3.2555	3.073	3.782	3.4275										2.986	3.156	3.071	3.476	3.117	3.2965	1.852	3.46	2.656										1.027	0.933
Q68FM6-761	Q68FM6	761	S	Protein phosphatase 1 regulatory subunit 29	Elfn2		1.534	1.534		1.867	1.867		1.807	1.807											1.5	1.5		1.912	1.912		1.3	1.3											0.978
Q8VDN2-484	Q8VDN2	484	S	Sodium/potassium-transporting ATPase subunit alpha-1	Atp1a1	0.866	0.933	0.8995	0.918	0.937	0.9275	0.954	1.174	1.064	0.899	0.959	0.929	0.897	0.855	0.876	1.079	0.913	0.996	1.188	0.94	1.064	0.87	1.102	0.986	1.008	1.095	1.0515	0.934	1.093	1.0135	1.022	1.105	1.0635	1.011	1.136	1.0735	1.372	1.008	1.039	1.14	1.139	1.293	0.937	1.244
Q6NZJ6-1211	Q6NZJ6	1211	S	Eukaryotic translation initiation factor 4 gamma 1	Eif4g1	1.549	1.975	1.762	1.805	1.661	1.733	2.036	2.398	2.217	4.625		4.625	2.924		2.924	4.555		4.555	2.595	2.198	2.3965	2.446	2.152	2.299	1.516	2.102	1.809	3.668		3.668	3.921		3.921	3.58		3.58	1.675	1.113	0.793		1.341		0.786
E9PUL5-98	E9PUL5	98	S	Proline-rich transmembrane protein 2	Prrt2		1.002	1.002		1.131	1.131		1.024	1.024	0.893	1.493	1.193	1.363	1.409	1.386	1.238	1.515	1.3765		1.035	1.035		1.287	1.287		1	1	1.229	1.715	1.472	1.186	1.548	1.367	1.289	1.637	1.463		1.033	1.376	1.149	0.87	1.099	1.041	1.08
Q6PCP5-151	Q6PCP5	151	S	Mitochondrial fission factor	Mff	1.11	0.862	0.986	1.219	0.88	1.0495	1.823	0.882	1.3525	0.726	0.909	0.8175	0.757	0.902	0.8295	0.861	0.899	0.88	1.184	0.811	0.9975	1.362	0.85	1.106	1.077	0.934	1.0055	0.879	1.049	0.964	0.961	1.17	1.0655	1.01	1.216	1.113	1.067	0.941	1.21	1.154	1.269	1.298	1.172	1.353
Q9Z101-345	Q9Z101	345	S	Partitioning defective 6 homolog alpha	Pard6a	0.859	0.932	0.8955	1.085	1.145	1.115	1.284	1.431	1.3575	1.025	1.191	1.108	0.981	1.329	1.155	1.091	1.04	1.0655	1.116	1.045	1.0805	0.78	0.879	0.8295	1.672	1.221	1.4465	1.036	1.089	1.0625	1.194	1.269	1.2315	1.007	1.232	1.1195	1.3	1.12	1.01	0.914	1.217	0.955	0.923	1.185
Q8R570-30	Q8R570	30	T	Synaptosomal-associated protein 47	Snap47		1.097	1.097		0.899	0.899		1.143	1.143											1.245	1.245		0.989	0.989		0.842	0.842											1.135
Q01063-141	Q01063	141	S	"cAMP-specific 3',5'-cyclic phosphodiesterase 4D"	Pde4d	0.821	0.743	0.782	1.035	0.643	0.839	0.924	0.785	0.8545	0.88	0.966	0.923	0.882	0.604	0.743	1.004	0.834	0.919	1.077	0.817	0.947	1.106	0.807	0.9565	0.958	0.847	0.9025	0.863	1.294	1.0785	1.107	1.323	1.215	0.918	1.093	1.0055	1.311	1.099	0.981	1.339	1.254	2.188	0.914	1.31
Q91V14-9	Q91V14	9	S	Solute carrier family 12 member 5	Slc12a5	0.793	1.003	0.898	0.912	1.044	0.978	0.776	1.067	0.9215	0.971	0.653	0.812	0.972	0.662	0.817	0.962	0.644	0.803	1.059	1.147	1.103	0.928	1.092	1.01	0.885	1.154	1.0195	0.777	0.86	0.8185	0.973	0.769	0.871	0.803	0.741	0.772	1.336	1.143	0.801	1.317	1.001	1.162	0.834	1.151
Q99NB9-129	Q99NB9	129	S	Splicing factor 3B subunit 1	Sf3b1	0.743	1.087	0.915	0.889	1.001	0.945	0.801	1.197	0.999	0.943		0.943	1.315		1.315	1.284		1.284	1.01	1.115	1.0625	0.534	1.174	0.854	0.764	1.234	0.999	1.055		1.055	1.304		1.304	1.102		1.102	1.359	1.025	1.118		0.992		0.858
Q9WTQ5-467	Q9WTQ5	467	S	A-kinase anchor protein 12	Akap12	0.902	1.068	0.985	1.031	0.917	0.974	1.06	1.002	1.031	0.975	1.025	1	0.903	0.847	0.875	1.076	1.023	1.0495	1.125	1.026	1.0755	0.926	0.989	0.9575	1.056	0.955	1.0055	0.981	1.113	1.047	1.103	1.127	1.115	1.026	1.11	1.068	1.247	0.961	1.007	1.086	1.222	1.33	0.953	1.085
Q8CDG3-760	Q8CDG3	760	T	Deubiquitinating protein VCIP135	Vcpip1		1.149	1.149		1.045	1.045		1.349	1.349											1.192	1.192		1.046	1.046		1.142	1.142											1.037
O88935-624	O88935	624	S	Synapsin-1	Syn1	0.782	0.757	0.7695	0.955	0.755	0.855	0.913	0.832	0.8725	0.797		0.797	0.925		0.925	0.874		0.874	0.944	0.86	0.902	1.068	0.919	0.9935	0.95	0.88	0.915	0.767		0.767	0.817		0.817	0.963		0.963	1.208	1.137	0.962		0.883		1.102
Q61548-309	Q61548	309	T	Clathrin coat assembly protein AP180	Snap91		1.597	1.597		1.441	1.441		1.719	1.719											1.648	1.648		1.609	1.609		1.764	1.764											1.032
Q9DBR7-928	Q9DBR7	928	S	Protein phosphatase 1 regulatory subunit 12A	Ppp1r12a										2.393		2.393	1.884		1.884	2.152		2.152										1.644		1.644	1.64		1.64	1.622		1.622			0.687		0.871		0.754
Q9JL04-409	Q9JL04	409	S	Formin-2	Fmn2	1.488	1.086	1.287	1.727	0.911	1.319	1.554	1.099	1.3265	1.695	0.96	1.3275	1.413	0.857	1.135	2.094	1.067	1.5805	1.265	1.034	1.1495	1.956	1.063	1.5095	1.395	1.276	1.3355	1.587	1.066	1.3265	1.865	1.217	1.541	1.687	1.293	1.49	0.85	0.952	0.936	1.11	1.32	1.42	0.806	1.211
Q8BM15-179	Q8BM15	179	S	Uncharacterized protein C6orf15 homolog	Stg		1.788	1.788		1.205	1.205		1.946	1.946											1.531	1.531		1.498	1.498		1.848	1.848											0.856
Q68FD9-1544	Q68FD9	1544	S	UPF0606 protein KIAA1549	Kiaa1549	0.849	0.988	0.9185	1.006	0.954	0.98	0.933	1.136	1.0345	1.034	0.853	0.9435	1.004	0.971	0.9875	1.148	1	1.074	1.062	1.118	1.09	0.957	1.055	1.006	0.866	1.104	0.985	0.901	1.036	0.9685	1.012	1.284	1.148	0.883	1.15	1.0165	1.251	1.132	0.871	1.215	1.008	1.323	0.769	1.149
O88502-375	O88502	375	S	"High affinity cAMP-specific and IBMX-insensitive 3',5'-cyclic phosphodiesterase 8A"	Pde8a		8.538	8.538		6.269	6.269		7.435	7.435											5.601	5.601		5.701	5.701		7.21	7.21											0.656
P14873-1814	P14873	1814	S	Microtubule-associated protein 1B	Map1b		1.125	1.125		1.019	1.019		1.217	1.217	1.039		1.039	1.036		1.036	1.153		1.153		1.173	1.173		1.1	1.1		1.105	1.105	0.978		0.978	1.093		1.093	1.006		1.006		1.043	0.942		1.055		0.872
Q68EF0-217	Q68EF0	217	T	Rab-3A-interacting protein	Rab3ip											0.902	0.902		0.696	0.696		0.837	0.837											0.961	0.961		0.863	0.863		1.127	1.127				1.065		1.239		1.346
P15508-1218	P15508	1218	S	"Spectrin beta chain, erythrocytic"	Sptb	0.747		0.747	0.794		0.794	0.789		0.789	1.087	0.697	0.892	0.953	0.774	0.8635	0.979	0.745	0.862	0.999		0.999	0.653		0.653	0.8		0.8	1.157	1.155	1.156	1.134	0.767	0.9505	1.266	1.043	1.1545	1.337		1.064	1.657	1.19	0.992	1.292	1.399
Q8CDA1-941	Q8CDA1	941	S	Phosphatidylinositide phosphatase SAC2	Inpp5f	1.252	2.524	1.888	1.506	2.655	2.0805	1.653	3.452	2.5525	1.625	1.197	1.411	1.696	1.299	1.4975	2.17	1.219	1.6945	1.589	3.121	2.355	1.467	2.713	2.09	1.345	3.347	2.346	1.511	1.195	1.353	1.95	1.401	1.6755	1.654	1.648	1.651	1.269	1.236	0.93	0.999	1.15	1.078	0.762	1.352
Q61768-933	Q61768	933	S	Kinesin-1 heavy chain	Kif5b	0.769	1	0.8845	0.811	0.834	0.8225	0.941	1.156	1.0485	0.751	0.983	0.867	0.94	0.828	0.884	0.847	1.047	0.947	0.95	1.082	1.016	0.82	1.112	0.966	0.916	0.998	0.957	0.825	1.181	1.003	1.047	1.291	1.169	1.055	1.075	1.065	1.235	1.081	1.099	1.201	1.114	1.56	1.247	1.027
Q61687-1512	Q61687	1512	S	Transcriptional regulator ATRX	Atrx											0.787	0.787		0.781	0.781		0.823	0.823											1.131	1.131		1.082	1.082		1.153	1.153				1.437		1.385		1.4
P20357-1620	P20357	1620	T	Microtubule-associated protein 2	Map2		1.493	1.493		2.031	2.031		1.764	1.764	1.637		1.637	1.448		1.448	1.5		1.5		1.446	1.446		1.441	1.441		2.392	2.392	1.233		1.233	1.37		1.37	1.536		1.536		0.968	0.754		0.946		1.024
O88703-64	O88703	64	S	Potassium/sodium hyperpolarization-activated cyclic nucleotide-gated channel 2	Hcn2		2.203	2.203		1.949	1.949		2.326	2.326	1.54		1.54	1.402		1.402	1.735		1.735		2.113	2.113		1.895	1.895		2.022	2.022	1.39		1.39	1.477		1.477	1.671		1.671		0.959	0.902		1.053		0.963
Q62101-203	Q62101	203	S	Serine/threonine-protein kinase D1	Prkd1	0.9	0.829	0.8645	1.11	0.78	0.945	0.989	1.216	1.1025		0.998	0.998		0.972	0.972		0.971	0.971	1.147	1.066	1.1065	1.1	1.073	1.0865	1.07	0.878	0.974		1.135	1.135		1.113	1.113		0.984	0.984	1.275	1.286		1.137		1.145		1.014
Q8BP67-86	Q8BP67	86	S	60S ribosomal protein L24	Rpl24	1.005	0.827	0.916	0.812	0.586	0.699	1.126	0.91	1.018	1.159		1.159	0.869		0.869	0.554		0.554	1.271	0.569	0.92	1.354	0.776	1.065	0.983	0.925	0.954	0.943		0.943	0.731		0.731	0.89		0.89	1.265	0.688	0.814		0.841		1.607
Q8C8R3-3317	Q8C8R3	3317	T	Ankyrin-2	Ank2	0.772		0.772	0.873		0.873	0.809		0.809										0.91		0.91	0.859		0.859	0.953		0.953										1.179
Q91WC3-649	Q91WC3	649	S	Long-chain-fatty-acid--CoA ligase 6	Acsl6	0.868	0.989	0.9285	1.115	1.071	1.093	0.925	1.004	0.9645	1.146		1.146	1.479		1.479	1.409		1.409	1.084	0.92	1.002	1.164	1.204	1.184	1.07	0.889	0.9795	1.33		1.33	1.161		1.161	1.105		1.105	1.249	0.931	1.161		0.785		0.784
Q7TPS5-280	Q7TPS5	280	S	C2 domain-containing protein 5	C2cd5										0.948	0.718	0.833	1.199	0.646	0.9225	1.107	0.802	0.9545										1.026	0.952	0.989	1.061	0.913	0.987	1.128	0.93	1.029			1.082	1.325	0.885	1.413	1.019	1.159
P34152-948	P34152	948	S	Focal adhesion kinase 1	Ptk2	0.985	1.073	1.029	1.215	0.912	1.0635	1.101	1.148	1.1245	0.971	0.869	0.92	1.066	0.86	0.963	1.021	0.881	0.951	1.297	1.056	1.1765	1.235	1.233	1.234	1.132	1.136	1.134	0.986	0.943	0.9645	1.056	1.162	1.109	1.085	0.963	1.024	1.316	0.985	1.016	1.085	0.991	1.351	1.063	1.093
Q8VD37-27	Q8VD37	27	S	SH3-containing GRB2-like protein 3-interacting protein 1	Sgip1		1.115	1.115		1.084	1.084		1.238	1.238	1.384	0.872	1.128	1.268	0.686	0.977	1.428	0.918	1.173		1.235	1.235		1.253	1.253		1.169	1.169	1.281	0.893	1.087	1.357	0.823	1.09	1.284	0.787	1.0355		1.108	0.926	1.024	1.07	1.199	0.899	0.857
Q8BGY9-550	Q8BGY9	550	S	High affinity choline transporter 1	Slc5a7	0.938	1.246	1.092	0.851	1.185	1.018	0.899	1.204	1.0515		0.875	0.875		0.926	0.926		0.877	0.877	1.096	1.235	1.1655	1.077	1.244	1.1605	0.888	1.126	1.007		1.172	1.172		1.148	1.148		0.981	0.981	1.169	0.991		1.339		1.241		1.119
Q62417-274	Q62417	274	Y	Sorbin and SH3 domain-containing protein 1	Sorbs1		0.802	0.802		0.766	0.766		0.759	0.759		0.991	0.991		0.889	0.889		0.908	0.908		0.791	0.791		0.808	0.808		0.85	0.85		1.057	1.057		1.088	1.088		1.073	1.073		0.987		1.067		1.223		1.182
O35623-50	O35623	50	S	BET1 homolog	Bet1	0.987	0.834	0.9105	1.061	0.857	0.959	0.949	1.487	1.218	1.496	0.803	1.1495	1.259	0.767	1.013	1.309	0.915	1.112	1.365	1.279	1.322	1.06	1.017	1.0385	0.894	1.188	1.041	1.157	0.93	1.0435	1.267	1.05	1.1585	1.112	0.897	1.0045	1.383	1.533	0.774	1.159	1.006	1.368	0.85	0.981
Q9ET80-162	Q9ET80	162	S	Junctophilin-1	Jph1		0.973	0.973		0.8	0.8		1.348	1.348	2.075	0.863	1.469	2.776	0.602	1.689	2.013	0.595	1.304		1.274	1.274		1.325	1.325		1.189	1.189	1.733	0.841	1.287	1.984	0.82	1.402	1.422	0.595	1.0085		1.309	0.835	0.974	0.715	1.362	0.706	1
Q8VE52-353	Q8VE52	353	S	Opioid growth factor receptor-like protein 1	Ogfrl1	1.713	2.282	1.9975	2.192	1.83	2.011	1.973	2.431	2.202		1.979	1.979		1.621	1.621		1.444	1.444	2.473	2.024	2.2485	1.988	2.567	2.2775	1.544	2.187	1.8655		2.105	2.105		2.217	2.217		2.564	2.564	1.444	0.887		1.064		1.368		1.776
Q80Z38-1334	Q80Z38	1334	S	SH3 and multiple ankyrin repeat domains protein 2	Shank2										1.021	0.844	0.9325	1.337	0.715	1.026	1.222	0.788	1.005										1.161	0.839	1	1.059	0.848	0.9535	1.055	0.917	0.986			1.137	0.994	0.792	1.187	0.863	1.164
P97427-495	P97427	495	S	Dihydropyrimidinase-related protein 1	Crmp1	1.212	1.411	1.3115	1.148	1.358	1.253	1.104	1.332	1.218	0.934	0.96	0.947	0.771	0.825	0.798	0.839	0.902	0.8705	1.587	1.067	1.327	0.94	1.151	1.0455	1.141	1.417	1.279	0.763	1.327	1.045	0.872	1.329	1.1005	0.952	1.145	1.0485	1.309	0.756	0.817	1.383	1.132	1.612	1.136	1.27
Q6I6G8-406	Q6I6G8	406	S	E3 ubiquitin-protein ligase HECW2	Hecw2	1.116		1.116	1.467		1.467	0.93		0.93										1.553		1.553	1.516		1.516	1.295		1.295										1.391
Q3TXS7-311	Q3TXS7	311	T	26S proteasome non-ATPase regulatory subunit 1	Psmd1	0.902	1.111	1.0065	1.139	1.143	1.141	1.041	1.169	1.105	1.638	1.182	1.41	1.224	1.249	1.2365	1.516	1.081	1.2985	1.198	1.167	1.1825	1.022	1.249	1.1355	1.098	1.215	1.1565	1.275	1.582	1.4285	1.434	1.376	1.405	1.325	1.633	1.479	1.328	1.05	0.778	1.338	1.171	1.102	0.874	1.51
Q05D44-1164	Q05D44	1164	S	Eukaryotic translation initiation factor 5B	Eif5b	1.006	0.941	0.9735	0.806	0.777	0.7915	0.909	0.935	0.922	1.012	0.826	0.919	1.074	0.795	0.9345	1.051	0.935	0.993	1.242	1.042	1.142	0.832	1.022	0.927	0.854	0.919	0.8865	0.994	1.181	1.0875	0.89	1.141	1.0155	0.979	1.17	1.0745	1.235	1.107	0.982	1.431	0.828	1.435	0.931	1.251
P16014-129	P16014	129	S	Secretogranin-1	Chgb	0.943	0.969	0.956	0.819	0.807	0.813	0.968	1.007	0.9875	0.726	0.687	0.7065	2.004	0.739	1.3715	0.938	0.811	0.8745	0.956	0.864	0.91	0.949	0.93	0.9395	0.84	0.94	0.89	0.913	0.863	0.888	0.96	0.814	0.887	1.161	0.921	1.041	1.014	0.891	1.258	1.255	0.479	1.102	1.239	1.135
P63260-318	P63260	318	T	"Actin, cytoplasmic 2"	Actg1	0.908	1.024	0.966	1.043	0.679	0.861	1.009	0.893	0.951	1.316	0.993	1.1545	1.338	0.867	1.1025	1.537	0.874	1.2055	1.04	0.751	0.8955	0.82	0.863	0.8415	0.908	0.89	0.899	0.926	1.049	0.9875	1.489	0.948	1.2185	1.202	1.01	1.106	1.145	0.734	0.703	1.056	1.113	1.093	0.782	1.156
Q62245-1153	Q62245	1153	S	Son of sevenless homolog 1	Sos1	1.957	1.993	1.975	1.821	2.002	1.9115	1.788	1.99	1.889	1.86	6.966	4.413	2.555	6.073	4.314	2.535	5.655	4.095	1.971	2.213	2.092	1.666	1.81	1.738	1.289	2.067	1.678	2.678	7.005	4.8415	2.593	9.319	5.956	2.251	6.913	4.582	1.007	1.111	1.44	1.005	1.015	1.535	0.888	1.223
Q01815-815	Q01815	815	S	Voltage-dependent L-type calcium channel subunit alpha-1C	Cacna1c	1.401	1.215	1.308	1.609	1.266	1.4375	1.259	1.361	1.31	1.331	1.143	1.237	1.187	1.133	1.16	1.398	1.013	1.2055	1.671	1.429	1.55	1.324	1.455	1.3895	1.3	1.295	1.2975	1.232	1.444	1.338	1.342	1.217	1.2795	1.261	1.383	1.322	1.192	1.176	0.926	1.264	1.13	1.074	0.902	1.365
Q8VDN2-260	Q8VDN2	260	Y	Sodium/potassium-transporting ATPase subunit alpha-1	Atp1a1
Q9QUI6-315	Q9QUI6	315	S	Atypical chemokine receptor 1	Ackr1										1.148	1.037	1.0925	0.984	0.835	0.9095	1.16	0.864	1.012										0.934	1.085	1.0095	0.979	1.196	1.0875	1.031	1.046	1.0385			0.814	1.047	0.995	1.433	0.889	1.211
Q6PDH0-431	Q6PDH0	431	S	Pleckstrin homology-like domain family B member 1	Phldb1		1.074	1.074		1.186	1.186		1.38	1.38											1.136	1.136		1.23	1.23		1.142	1.142											1.057
Q8K0X8-316	Q8K0X8	316	S	Fasciculation and elongation protein zeta-1	Fez1		0.819	0.819		0.939	0.939		0.909	0.909											1.161	1.161		0.985	0.985		1.171	1.171											1.417
Q9ES97-673	Q9ES97	673	S	Reticulon-3	Rtn3	0.819	1.117	0.968	1.027	0.895	0.961	0.942	1.206	1.074	1.084	0.922	1.003	1.01	0.831	0.9205	1.172	0.896	1.034	1.086	1.068	1.077	1.037	1.226	1.1315	0.912	1.076	0.994	1.009	0.98	0.9945	1.144	1.014	1.079	1.104	1.006	1.055	1.325	0.957	0.93	1.062	1.133	1.221	0.942	1.123
Q8R1F6-589	Q8R1F6	589	S	Protein HID1	Hid1		2.28	2.28		1.963	1.963		2.501	2.501											2.72	2.72		2.324	2.324		2.004	2.004											1.193
Q62261-2194	Q62261	2194	T	"Spectrin beta chain, non-erythrocytic 1"	Sptbn1		0.994	0.994		1.349	1.349		1.313	1.313											0.966	0.966		1.002	1.002		1.063	1.063											0.971
Q9Z103-904	Q9Z103	904	S	Activity-dependent neuroprotector homeobox protein	Adnp	0.859		0.859	0.934		0.934	0.834		0.834		0.697	0.697		0.763	0.763		0.722	0.722	1.121		1.121	0.942		0.942	1.047		1.047		1.041	1.041		1.187	1.187		1.099	1.099	1.304			1.493		1.557		1.522
Q9QYX7-1829	Q9QYX7	1829	S	Protein piccolo	Pclo	0.737	1.108	0.9225	0.783	1.006	0.8945	0.732	1.274	1.003	0.961	0.796	0.8785	1.08	0.698	0.889	1.113	0.687	0.9	0.867	1.197	1.032	0.678	1.168	0.923	0.729	1.209	0.969	0.962	0.848	0.905	1.06	0.848	0.954	1.037	0.862	0.9495	1.176	1.08	1.001	1.066	0.982	1.215	0.932	1.256
O89001-1367	O89001	1367	T	Carboxypeptidase D	Cpd	0.994		0.994	1.071		1.071	0.813		0.813										1.034		1.034	0.731		0.731	0.777		0.777										1.04
Q60974-2134	Q60974	2134	S	Nuclear receptor corepressor 1	Ncor1	0.841		0.841	0.919		0.919	0.853		0.853	0.852	0.974	0.913	1.145	0.91	1.0275	1.372	0.989	1.1805	1.025		1.025	0.735		0.735	0.801		0.801	1.142	1.214	1.178	1.146	1.233	1.1895	1.076	1.154	1.115	1.219		1.34	1.246	1.001	1.355	0.785	1.167
O54774-784	O54774	784	S	AP-3 complex subunit delta-1	Ap3d1	0.829	0.642	0.7355	0.898	0.749	0.8235	0.893	0.738	0.8155	0.911		0.911	1.027		1.027	1.193		1.193	0.97	0.739	0.8545	0.902	0.816	0.859	0.878	0.707	0.7925	0.775		0.775	0.937		0.937	0.925		0.925	1.17	1.15	0.851		0.912		0.776
Q6AW69-203	Q6AW69	203	S	Cingulin-like protein 1	Cgnl1										1.052	0.744	0.898	0.88	0.682	0.781	0.959	0.719	0.839										0.923	0.907	0.915	1.106	1.09	1.098	0.97	1.068	1.019			0.877	1.22	1.256	1.597	1.011	1.486
P16054-346	P16054	346	S	Protein kinase C epsilon type	Prkce	1.047	1.128	1.0875	1.424	1.332	1.378	1	1.327	1.1635	1.362	0.908	1.135	1.112	0.856	0.984	1.424	0.97	1.197	1.421	1.097	1.259	1.06	1.323	1.1915	1.515	1.255	1.385	1.297	1.077	1.187	1.256	1.022	1.139	1.327	0.99	1.1585	1.357	0.973	0.952	1.185	1.13	1.194	0.932	1.021
P05063-309	P05063	309	S	Fructose-bisphosphate aldolase C	Aldoc
Q66L44-478	Q66L44	478	S	Voltage-dependent calcium channel beta subunit-associated regulatory protein	Cbarp	0.861	0.861	0.861	1.173	0.956	1.0645	0.993	1.065	1.029	0.786	0.766	0.776	0.873	0.691	0.782	0.989	0.728	0.8585	1.186	0.93	1.058	0.902	0.999	0.9505	1.172	0.952	1.062	0.834	0.87	0.852	0.917	0.88	0.8985	0.898	0.925	0.9115	1.377	1.08	1.062	1.136	1.05	1.274	0.909	1.272
P14733-21	P14733	21	T	Lamin-B1	Lmnb1		1.108	1.108		1.259	1.259		1.428	1.428											1.185	1.185		1.305	1.305		1.301	1.301											1.07
Q9DBR3-512	Q9DBR3	512	S	Armadillo repeat-containing protein 8	Armc8		0.907	0.907		0.833	0.833		0.979	0.979	1.033	0.995	1.014	1.311	0.906	1.1085	1.069	0.778	0.9235		1.037	1.037		0.869	0.869		0.858	0.858	0.934	1.024	0.979	1.056	1.193	1.1245	0.976	0.985	0.9805		1.143	0.904	1.029	0.805	1.318	0.912	1.266
Q7TSC1-1002	Q7TSC1	1002	S	Protein PRRC2A	Prrc2a		1.245	1.245		1.422	1.422		1.598	1.598											1.355	1.355		1.205	1.205		1.337	1.337											1.089
P60469-645	P60469	645	S	Liprin-alpha-3	Ppfia3	0.902	1.577	1.2395	1.12	1.446	1.283	1.511	1.742	1.6265	2.068	0.636	1.352	1.926	0.706	1.316	1.761	0.604	1.1825	1.017	1.305	1.161	1.085	1.194	1.1395	0.831	1.679	1.255	1.736	0.883	1.3095	1.315	0.919	1.117	1.373	0.826	1.0995	1.127	0.828	0.839	1.389	0.683	1.301	0.78	1.367
Q9D4F2-24	Q9D4F2	24	S	Phospholipid phosphatase 6	Plpp6											1.318	1.318		0.912	0.912		0.966	0.966											1.178	1.178		1.834	1.834		1.714	1.714				0.893		2.012		1.774
B1AZA5-327	B1AZA5	327	S	Transmembrane protein 245	Tmem245										1.389		1.389	1.168		1.168	1.343		1.343										1.279		1.279	1.416		1.416	1.543		1.543			0.921		1.213		1.149
Q9ERT9-67	Q9ERT9	67	S	Protein phosphatase 1 regulatory subunit 1A	Ppp1r1a	0.401	1.361	0.881	0.928	1.115	1.0215	0.642	1.483	1.0625	1.177	0.988	1.0825	1.277	0.768	1.0225	1.389	0.832	1.1105	0.961	1.238	1.0995	0.684	1.153	0.9185	0.396	1.212	0.804	1.222	0.899	1.0605	1.237	0.807	1.022	1.014	0.851	0.9325	2.397	0.909	1.039	0.91	0.969	1.051	0.73	1.022
P60904-12	P60904	12	S	DnaJ homolog subfamily C member 5	Dnajc5	1.239	0.963	1.101	1.296	0.925	1.1105	1.239	1.052	1.1455	1.016	0.918	0.967	0.97	0.906	0.938	1.137	0.816	0.9765	1.472	1.04	1.256	1.212	1.136	1.174	1.295	1.025	1.16	1.041	1.221	1.131	1.105	1.067	1.086	1.066	1.024	1.045	1.189	1.079	1.025	1.33	1.139	1.178	0.938	1.254
P55937-979	P55937	979	S	Golgin subfamily A member 3	Golga3	0.979		0.979	1.057		1.057	0.881		0.881	1.489	0.966	1.2275	1.207	0.737	0.972	1	0.938	0.969	1.405		1.405	1.309		1.309	1.226		1.226	1.033	1.171	1.102	1.236	1.401	1.3185	1.148	1.139	1.1435	1.435		0.694	1.211	1.024	1.901	1.148	1.214
Q8JZX9-141	Q8JZX9	141	S	Cdc42 effector protein 2	Cdc42ep2		0.906	0.906		0.896	0.896		1.03	1.03	0.776		0.776	1.086		1.086	0.818		0.818		0.834	0.834		0.815	0.815		0.951	0.951	0.945		0.945	0.988		0.988	0.93		0.93		0.92	1.219		0.91		1.136
Q8VHQ2-305	Q8VHQ2	305	T	Suppressor of cytokine signaling 7	Socs7										0.98		0.98	0.853		0.853	1.44		1.44										1.224		1.224	1.321		1.321	1.116		1.116			1.25		1.549		0.775
Q9WV92-96	Q9WV92	96	S	Band 4.1-like protein 3	Epb41l3	0.982	1.489	1.2355	1.133	1.296	1.2145	0.873	1.738	1.3055	1.074	1.013	1.0435	1.258	0.851	1.0545	1.21	0.75	0.98	1.019	1.403	1.211	0.809	1.322	1.0655	0.864	1.361	1.1125	1.07	0.955	1.0125	1.087	0.825	0.956	1.173	0.739	0.956	1.038	0.942	0.996	0.943	0.864	0.97	0.969	0.986
Q69ZH9-673	Q69ZH9	673	S	Rho GTPase-activating protein 23	Arhgap23	0.867	1.033	0.95	1.03	1.044	1.037	1.014	1.121	1.0675	1.167		1.167	1.231		1.231	1.214		1.214	1.11	1.126	1.118	0.684	1.026	0.855	0.977	1.082	1.0295	1.053		1.053	1.286		1.286	1.219		1.219	1.281	1.09	0.902		1.045		1.004
Q80YA9-756	Q80YA9	756	S	Connector enhancer of kinase suppressor of ras 2	Cnksr2	0.883	1.057	0.97	1.084	0.806	0.945	0.898	1.281	1.0895	0.863	0.975	0.919	1.066	0.751	0.9085	0.838	0.688	0.763	1.053	1.292	1.1725	0.816	1.147	0.9815	0.859	0.895	0.877	0.916	0.954	0.935	0.951	1.053	1.002	1.076	0.926	1.001	1.192	1.222	1.062	0.978	0.892	1.402	1.283	1.346
Q9CWZ7-284	Q9CWZ7	284	S	Gamma-soluble NSF attachment protein	Napg		1.352	1.352		1.18	1.18		1.438	1.438											1.317	1.317		1.378	1.378		1.384	1.384											0.974
E9Q401-1495	E9Q401	1495	S	Ryanodine receptor 2	Ryr2	0.842	0.916	0.879	1.31	1.016	1.163	1.152	1.071	1.1115	1.115	0.908	1.0115	1.067	0.948	1.0075	1.141	0.922	1.0315	1.389	0.978	1.1835	1.175	1.014	1.0945	1.226	1.065	1.1455	1.054	0.964	1.009	1.086	1.215	1.1505	1.104	1.235	1.1695	1.649	1.068	0.945	1.061	1.018	1.281	0.967	1.34
Q5SWP3-1441	Q5SWP3	1441	S	NAC-alpha domain-containing protein 1	Nacad											0.607	0.607		0.726	0.726		0.649	0.649											0.87	0.87		0.696	0.696		0.854	0.854				1.433		0.959		1.317
O55137-416	O55137	416	S	Acyl-coenzyme A thioesterase 1	Acot1	1.161	1.01	1.0855	1.474	1.14	1.307	1.015	1.397	1.206	1.167	1.16	1.1635	0.985	0.802	0.8935	1.173	1.078	1.1255	1.318	1.071	1.1945	1.35	1.125	1.2375	1.363	1.083	1.223	1.102	1.274	1.188	1.152	1.148	1.15	1.059	1.383	1.221	1.135	1.061	0.944	1.098	1.17	1.431	0.903	1.282
Q9Z2H5-868	Q9Z2H5	868	S	Band 4.1-like protein 1	Epb41l1	1.764	2.221	1.9925	2.076	2.104	2.09	1.902	2.32	2.111	2.48	1.998	2.239	1.854	1.785	1.8195	2.449	1.669	2.059	2.152	2.229	2.1905	2.789	2.395	2.592	1.908	2.228	2.068	2.123	2.087	2.105	2.335	2.156	2.2455	2.302	2.144	2.223	1.22	1.004	0.856	1.045	1.259	1.208	0.94	1.284
Q9QYE3-88	Q9QYE3	88	S	B-cell lymphoma/leukemia 11A	Bcl11a										0.966	0.812	0.889	0.937	0.791	0.864	1.016	0.903	0.9595										1.007	0.922	0.9645	0.968	1.11	1.039	0.923	1.045	0.984			1.043	1.135	1.033	1.403	0.908	1.156
Q9QYB8-606	Q9QYB8	606	S	Beta-adducin	Add2	1.232	1.106	1.169	1.578	1.111	1.3445	1.827	1.23	1.5285	1.371	1.859	1.615	1.187	1.801	1.494	1.846	1.686	1.766	1.673	1.184	1.4285	2.834	1.273	2.0535	1.466	1.171	1.3185	1.245	2.218	1.7315	1.489	2.36	1.9245	1.581	2.608	2.0945	1.358	1.07	0.908	1.193	1.254	1.31	0.856	1.547
Q8BYM5-722	Q8BYM5	722	S	Neuroligin-3	Nlgn3	1.276	1.482	1.379	1.388	1.675	1.5315	1.317	1.655	1.486	1.284	1.653	1.4685	1.47	1.345	1.4075	1.466	1.713	1.5895	0.798	1.399	1.0985	1.361	1.888	1.6245	1.287	1.718	1.5025	1.3	1.52	1.41	1.382	2.438	1.91	1.349	1.637	1.493	0.626	0.944	1.013	0.919	0.941	1.812	0.92	0.956
O35927-471	O35927	471	S	Catenin delta-2	Ctnnd2		1.484	1.484		1.577	1.577		1.752	1.752		1.054	1.054		1.036	1.036		0.675	0.675		1.601	1.601		1.625	1.625		1.76	1.76		1.082	1.082		0.945	0.945		1.097	1.097		1.079		1.026		0.913		1.625
O70507-1094	O70507	1094	S	Potassium/sodium hyperpolarization-activated cyclic nucleotide-gated channel 4	Hcn4											0.557	0.557		0.71	0.71		0.669	0.669											0.778	0.778		0.861	0.861		0.868	0.868				1.396		1.213		1.298
P16054-368	P16054	368	S	Protein kinase C epsilon type	Prkce	1.012	1.208	1.11	1.12	1.186	1.153	1.072	1.495	1.2835	1.414	0.937	1.1755	1.361	0.911	1.136	1.38	0.978	1.179	1.154	1.31	1.232	1.138	1.18	1.159	0.991	1.405	1.198	1.162	1.12	1.141	1.258	1.141	1.1995	1.082	1.021	1.0515	1.141	1.085	0.822	1.195	0.924	1.252	0.784	1.043
P58854-513	P58854	513	S	Gamma-tubulin complex component 3	Tubgcp3	1.146		1.146	1.56		1.56	1.163		1.163										1.646		1.646	0.955		0.955	1.288		1.288										1.436
Q61127-162	Q61127	162	S	NGFI-A-binding protein 2	Nab2										1.705	0.927	1.316	1.29	0.679	0.9845	1.791	0.868	1.3295										1.166	0.975	1.0705	1.492	1.147	1.3195	1.134	0.914	1.024			0.684	1.052	1.157	1.688	0.633	1.053
Q9ES97-597	Q9ES97	597	S	Reticulon-3	Rtn3	0.976	1.025	1.0005	1.086	0.995	1.0405	0.948	1.125	1.0365	0.999	0.687	0.843	1.024	0.658	0.841	1.161	0.652	0.9065	1.113	1.057	1.085	1.047	1.091	1.069	0.872	1.077	0.9745	0.956	0.764	0.86	1.067	0.74	0.9035	1.011	0.786	0.8985	1.141	1.032	0.957	1.112	1.042	1.125	0.871	1.207
O88737-121	O88737	121	S	Protein bassoon	Bsn	1.59	1.854	1.722	2.12	1.868	1.994	1.69	1.942	1.816	2.641		2.641	2.361		2.361	3.013		3.013	1.733	1.768	1.7505	2.505	2.246	2.3755	1.657	2.105	1.881	2.269		2.269	2.692		2.692	2.545		2.545	1.09	0.953	0.859		1.14		0.845
Q8CFE4-677	Q8CFE4	677	S	SCY1-like protein 2	Scyl2	1.07	1.376	1.223	1.31	1.353	1.3315	1.249	1.558	1.4035		1.194	1.194		1.082	1.082		1.1	1.1	1.333	1.463	1.398	1.195	1.443	1.319	1.036	1.44	1.238		1.387	1.387		1.347	1.347		1.248	1.248	1.245	1.063		1.162		1.244		1.134
P20357-1783	P20357	1783	S	Microtubule-associated protein 2	Map2	0.868	1.524	1.196	1.114	1.405	1.2595	0.962	1.709	1.3355	1.681	0.657	1.169	1.592	0.531	1.0615	1.602	0.502	1.052	1.05	1.463	1.2565	0.902	1.474	1.188	0.82	1.438	1.129	1.19	0.724	0.957	1.304	0.635	0.9695	1.334	0.556	0.945	1.21	0.96	0.708	1.102	0.819	1.195	0.833	1.107
Q8VD37-156	Q8VD37	156	S	SH3-containing GRB2-like protein 3-interacting protein 1	Sgip1	1.221	1.42	1.3205	1.169	1.338	1.2535	1.255	1.958	1.6065		0.665	0.665		0.592	0.592		0.544	0.544	1.548	1.964	1.756	1.953	1.438	1.6955	1.216	1.544	1.38		0.765	0.765		0.758	0.758		0.619	0.619	1.268	1.384		1.15		1.28		1.138
Q3UF64-126	Q3UF64	126	S	RING finger and transmembrane domain-containing protein 2	Rnft2	0.938		0.938	1.278		1.278	1.013		1.013	1.182		1.182	1.45		1.45	1.313		1.313	1.534		1.534	1.137		1.137	1.179		1.179	1.168		1.168	1.271		1.271	1.187		1.187	1.635		0.988		0.876		0.904
E9PZ19-783	E9PZ19	783	S	Protein turtle homolog B	Igsf9b		0.811	0.811		0.898	0.898		0.914	0.914											1.029	1.029		1.025	1.025		1.005	1.005											1.269
Q80TZ3-683	Q80TZ3	683	S	Putative tyrosine-protein phosphatase auxilin	Dnajc6	1.501		1.501	1.822		1.822	1.45		1.45	0.971	2.311	1.641	2.778	1.974	2.376	1.937	2.175	2.056	1.609		1.609	1.105		1.105	1.235		1.235	1.667	2.231	1.949	1.795	2.291	2.043	1.782	2.104	1.943	1.072		1.716	0.965	0.646	1.161	0.92	0.967
O08550-1040	O08550	1040	S	Histone-lysine N-methyltransferase 2B	Kmt2b	1.3	1.338	1.319	1.405	1.235	1.32	1.438	1.327	1.3825										1.309	1.202	1.2555	1.016	1.28	1.148	1.54	1.249	1.3945										1.006	0.898
E9Q3L2-268	E9Q3L2	268	S	Phosphatidylinositol 4-kinase alpha	Pi4ka	0.967	1.109	1.038	1.098	1.133	1.1155	1.03	1.251	1.1405	1.02	0.946	0.983	1.22	0.982	1.101	1.292	1.013	1.1525	1.186	1.211	1.1985	0.674	1.22	0.947	1.018	1.221	1.1195	1.168	1.102	1.135	1.211	1.157	1.184	1.151	1.222	1.1865	1.226	1.092	1.146	1.165	0.992	1.178	0.891	1.206
Q91XV3-217	Q91XV3	217	S	Brain acid soluble protein 1	Basp1		1.034	1.034		0.918	0.918		1.109	1.109	1.158		1.158	1.349		1.349	1.344		1.344		1.259	1.259		1.299	1.299		1.238	1.238	1.14		1.14	1.339		1.339	1.178		1.178		1.218	0.985		0.993		0.877
Q61137-194	Q61137	194	S	Astrotactin-1	Astn1		0.838	0.838		0.907	0.907		0.914	0.914											1.008	1.008		0.908	0.908		0.974	0.974											1.204
Q5PR73-175	Q5PR73	175	S	GTP-binding protein Di-Ras2	Diras2		1.025	1.025		1.02	1.02		1.385	1.385	1.078		1.078	1.412		1.412	1.579		1.579		0.908	0.908		1.128	1.128		1.238	1.238	1.252		1.252	1.095		1.095	1.037		1.037		0.886	1.161		0.776		0.657
P14873-343	P14873	343	S	Microtubule-associated protein 1B	Map1b	1.043	1.135	1.089	1.182	1.005	1.0935	1.226	1.147	1.1865	1.29	1.142	1.216	0.889	1.039	0.964	1.103	1.028	1.0655	1.244	1	1.122	1.298	1.116	1.207	1.228	1.136	1.182	1.068	1.275	1.1715	1.272	1.233	1.2525	1.198	1.304	1.251	1.193	0.882	0.828	1.117	1.431	1.186	1.086	1.268
P10126-141	P10126	141	Y	Elongation factor 1-alpha 1	Eef1a1											0.862	0.862		0.984	0.984		1.003	1.003											0.992	0.992		1.01	1.01		1.13	1.13				1.151		1.027		1.127
P20357-626	P20357	626	S	Microtubule-associated protein 2	Map2	0.844	1.082	0.963	1.181	1.061	1.121	1.026	1.103	1.0645	0.896	0.823	0.8595	0.952	0.953	0.9525	1.065	1.03	1.0475	1.453	0.816	1.1345	1.035	1.291	1.163	1.023	1.092	1.0575	0.745	1.389	1.067	0.964	1.077	1.0205	1.039	1.587	1.313	1.721	0.754	0.831	1.688	1.013	1.131	0.976	1.54
P11688-154	P11688	154	S	Integrin alpha-5	Itga5		1.504	1.504		1.139	1.139		1.823	1.823											1.722	1.722		1.681	1.681		1.516	1.516											1.145
P21761-238	P21761	238	S	Thyrotropin-releasing hormone receptor	Trhr	1.569	2.042	1.8055	1.917	2.106	2.0115	1.723	2.396	2.0595										2.049	2.421	2.235	3.504	2.438	2.971	1.76	1.958	1.859										1.305	1.186
Q6NZL0-558	Q6NZL0	558	Y	Protein SOGA3	Soga3	1.191		1.191	1.002		1.002	0.739		0.739										2.099		2.099	1.296		1.296	1.437		1.437										1.762
Q9R1L5-1244	Q9R1L5	1244	S	Microtubule-associated serine/threonine-protein kinase 1	Mast1	0.74		0.74	1.12		1.12	1.493		1.493	1.12	1.335	1.2275	1.101	0.827	0.964	1.075	1.438	1.2565	1.075		1.075	1.167		1.167	1.041		1.041	1.122	1.502	1.312	1.278	2.231	1.7545	1.047	1.747	1.397	1.452		1.001	1.125	1.161	2.697	0.974	1.215
Q8BM75-1032	Q8BM75	1032	S	AT-rich interactive domain-containing protein 5B	Arid5b		1.074	1.074		1.161	1.161		1.158	1.158											1.13	1.13		1.207	1.207		1.159	1.159											1.052
Q68EF6-463	Q68EF6	463	S	Brain-enriched guanylate kinase-associated protein	Begain		1.39	1.39		1.235	1.235		1.476	1.476	0.783		0.783	1.604		1.604	1.135		1.135		1.267	1.267		1.267	1.267		1.365	1.365	0.891		0.891	1.07		1.07	1.127		1.127		0.912	1.138		0.667		0.993
Q9JME5-282	Q9JME5	282	S	AP-3 complex subunit beta-2	Ap3b2	0.995	0.997	0.996	1.125	1.214	1.1695	0.981	1.1	1.0405										1.347	1.055	1.201	1.18	1.111	1.1455	1.321	1.228	1.2745										1.355	1.058
Q9R0N3-416	Q9R0N3	416	S	Synaptotagmin-11	Syt11		1.395	1.395		1.398	1.398		1.387	1.387	1.638	1.286	1.462	1.23	1.244	1.237	1.61	1.212	1.411		1.548	1.548		1.588	1.588		1.574	1.574	1.467	1.42	1.4435	1.623	1.589	1.606	1.488	1.837	1.6625		1.11	0.895	1.104	1.319	1.277	0.924	1.515
Q3UNH4-714	Q3UNH4	714	S	G protein-regulated inducer of neurite outgrowth 1	Gprin1	0.944	0.988	0.966	1.083	0.866	0.9745	0.967	1.077	1.022	1.265	0.9	1.0825	1.083	0.876	0.9795	1.153	0.948	1.0505	1.222	0.999	1.1105	0.978	1.029	1.0035	0.971	1.061	1.016	1.028	1.086	1.057	1.195	1.143	1.169	1.081	1.139	1.11	1.294	1.011	0.812	1.207	1.104	1.304	0.937	1.202
Q99K28-145	Q99K28	145	S	ADP-ribosylation factor GTPase-activating protein 2	Arfgap2	0.895	0.886	0.8905	1.09	0.974	1.032	1.07	1.032	1.051	1.131	1.007	1.069	1.064	0.917	0.9905	1.293	0.96	1.1265	1.088	0.975	1.0315	1.171	1.117	1.144	1.113	1.068	1.0905	1.105	1.078	1.0915	1.238	1.128	1.183	1.075	1.212	1.1435	1.215	1.1	0.977	1.071	1.164	1.229	0.831	1.263
Q8WTY4-136	Q8WTY4	136	S	Anamorsin	Ciapin1	0.857	1.079	0.968	0.984	1.006	0.995	0.924	1.229	1.0765	0.895	0.821	0.858	1.073	0.756	0.9145	1.046	0.708	0.877	1.069	1.065	1.067	0.918	1.017	0.9675	1.015	1.109	1.062	0.899	0.97	0.9345	1.082	1.021	1.0515	0.873	1.014	0.9435	1.248	0.987	1.005	1.182	1.008	1.35	0.835	1.433
B1AZP2-32	B1AZP2	32	Y	Disks large-associated protein 4	Dlgap4	0.666		0.666	0.895		0.895	1.015		1.015										0.825		0.825	0.62		0.62	0.823		0.823										1.239
Q6PNC0-922	Q6PNC0	922	S	DmX-like protein 1	Dmxl1	0.824	1.395	1.1095	0.857	0.946	0.9015	0.761	1.273	1.017	1.023	0.951	0.987	1.558	0.803	1.1805	1.261	0.922	1.0915	0.918	1.232	1.075	0.567	1.043	0.805	0.81	1.16	0.985	1.402	0.966	1.184	1.326	0.905	1.1155	1.415	0.803	1.109	1.115	0.883	1.371	1.015	0.851	1.127	1.122	0.871
P62717-71	P62717	71	S	60S ribosomal protein L18a	Rpl18a	0.744	1.14	0.942	0.876	0.941	0.9085	0.858	1.247	1.0525	1.042	1.121	1.0815	1.08	0.981	1.0305	1.217	1.085	1.151	0.969	1.092	1.0305	0.69	1.236	0.963	0.869	1.207	1.038	1.094	1.328	1.211	1.134	1.245	1.1895	1.143	1.348	1.2455	1.302	0.958	1.049	1.184	1.05	1.269	0.94	1.242
E9Q1P8-343	E9Q1P8	343	S	Interferon regulatory factor 2-binding protein 2	Irf2bp2	1.017	1.09	1.0535	1.173	1.051	1.112	1.06	1.176	1.118	1.183	1.003	1.093	1.184	0.871	1.0275	1.178	1.017	1.0975	1.109	1.136	1.1225	1.032	1.088	1.06	0.974	1.108	1.041	0.994	1.249	1.1215	1.053	1.124	1.0885	1.154	1.179	1.1665	1.091	1.042	0.84	1.245	0.889	1.289	0.979	1.16
A2ALS5-515	A2ALS5	515	S	Rap1 GTPase-activating protein 1	Rap1gap	2.815	4.325	3.57	3.849	4.149	3.999	3.087	3.958	3.5225	6.337	2.479	4.408	3.027	2.463	2.745	4.568	1.707	3.1375	3.341	4.167	3.754	8.883	4.739	6.811	3.122	4.524	3.823	5.02	3.42	4.22	4.736	2.955	3.8455	5.23	3.44	4.335	1.187	0.963	0.792	1.379	1.565	1.2	1.145	2.015
Q08460-709	Q08460	709	T	Calcium-activated potassium channel subunit alpha-1	Kcnma1										1.355		1.355	1.224		1.224	1.308		1.308										1.215		1.215	1.326		1.326	1.2		1.2			0.897		1.083		0.918
Q9QYR6-1747	Q9QYR6	1747	S	Microtubule-associated protein 1A	Map1a	0.458	0.808	0.633	0.659	0.753	0.706	0.517	1.011	0.764	0.784	0.489	0.6365	1.024	0.504	0.764	0.923	0.46	0.6915	0.561	0.91	0.7355	0.36	0.866	0.613	0.45	0.896	0.673	0.874	0.499	0.6865	0.827	0.515	0.671	0.816	0.463	0.6395	1.225	1.127	1.114	1.021	0.808	1.022	0.884	1.007
Q9ES28-497	Q9ES28	497	S	Rho guanine nucleotide exchange factor 7	Arhgef7	1.237	0.999	1.118	0.896	0.813	0.8545	1.384	0.753	1.0685	0.483	0.982	0.7325	0.368	0.862	0.615	0.447	1.099	0.773	1.056	0.689	0.8725	1.04	0.664	0.852	1.035	0.989	1.012	0.671	1.229	0.95	0.61	1.096	0.853	0.507	0.823	0.665	0.854	0.69	1.389	1.251	1.658	1.271	1.134	0.749
Q91YD9-253	Q91YD9	253	Y	Neural Wiskott-Aldrich syndrome protein	Wasl	0.705	1.853	1.279	0.854	1.262	1.058	0.676	1.505	1.0905		1.528	1.528		1.053	1.053		1.143	1.143	0.913	1.396	1.1545	0.761	1.579	1.17	1.058	1.456	1.257		1.332	1.332		1.378	1.378		1.377	1.377	1.295	0.754		0.872		1.309		1.205
P70453-58	P70453	58	S	"High affinity cAMP-specific 3',5'-cyclic phosphodiesterase 7A"	Pde7a		1.338	1.338		1.331	1.331		1.475	1.475		1.186	1.186		1.094	1.094		0.901	0.901		1.494	1.494		1.368	1.368		1.242	1.242		1.565	1.565		1.523	1.523		1.352	1.352		1.117		1.32		1.393		1.501
Q68FH0-1099	Q68FH0	1099	S	Plakophilin-4	Pkp4		1.37	1.37		1.219	1.219		1.55	1.55		0.938	0.938		0.76	0.76		0.85	0.85		1.346	1.346		1.464	1.464		1.472	1.472		1.1	1.1		1.085	1.085		1.059	1.059		0.983		1.173		1.428		1.246
P18760-24	P18760	24	S	Cofilin-1	Cfl1		2.514	2.514		2.094	2.094		3.412	3.412	2.258		2.258	1.903		1.903	2.205		2.205		2.298	2.298		3.348	3.348		2.781	2.781	2.023		2.023	1.867		1.867	2.029		2.029		0.914	0.896		0.981		0.92
Q0PHV7-6	Q0PHV7	6	S	Dapper homolog 3	Dact3	0.714	1.001	0.8575	0.913	0.996	0.9545	0.83	1.314	1.072	1.1	0.738	0.919	1.162	0.663	0.9125	1.027	0.704	0.8655	1.059	1.146	1.1025	0.745	1.097	0.921	0.708	1.265	0.9865	1.054	0.88	0.967	0.907	0.958	0.9325	0.9	0.801	0.8505	1.484	1.145	0.959	1.192	0.78	1.446	0.877	1.138
Q8BIK4-1270	Q8BIK4	1270	S	Dedicator of cytokinesis protein 9	Dock9											0.974	0.974		0.915	0.915		0.871	0.871											0.888	0.888		1.03	1.03		0.984	0.984				0.912		1.126		1.129
Q61290-948	Q61290	948	S	Voltage-dependent R-type calcium channel subunit alpha-1E	Cacna1e		1.558	1.558		1.172	1.172		1.349	1.349											1.17	1.17		1.433	1.433		1.21	1.21											0.751
Q61140-643	Q61140	643	S	Breast cancer anti-estrogen resistance protein 1	Bcar1										0.58	0.917	0.7485	1.195	0.727	0.961	1.117	0.906	1.0115										1.002	0.979	0.9905	1.175	1.172	1.1735	1.205	0.921	1.063			1.729	1.068	0.983	1.612	1.078	1.016
Q569Z6-559	Q569Z6	559	S	Thyroid hormone receptor-associated protein 3	Thrap3	1.095	1.364	1.2295	1.106	0.915	1.0105	1.056	1.287	1.1715	1.565		1.565	1.063		1.063	1.04		1.04	1.401	1.241	1.321	1.193	0.989	1.091	1.003	1.294	1.1485	1.186		1.186	0.942		0.942	0.989		0.989	1.279	0.909	0.757		0.887		0.951
Q8BRJ3-195	Q8BRJ3	195	S	RELT-like protein 2	Rell2	0.883		0.883	1.474		1.474	1.053		1.053		1.196	1.196		0.975	0.975		1.066	1.066	1.234		1.234	1.301		1.301	1.349		1.349		1.177	1.177		1.271	1.271		1.268	1.268	1.398			0.985		1.303		1.19
Q8CH25-289	Q8CH25	289	S	SAFB-like transcription modulator	Sltm	1.043	1.27	1.1565	1.149	1.151	1.15	1.178	1.234	1.206	1.259	1.028	1.1435	1.003	0.991	0.997	1.257	0.972	1.1145	1.238	1.318	1.278	0.942	1.382	1.162	1.002	1.36	1.181	1.22	1.132	1.176	1.27	1.149	1.2095	1.264	1.176	1.22	1.187	1.038	0.969	1.1	1.266	1.16	1.005	1.209
Q80TS3-1485	Q80TS3	1485	S	Adhesion G protein-coupled receptor L3	Adgrl3		1.299	1.299		0.857	0.857		1.188	1.188		0.93	0.93		0.737	0.737		0.953	0.953		0.762	0.762		0.805	0.805		0.966	0.966		1.014	1.014		1.065	1.065		1.029	1.029		0.587		1.09		1.446		1.079
Q6ZPJ3-836	Q6ZPJ3	836	S	(E3-independent) E2 ubiquitin-conjugating enzyme UBE2O	Ube2o	0.9	1.054	0.977	1.049	1.19	1.1195	0.957	1.318	1.1375	1.319	0.881	1.1	1.219	0.911	1.065	1.017	0.786	0.9015	1.066	1.082	1.074	0.927	1.221	1.074	0.86	1.107	0.9835	1.118	1.085	1.1015	1.016	1.078	1.047	0.875	0.976	0.9255	1.184	1.026	0.847	1.232	0.834	1.183	0.86	1.241
Q9DCB4-32	Q9DCB4	32	S	cAMP-regulated phosphoprotein 21	Arpp21											0.617	0.617		0.708	0.708		0.655	0.655											0.662	0.662		0.932	0.932		0.835	0.835				1.072		1.316		1.276
Q6PCN3-638	Q6PCN3	638	S	Tau-tubulin kinase 1	Ttbk1		1.406	1.406		1.399	1.399		1.152	1.152		1.247	1.247		1.247	1.247		1.26	1.26		1.079	1.079		1.293	1.293		1.418	1.418		1.466	1.466		1.612	1.612		1.511	1.511		0.768		1.175		1.292		1.199
P35436-1062	P35436	1062	S	"Glutamate receptor ionotropic, NMDA 2A"	Grin2a		1.058	1.058		0.987	0.987		1.108	1.108	1.017	0.797	0.907	1.298	0.779	1.0385	1.29	0.81	1.05		1.015	1.015		1.206	1.206		1.023	1.023	1.159	0.958	1.0585	1.1	1.028	1.064	0.984	0.949	0.9665		0.959	1.14	1.203	0.847	1.319	0.763	1.17
P14152-242	P14152	242	S	"Malate dehydrogenase, cytoplasmic"	Mdh1	1.224	1.215	1.2195	1.263	1.081	1.172	1.4	1.193	1.2965	1.116	1.281	1.1985	0.946	0.918	0.932	1.232	0.997	1.1145	1.541	1.097	1.319	1.254	1.233	1.2435	1.352	1.173	1.2625	1.143	1.474	1.3085	1.103	1.584	1.3435	1.058	1.388	1.223	1.259	0.903	1.024	1.151	1.166	1.725	0.859	1.392
Q62504-1217	Q62504	1217	Y	Msx2-interacting protein	Spen										1.282		1.282	0.871		0.871	1.191		1.191										0.977		0.977	1.063		1.063	1.027		1.027			0.762		1.221		0.862
Q8K070-140	Q8K070	140	S	Sterile alpha motif domain-containing protein 14	Samd14		1.114	1.114		1.241	1.241		1.194	1.194	1.401	1.131	1.266	1.314	1.128	1.221	1.517	1.093	1.305		1.053	1.053		0.96	0.96		1.156	1.156	1.175	1.309	1.242	1.4	1.404	1.402	1.212	1.33	1.271		0.945	0.839	1.157	1.065	1.245	0.799	1.217
P13595-886	P13595	886	S	Neural cell adhesion molecule 1	Ncam1	1.917	2.904	2.4105	1.928	2.322	2.125	2.195	2.613	2.404										2.252	2.42	2.336	2.362	2.58	2.471	1.767	2.703	2.235										1.175	0.833
Q8C9H6-328	Q8C9H6	328	S	Striatin-interacting proteins 2	Strip2	0.651	0.666	0.6585	0.784	0.938	0.861	0.781	0.814	0.7975	1.007		1.007	0.941		0.941	1.28		1.28	0.809	0.971	0.89	0.836	0.938	0.887	0.769	0.871	0.82	0.993		0.993	1.112		1.112	0.984		0.984	1.242	1.459	0.986		1.181		0.768
Q9Z2D1-6	Q9Z2D1	6	S	Myotubularin-related protein 2	Mtmr2		1.524	1.524		1.493	1.493		1.633	1.633		0.978	0.978		0.81	0.81		0.699	0.699		1.299	1.299		1.523	1.523		1.426	1.426		0.983	0.983		1.032	1.032		0.752	0.752		0.852		1.005		1.274		1.075
Q8K019-286	Q8K019	286	S	Bcl-2-associated transcription factor 1	Bclaf1										0.317		0.317	1.011		1.011	0.943		0.943										1.006		1.006	1.086		1.086	0.414		0.414			3.175		1.074		0.439
Q8C8R3-3362	Q8C8R3	3362	S	Ankyrin-2	Ank2		0.848	0.848		0.849	0.849		0.975	0.975		0.489	0.489		0.585	0.585		0.497	0.497		0.881	0.881		0.976	0.976		0.892	0.892		0.658	0.658		0.76	0.76		0.667	0.667		1.038		1.345		1.299		1.342
O88413-372	O88413	372	S	Tubby-related protein 3	Tulp3	0.884	0.798	0.841	0.949	0.864	0.9065	0.949	0.912	0.9305	0.768	0.748	0.758	1.004	0.762	0.883	0.876	0.79	0.833	1.053	0.862	0.9575	0.883	0.891	0.887	0.959	0.886	0.9225	0.902	0.894	0.898	0.992	0.968	0.98	0.787	0.955	0.871	1.191	1.081	1.174	1.195	0.988	1.271	0.898	1.209
Q99MR1-413	Q99MR1	413	S	GRB10-interacting GYF protein 1	Gigyf1	0.804		0.804	0.943		0.943	0.913		0.913		0.726	0.726		0.684	0.684		0.727	0.727	0.851		0.851	0.532		0.532	0.845		0.845		0.759	0.759		0.856	0.856		0.743	0.743	1.058			1.045		1.252		1.021
Q3UNH4-795	Q3UNH4	795	T	G protein-regulated inducer of neurite outgrowth 1	Gprin1	0.86	0.995	0.9275	1.066	1.05	1.058	0.884	1.17	1.027	1.002	0.804	0.903	1.072	0.764	0.918	1.237	0.842	1.0395	1.173	1.111	1.142	0.98	1.171	1.0755	0.973	1.155	1.064	1.062	0.941	1.0015	1.109	1.077	1.093	0.996	1.058	1.027	1.364	1.117	1.06	1.17	1.035	1.409	0.805	1.256
A2A7S8-543	A2A7S8	543	S	Uncharacterized protein KIAA1522	Kiaa1522	0.965	1.353	1.159	1.335	1.22	1.2775	0.927	1.393	1.16	1.57	0.745	1.1575	1.584	0.489	1.0365	1.69	0.777	1.2335	1.24	1.184	1.212	1.195	1.309	1.252	1.043	1.197	1.12	1.49	0.885	1.1875	1.297	1.103	1.2	1.359	0.83	1.0945	1.285	0.875	0.949	1.189	0.819	2.255	0.804	1.069
Q9QYX7-1332	Q9QYX7	1332	S	Protein piccolo	Pclo	1.037		1.037	1.029		1.029	0.965		0.965										1.209		1.209	0.856		0.856	1.094		1.094										1.166
Q8JZR6-259	Q8JZR6	259	S	Electroneutral sodium bicarbonate exchanger 1	Slc4a8	0.98	1.051	1.0155	1.106	0.851	0.9785	1.054	0.906	0.98	0.905	0.847	0.876	1.016	0.854	0.935	1.096	0.883	0.9895	1.175	0.943	1.059	0.855	1.011	0.933	1.047	0.905	0.976	0.935	1.004	0.9695	1.248	0.983	1.1155	1.13	1.216	1.173	1.199	0.897	1.033	1.186	1.228	1.15	1.031	1.376
Q8C0T5-1564	Q8C0T5	1564	S	Signal-induced proliferation-associated 1-like protein 1	Sipa1l1	0.769	1.054	0.9115	0.919	1.102	1.0105	0.838	1.285	1.0615	1.038	0.796	0.917	0.956	0.729	0.8425	1.062	0.739	0.9005	1.015	1.197	1.106	0.978	1.369	1.1735	0.839	1.306	1.0725	0.899	0.875	0.887	0.938	1.067	1.0025	0.965	0.968	0.9665	1.319	1.136	0.866	1.1	0.982	1.464	0.908	1.309
Q8R361-474	Q8R361	474	S	Rab11 family-interacting protein 5	Rab11fip5										12.862		12.862	5.185		5.185	4.054		4.054										3.005		3.005	4.149		4.149	3.03		3.03			0.234		0.8		0.747
Q03517-176	Q03517	176	S	Secretogranin-2	Scg2	0.904	0.992	0.948	0.848	0.928	0.888	0.955	0.941	0.948	0.898	0.864	0.881	1.038	0.936	0.987	1.012	0.99	1.001	0.954	0.945	0.9495	0.749	0.853	0.801	0.98	0.845	0.9125	0.968	1.085	1.0265	1.159	1.018	1.0885	1.052	1.009	1.0305	1.056	0.953	1.078	1.256	1.117	1.088	1.039	1.02
P70377-208	P70377	208	S	Fibroblast growth factor 13	Fgf13	0.938	1.078	1.008	1.171	1.059	1.115	1.071	1.19	1.1305	0.973	1.006	0.9895	1.049	0.94	0.9945	1.053	1.007	1.03	1.338	1.18	1.259	1.144	1.17	1.157	1.1	1.212	1.156	0.947	1.32	1.1335	1.056	1.309	1.1825	1.009	1.381	1.195	1.426	1.094	0.973	1.312	1.006	1.392	0.958	1.372
Q8K3E5-978	Q8K3E5	978	T	Jouberin	Ahi1
O89032-1029	O89032	1029	S	SH3 and PX domain-containing protein 2A	Sh3pxd2a	0.95	1.117	1.0335	1.227	0.983	1.105	1.038	1.181	1.1095	1.269	1.022	1.1455	1.113	1.162	1.1375	1.177	0.945	1.061	1.14	1.09	1.115	1.206	1.327	1.2665	1.121	1.045	1.083	1.103	1.22	1.1615	1.194	1.499	1.3465	1.071	1.457	1.264	1.2	0.975	0.869	1.193	1.073	1.29	0.91	1.542
Q62417-969	Q62417	969	S	Sorbin and SH3 domain-containing protein 1	Sorbs1	1.291		1.291	1.411		1.411	1.369		1.369										1.194		1.194	1.599		1.599	1.098		1.098										0.924
Q6P1G0-646	Q6P1G0	646	S	HEAT repeat-containing protein 6	Heatr6										1.044		1.044	1.264		1.264	1		1										1.23		1.23	1.137		1.137	1.061		1.061			1.179		0.9		1.061
O88587-261	O88587	261	S	Catechol O-methyltransferase	Comt	0.963		0.963	1.139		1.139	1.061		1.061	0.999	0.888	0.9435	1.048	0.87	0.959	1.154	0.867	1.0105	1.268		1.268	1.039		1.039	1.119		1.119	0.976	1.082	1.029	1.096	1.046	1.071	1.012	1.087	1.0495	1.316		0.977	1.218	1.046	1.202	0.877	1.254
Q69Z38-852	Q69Z38	852	S	Pseudopodium-enriched atypical kinase 1	Peak1	1.57	1.573	1.5715	1.792	1.247	1.5195	1.729	1.531	1.63										1.846	1.549	1.6975	1.286	1.44	1.363	1.374	1.489	1.4315										1.176	0.985
Q9D3S3-371	Q9D3S3	371	S	Sorting nexin-29	Snx29		1.141	1.141		0.773	0.773		0.972	0.972	0.363	0.524	0.4435	1.039	0.611	0.825	1.229	0.803	1.016		1.161	1.161		0.631	0.631		0.915	0.915	1.006	0.719	0.8625	0.783	0.536	0.6595	0.718	0.567	0.6425		1.018	2.768	1.373	0.754	0.876	0.584	0.706
Q9QYR6-2603	Q9QYR6	2603	S	Microtubule-associated protein 1A	Map1a	2.148	4.211	3.1795	2.895	3.823	3.359	2.826	4.485	3.6555	7.67	3.646	5.658	2.059	3.208	2.6335	3.91	3.748	3.829	2.436	4.227	3.3315	5.017	4.489	4.753	2.104	4.281	3.1925	3.383	5.219	4.301	3.739	4.851	4.295	3.626	3.856	3.741	1.134	1.004	0.441	1.431	1.816	1.512	0.927	1.029
Q8R0S4-515	Q8R0S4	515	S	Voltage-dependent L-type calcium channel subunit beta-4	Cacnb4	1.753	4.377	3.065	2.255	3.754	3.0045	1.821	3.904	2.8625	7.787	1.225	4.506	4.148	0.843	2.4955	4.522	1.29	2.906	2.033	3.308	2.6705	2.124	2.399	2.2615	0.965	4.241	2.603	4.61	1.915	3.2625	3.379	0.876	2.1275	3.736	1	2.368	1.16	0.756	0.592	1.564	0.815	1.04	0.826	0.775
B1AVY7-838	B1AVY7	838	S	Kinesin-like protein KIF16B	Kif16b
P55288-714	P55288	714	S	Cadherin-11	Cdh11	0.757	0.975	0.866	0.841	0.728	0.7845	0.881	1.103	0.992	1.042	0.854	0.948	0.961	0.816	0.8885	1.025	0.898	0.9615	1.01	0.839	0.9245	0.977	1.013	0.995	0.929	1.078	1.0035	1.067	1.162	1.1145	1.239	1.097	1.168	1.17	1.242	1.206	1.335	0.86	1.024	1.361	1.29	1.344	1.142	1.383
Q99LH9-377	Q99LH9	377	S	SH3 domain-binding protein 5-like	Sh3bp5l										2.485	1.779	2.132	1.346	1.649	1.4975	2.189	2.111	2.15										2.521	2.324	2.4225	2.202	2.118	2.16	2.149	2.263	2.206			1.015	1.306	1.636	1.285	0.982	1.072
Q01097-1303	Q01097	1303	S	"Glutamate receptor ionotropic, NMDA 2B"	Grin2b	0.655	1.116	0.8855	0.948	1.056	1.002	0.899	1.379	1.139	1.112	0.839	0.9755	1.212	0.799	1.0055	1.279	0.808	1.0435	1.006	1.202	1.104	0.819	1.313	1.066	0.845	1.146	0.9955	1.059	0.906	0.9825	1.122	0.933	1.0275	0.993	0.946	0.9695	1.536	1.076	0.952	1.079	0.926	1.168	0.776	1.172
Q8C4Q6-161	Q8C4Q6	161	S	"Axin interactor, dorsalization-associated protein"	Aida	1.015	0.857	0.936	0.933	0.683	0.808	0.89	0.798	0.844	1.044	0.725	0.8845	1.1	0.681	0.8905	1.099	0.614	0.8565	1.088	0.739	0.9135	0.753	0.831	0.792	0.854	0.881	0.8675	0.998	0.78	0.889	1.023	0.781	0.902	1.059	0.748	0.9035	1.072	0.863	0.956	1.075	0.93	1.147	0.963	1.218
Q8BHL3-136	Q8BHL3	136	T	TBC1 domain family member 10B	Tbc1d10b	0.729	1.335	1.032	1.207	1.373	1.29	0.925	1.662	1.2935		1.183	1.183		1.045	1.045		0.969	0.969	1.256	1.185	1.2205	1.057	1.068	1.0625	0.785	1.184	0.9845		1.705	1.705		1.51	1.51		1.123	1.123	1.723	0.888		1.442		1.445		1.159
Q9R0A0-232	Q9R0A0	232	S	Peroxisomal membrane protein PEX14	Pex14		0.91	0.91		0.926	0.926		1.115	1.115	0.988	0.861	0.9245	1.168	0.654	0.911	1.119	0.806	0.9625		1.011	1.011		0.96	0.96		1.111	1.111	1.014	0.938	0.976	1.132	0.922	1.027	1.01	0.883	0.9465		1.112	1.026	1.089	0.969	1.408	0.902	1.095
Q9QYB8-532	Q9QYB8	532	S	Beta-adducin	Add2										1.018	1.026	1.022	1.403	0.958	1.1805	1.353	0.88	1.1165										1.244	1.186	1.215	1.252	1.144	1.198	1.209	1.234	1.2215			1.222	1.157	0.892	1.194	0.893	1.402
P15508-2104	P15508	2104	T	"Spectrin beta chain, erythrocytic"	Sptb											0.895	0.895		0.985	0.985		0.873	0.873											1.124	1.124		1.197	1.197		1.177	1.177				1.256		1.215		1.348
Q811P8-1876	Q811P8	1876	S	Rho GTPase-activating protein 32	Arhgap32		1.514	1.514		1.986	1.986		2.071	2.071	1.662		1.662	1.776		1.776	2.231		2.231		1.849	1.849		2.109	2.109		1.981	1.981	1.595		1.595	1.564		1.564	1.766		1.766		1.221	0.96		0.88		0.792
Q8BG39-417	Q8BG39	417	Y	Synaptic vesicle glycoprotein 2B	Sv2b		0.796	0.796		0.91	0.91		0.967	0.967											1.065	1.065		1.061	1.061		0.981	0.981											1.337
Q52KI8-626	Q52KI8	626	S	Serine/arginine repetitive matrix protein 1	Srrm1	1.467	1.856	1.6615	1.558	1.584	1.571	1.559	2.07	1.8145	1.555	1.955	1.755	1.614	1.917	1.7655	1.708	1.882	1.795	1.647	1.853	1.75	1.425	1.853	1.639	1.486	1.91	1.698	1.632	2.342	1.987	1.95	2.265	2.1075	1.715	2.363	2.039	1.122	0.998	1.05	1.198	1.208	1.182	1.004	1.256
Q80TJ1-219	Q80TJ1	219	S	Calcium-dependent secretion activator 1	Cadps	0.889	1.203	1.046	1.125	0.884	1.0045	1.142	1.051	1.0965	0.924	1.17	1.047	1.163	0.917	1.04	1.471	1.086	1.2785	1.265	1.086	1.1755	0.926	1.173	1.0495	0.984	1.004	0.994	1.202	1.615	1.4085	1.18	1.49	1.335	1.365	1.769	1.567	1.423	0.903	1.3	1.381	1.015	1.625	0.928	1.628
Q9WV92-100	Q9WV92	100	S	Band 4.1-like protein 3	Epb41l3		1.354	1.354		1.183	1.183		1.438	1.438											1.371	1.371		1.361	1.361		1.369	1.369											1.012
Q8CJ40-494	Q8CJ40	494	T	Rootletin	Crocc	1.14	1.328	1.234	1.321	1.11	1.2155	1.113	1.342	1.2275										1.207	0.911	1.059	1.234	1.08	1.157	1.133	1.121	1.127										1.059	0.686
Q8BUV3-194	Q8BUV3	194	S	Gephyrin	Gphn	0.798	0.975	0.8865	0.947	0.934	0.9405	0.955	0.974	0.9645	0.982	0.842	0.912	1.189	0.734	0.9615	1.234	0.778	1.006	1.041	1.029	1.035	0.784	1.155	0.9695	0.992	1.075	1.0335	1.144	0.828	0.986	1.052	0.959	1.0055	1.296	0.966	1.131	1.304	1.055	1.165	0.984	0.885	1.307	1.05	1.241
Q02053-876	Q02053	876	S	Ubiquitin-like modifier-activating enzyme 1	Uba1		0.741	0.741		0.871	0.871		0.751	0.751		0.857	0.857		0.825	0.825		0.78	0.78		0.738	0.738		0.979	0.979		0.763	0.763		1.072	1.072		1.109	1.109		1.211	1.211		0.995		1.25		1.344		1.552
Q8C3Q5-438	Q8C3Q5	438	S	Protein shisa-7	Shisa7	0.771	0.779	0.775	1.041	0.868	0.9545	0.93	0.914	0.922		0.786	0.786		0.685	0.685		0.812	0.812	1.06	0.891	0.9755	0.911	0.927	0.919	0.875	0.925	0.9		0.975	0.975		0.975	0.975		0.962	0.962	1.375	1.143		1.24		1.424		1.184
Q61136-349	Q61136	349	S	Serine/threonine-protein kinase PRP4 homolog	Prpf4b											6.947	6.947		6.145	6.145		5.925	5.925											8.66	8.66		8.554	8.554		8.651	8.651				1.247		1.392		1.46
Q3U2I3-510	Q3U2I3	510	S	FTS and Hook-interacting protein	Fam160a2										1.588		1.588	1.883		1.883	1.605		1.605										1.314		1.314	1.323		1.323	1.266		1.266			0.827		0.702		0.789
Q62417-1209	Q62417	1209	S	Sorbin and SH3 domain-containing protein 1	Sorbs1										1.883	2.318	2.1005	2.406	1.948	2.177	2.87	1.726	2.298										1.935	2.347	2.141	2.576	2.336	2.456	2.296	1.68	1.988			1.028	1.012	1.071	1.199	0.8	0.973
Q9ERQ3-381	Q9ERQ3	381	S	Zinc finger protein 704	Znf704	0.88		0.88	1.015		1.015	0.952		0.952										1.041		1.041	1.053		1.053	1.146		1.146										1.183
P28230-266	P28230	266	S	Gap junction beta-1 protein	Gjb1	1.492	2.757	2.1245	2.005	2.226	2.1155	1.977	2.221	2.099		2.453	2.453		2.438	2.438		2.293	2.293	2.11	2.424	2.267	2.103	2.342	2.2225	1.838	2.506	2.172		2.281	2.281		2.925	2.925		2.384	2.384	1.414	0.879		0.93		1.2		1.04
Q8BTV2-191	Q8BTV2	191	S	Cleavage and polyadenylation specificity factor subunit 7	Cpsf7																																					5.95
Q8CI08-392	Q8CI08	392	S	SLAIN motif-containing protein 2	Slain2										0.985	0.714	0.8495	1.173	0.657	0.915	1.121	0.652	0.8865										1.097	0.844	0.9705	1.037	0.98	1.0085	1.038	0.747	0.8925			1.114	1.182	0.884	1.493	0.926	1.146
Q8BWS5-327	Q8BWS5	327	S	G protein-regulated inducer of neurite outgrowth 3	Gprin3	0.926	1.461	1.1935	1.061	1.51	1.2855	0.993	1.431	1.212	0.785	0.54	0.6625	0.684	0.793	0.7385	0.827	0.7	0.7635	1.082	1.406	1.244	1.141	1.423	1.282	0.959	0.944	0.9515	0.705	0.799	0.752	0.782	0.885	0.8335	0.731	0.855	0.793	1.169	0.962	0.898	1.48	1.142	1.116	0.885	1.222
Q9WTR1-77	Q9WTR1	77	S	Transient receptor potential cation channel subfamily V member 2	Trpv2	0.762	1.148	0.955	1.014	0.963	0.9885	1.037	1.214	1.1255	1.228	0.726	0.977	1.264	0.735	0.9995	1.286	0.657	0.9715	1.312	1.317	1.3145	0.958	1.827	1.3925	0.873	1.183	1.028	0.882	0.948	0.915	0.975	1.073	1.024	0.937	1.246	1.0915	1.722	1.148	0.719	1.306	0.771	1.459	0.729	1.896
Q9EP53-581	Q9EP53	581	S	Hamartin	Tsc1										0.805	0.755	0.78	1.31	0.765	1.0375	1.198	0.709	0.9535										0.979	0.923	0.951	1.075	0.992	1.0335	0.901	0.821	0.861			1.216	1.224	0.821	1.297	0.752	1.158
Q791V5-283	Q791V5	283	S	Mitochondrial carrier homolog 2	Mtch2	0.828	0.877	0.8525	1.105	1.013	1.059	1.173	0.976	1.0745	0.711		0.711	0.968		0.968	1.167		1.167	1.158	0.966	1.062	0.924	1.076	1	1.078	1.222	1.15	0.946		0.946	1.074		1.074	1.12		1.12	1.399	1.102	1.33		1.109		0.96
Q68EF6-485	Q68EF6	485	S	Brain-enriched guanylate kinase-associated protein	Begain	0.969	1.08	1.0245	1.016	1.069	1.0425	1.103	1.36	1.2315	1.117	1.004	1.0605	1.381	0.789	1.085	1.424	0.834	1.129	1.109	1.285	1.197	1.025	1.351	1.188	1.071	1.295	1.183	1.127	1.032	1.0795	1.177	1.188	1.1825	1.08	1.074	1.077	1.144	1.191	1.008	1.028	0.853	1.506	0.758	1.288
Q00651-1028	Q00651	1028	S	Integrin alpha-4	Itga4	0.93	1.05	0.99	1.359	0.919	1.139	1.111	1.058	1.0845	1.118	0.874	0.996	1.405	0.813	1.109	1.507	0.909	1.208	1.429	0.881	1.155	0.919	1.091	1.005	1.116	0.914	1.015	1.353	1.055	1.204	1.396	1.203	1.2995	1.267	1.111	1.189	1.537	0.84	1.211	1.207	0.993	1.478	0.841	1.222
P16054-349	P16054	349	T	Protein kinase C epsilon type	Prkce	1.095		1.095	1.06		1.06	1.141		1.141										1.178		1.178	0.844		0.844	0.946		0.946										1.076
O08581-326	O08581	326	S	Potassium channel subfamily K member 1	Kcnk1										1.226	0.931	1.0785	0.952	0.854	0.903	1.204	0.853	1.0285										1.151	1.06	1.1055	1.304	1.033	1.1685	1.084	0.895	0.9895			0.939	1.138	1.371	1.21	0.9	1.049
Q8C8R3-1842	Q8C8R3	1842	S	Ankyrin-2	Ank2	2.51	4.434	3.472	3.042	4.631	3.8365	2.639	4.833	3.736	4.108	3.348	3.728	2.395	2.534	2.4645	3.675	2.443	3.059	2.783	4.786	3.7845	4.272	5.375	4.8235	2.486	4.811	3.6485	3.305	3.864	3.5845	3.33	3.963	3.6465	3.327	3.251	3.289	1.109	1.079	0.804	1.154	1.39	1.564	0.905	1.331
O08796-469	O08796	469	S	Eukaryotic elongation factor 2 kinase	Eef2k	1.23	1.096	1.163	1.61	1.059	1.3345	1.131	1.257	1.194	1.497		1.497	1.268		1.268	1.831		1.831	1.39	1.109	1.2495	1.847	1.253	1.55	1.341	1.077	1.209	1.579		1.579	1.749		1.749	1.688		1.688	1.13	1.012	1.055		1.379		0.922
Q9QYK9-338	Q9QYK9	338	S	Calcium/calmodulin-dependent protein kinase type 1B	Pnck											1.089	1.089		1.022	1.022		1.283	1.283											1.328	1.328		1.177	1.177		1.191	1.191				1.22		1.151		0.928
Q80TL7-1175	Q80TL7	1175	S	Protein MON2 homolog	Mon2	1.086		1.086	1.226		1.226	1.076		1.076										0.902		0.902	0.607		0.607	1.056		1.056										0.831
Q9QYR6-667	Q9QYR6	667	S	Microtubule-associated protein 1A	Map1a	0.433	0.675	0.554	0.507	0.561	0.534	0.539	0.734	0.6365		0.578	0.578		0.539	0.539		0.61	0.61	0.623	0.604	0.6135	0.433	0.727	0.58	0.576	0.497	0.5365		0.636	0.636		0.649	0.649		0.626	0.626	1.438	0.895		1.101		1.203		1.025
Q4ACU6-694	Q4ACU6	694	S	SH3 and multiple ankyrin repeat domains protein 3	Shank3										0.93		0.93	1.14		1.14	1.269		1.269										0.957		0.957	0.918		0.918	0.829		0.829			1.029		0.805		0.653
Q9QXG4-267	Q9QXG4	267	S	"Acetyl-coenzyme A synthetase, cytoplasmic"	Acss2											0.712	0.712		0.765	0.765		0.697	0.697											0.95	0.95		0.91	0.91		1.014	1.014				1.335		1.189		1.454
Q9ESN6-428	Q9ESN6	428	S	Tripartite motif-containing protein 2	Trim2	0.852	1.282	1.067	1.047	1.436	1.2415	0.981	1.456	1.2185	1.745	1.561	1.653	0.95	1.463	1.2065	1.345	1.645	1.495	1.116	1.299	1.2075	1.297	1.463	1.38	1.028	1.442	1.235	1.149	1.687	1.418	1.498	1.759	1.6285	1.296	1.865	1.5805	1.31	1.013	0.659	1.081	1.577	1.203	0.963	1.133
Q99NE5-349	Q99NE5	349	Y	Regulating synaptic membrane exocytosis protein 1	Rims1		0.938	0.938		0.924	0.924		1.018	1.018	1.312	0.842	1.077	2.245	0.821	1.533	2.182	0.704	1.443		0.957	0.957		1.11	1.11		0.913	0.913	1.457	0.978	1.2175	1.225	1.057	1.141	1.279	1.024	1.1515		1.02	1.11	1.161	0.546	1.288	0.586	1.456
P14873-1781	P14873	1781	S	Microtubule-associated protein 1B	Map1b	0.741	0.852	0.7965	0.927	0.79	0.8585	0.771	0.838	0.8045	0.832	1.124	0.978	0.627	1.097	0.862	0.926	1.055	0.9905	0.987	0.823	0.905	0.767	0.978	0.8725	0.83	0.93	0.88	0.939	1.398	1.1685	1.08	1.344	1.212	0.981	1.462	1.2215	1.331	0.966	1.128	1.243	1.724	1.225	1.06	1.386
Q9WUL7-46	Q9WUL7	46	T	ADP-ribosylation factor-like protein 3	Arl3	0.891	1.236	1.0635	1.014	1.065	1.0395	0.991	1.215	1.103		0.904	0.904		0.99	0.99		0.855	0.855	1.279	1.184	1.2315	1.246	1.211	1.2285	1.028	1.306	1.167		1.067	1.067		1.179	1.179		1.071	1.071	1.435	0.958		1.18		1.19		1.252
Q8C8R3-1700	Q8C8R3	1700	S	Ankyrin-2	Ank2	2.054		2.054	2.841		2.841	1.967		1.967		1.286	1.286		1.328	1.328		0.99	0.99	2.617		2.617	3.266		3.266	2.583		2.583		1.173	1.173		1.075	1.075		1.3	1.3	1.274			0.912		0.81		1.313
Q9CR61-73	Q9CR61	73	S	NADH dehydrogenase [ubiquinone] 1 beta subcomplex subunit 7	Ndufb7		0.858	0.858		0.831	0.831		0.88	0.88											0.786	0.786		0.867	0.867		0.884	0.884											0.915
P20357-1650	P20357	1650	T	Microtubule-associated protein 2	Map2	0.854	1.167	1.0105	1.149	1.283	1.216	1.315	1.574	1.4445	0.959	0.95	0.9545	1.333	0.74	1.0365	1.135	0.864	0.9995	1.219	1.236	1.2275	0.655	1.057	0.856	0.92	1.295	1.1075	1.031	0.969	1	1.027	1.057	1.042	0.923	0.849	0.886	1.427	1.058	1.075	1.02	0.771	1.429	0.813	0.983
A2ALS5-460	A2ALS5	460	S	Rap1 GTPase-activating protein 1	Rap1gap		1.066	1.066		1.02	1.02		1.385	1.385	1.634		1.634	1.661		1.661	1.629		1.629		1.075	1.075		0.859	0.859		1.232	1.232	1.335		1.335	1.475		1.475	1.369		1.369		1.009	0.817		0.888		0.841
Q7TMK9-249	Q7TMK9	249	S	Heterogeneous nuclear ribonucleoprotein Q	Syncrip	1.101	1.046	1.0735	1.014	0.942	0.978	1.013	1.027	1.02	1.062	0.927	0.9945	0.986	0.866	0.926	1.016	0.942	0.979	1.223	0.996	1.1095	1.08	1.082	1.081	1.098	1.027	1.0625	0.971	1.105	1.038	1.081	1.217	1.149	0.861	1.008	0.9345	1.11	0.952	0.914	1.192	1.096	1.405	0.848	1.07
O55003-66	O55003	66	T	BCL2/adenovirus E1B 19 kDa protein-interacting protein 3	Bnip3		3.123	3.123		2.854	2.854		3.554	3.554											2.874	2.874		2.967	2.967		3.101	3.101											0.92
Q9ESJ4-122	Q9ESJ4	122	S	NCK-interacting protein with SH3 domain	Nckipsd	1.06	1.185	1.1225	1.29	1.167	1.2285	1.044	1.38	1.212	1.554	1.066	1.31	1.259	1.152	1.2055	1.262	1.082	1.172	1.333	1.113	1.223	1.049	1.386	1.2175	1.047	1.327	1.187	1.161	1.317	1.239	1.137	1.354	1.2455	1.064	1.434	1.249	1.258	0.939	0.747	1.235	0.903	1.176	0.844	1.325
Q810C1-693	Q810C1	693	S	SLIT and NTRK-like protein 1	Slitrk1		1.006	1.006		1	1		1.015	1.015											0.891	0.891		0.958	0.958		1.079	1.079											0.886
O35954-300	O35954	300	S	Membrane-associated phosphatidylinositol transfer protein 1	Pitpnm1	1.155	0.867	1.011	0.946	0.866	0.906	1.089	0.858	0.9735	0.937	0.878	0.9075	0.875	0.846	0.8605	1.071	0.941	1.006	1.255	0.918	1.0865	0.779	0.962	0.8705	1.084	0.887	0.9855	1.02	0.973	0.9965	1.082	1.05	1.066	1.085	1.028	1.0565	1.086	1.058	1.089	1.108	1.236	1.242	1.013	1.093
Q9CZ44-176	Q9CZ44	176	S	NSFL1 cofactor p47	Nsfl1c	0.866	1.217	1.0415	1.115	1.233	1.174	0.92	1.402	1.161	1.173	0.941	1.057	1.371	0.925	1.148	1.312	1.077	1.1945	1.289	1.3	1.2945	1.034	1.167	1.1005	1.105	1.293	1.199	1.199	1.16	1.1795	1.363	1.179	1.271	1.24	0.971	1.1055	1.488	1.068	1.022	1.232	0.994	1.275	0.945	0.902
P60202-114	P60202	114	S	Myelin proteolipid protein	Plp1	1.633	1.28	1.4565	1.888	1.334	1.611	1.709	1.236	1.4725	1.308	1.751	1.5295	1.247	1.474	1.3605	1.507	1.345	1.426	1.808	1.456	1.632	0.942	1.517	1.2295	1.923	1.016	1.4695	1.413	1.528	1.4705	1.539	1.44	1.4895	1.446	1.828	1.637	1.107	1.137	1.081	0.873	1.234	0.977	0.96	1.36
Q69ZK6-1789	Q69ZK6	1789	S	Probable JmjC domain-containing histone demethylation protein 2C	Jmjd1c	0.969		0.969	1.171		1.171	1.055		1.055	1.139	1.061	1.1	0.983	1.07	1.0265	1.052	1.104	1.078	1.354		1.354	1.131		1.131	1.201		1.201	1.083	1.148	1.1155	1.188	1.267	1.2275	1.153	1.398	1.2755	1.398		0.951	1.082	1.208	1.184	1.096	1.266
P48193-706	P48193	706	S	Protein 4.1	Epb41										1.396	1.256	1.326	2.053	1.001	1.527	1.568	0.909	1.2385										1.19	1.411	1.3005	1.318	1.22	1.269	1.206	1.559	1.3825			0.852	1.124	0.642	1.22	0.769	1.715
Q8C0T5-1611	Q8C0T5	1611	S	Signal-induced proliferation-associated 1-like protein 1	Sipa1l1		1.186	1.186		1.914	1.914		1.603	1.603	1.469	0.882	1.1755	1.714	1.142	1.428	1.398	0.863	1.1305		1.318	1.318		1.55	1.55		1.586	1.586	1.137	1.056	1.0965	0.884	1.065	0.9745	0.835	0.953	0.894		1.111	0.774	1.198	0.516	0.933	0.597	1.104
Q7TSG2-664	Q7TSG2	664	S	RNA polymerase II subunit A C-terminal domain phosphatase	Ctdp1	0.862		0.862	1.12		1.12	1.135		1.135	1.075	0.703	0.889	0.815	0.789	0.802	0.936	0.93	0.933	1.161		1.161	0.986		0.986	1.215		1.215	1.116	1.078	1.097	1.135	1.159	1.147	1.036	0.876	0.956	1.347		1.038	1.535	1.392	1.469	1.107	0.941
P54830-166	P54830	166	S	Tyrosine-protein phosphatase non-receptor type 5	Ptpn5	0.743	1.113	0.928	0.888	0.99	0.939	0.867	1.279	1.073	0.971	0.758	0.8645	1.434	0.678	1.056	1.236	0.715	0.9755	0.982	1.158	1.07	0.69	1.225	0.9575	0.825	1.083	0.954	1.235	0.743	0.989	1.183	0.761	0.972	1.078	0.786	0.932	1.322	1.041	1.272	0.98	0.825	1.123	0.872	1.099
P19246-859	P19246	859	S	Neurofilament heavy polypeptide	Nefh	0.727	0.921	0.824	0.993	0.915	0.954	0.869	1.025	0.947	0.367	0.713	0.54	0.951	0.573	0.762	0.764	0.59	0.677	0.911	0.916	0.9135	0.339	0.844	0.5915	0.922	0.896	0.909	0.745	0.722	0.7335	0.775	0.597	0.686	0.804	0.577	0.6905	1.254	0.994	2.027	1.013	0.814	1.042	1.053	0.977
Q9R0Z9-432	Q9R0Z9	432	S	Rho GTPase-activating protein 7	Dlc1										8.433		8.433	9.652		9.652	8.16		8.16										6.327		6.327	7.066		7.066	7.874		7.874			0.75		0.732		0.965
Q925E0-168	Q925E0	168	S	Gamma-2-syntrophin	Sntg2										0.997		0.997	1.285		1.285	0.96		0.96										1.181		1.181	1.143		1.143	0.944		0.944			1.185		0.889		0.984
O54916-118	O54916	118	S	RalBP1-associated Eps domain-containing protein 1	Reps1										1.148		1.148	1.455		1.455	1.307		1.307										1.052		1.052	1.268		1.268	1.279		1.279			0.916		0.872		0.979
P97291-795	P97291	795	S	Cadherin-8	Cdh8		0.669	0.669		0.569	0.569		0.679	0.679	0.69	1.351	1.0205	0.651	1.217	0.934	0.708	1.118	0.913		0.662	0.662		0.556	0.556		0.773	0.773	0.615	1.319	0.967	0.863	1.349	1.106	0.723	1.263	0.993		0.99	0.891	0.976	1.325	1.108	1.021	1.13
O35099-965	O35099	965	S	Mitogen-activated protein kinase kinase kinase 5	Map3k5	0.849		0.849	1.172		1.172	0.984		0.984										1.236		1.236	1.002		1.002	1.087		1.087										1.456
P80317-205	P80317	205	S	T-complex protein 1 subunit zeta	Cct6a		1.371	1.371		1.247	1.247		1.35	1.35											1.141	1.141		1.542	1.542		1.603	1.603											0.832
Q76I79-929	Q76I79	929	S	Protein phosphatase Slingshot homolog 1	Ssh1	2.549		2.549	2.908		2.908	2.706		2.706	2.33	2.214	2.272	1.883	2.226	2.0545	2.511	1.801	2.156	2.904		2.904	2.718		2.718	2.239		2.239	2.109	2.971	2.54	2.82	2.432	2.626	2.463	3.107	2.785	1.139		0.905	1.342	1.498	1.092	0.981	1.725
Q6ZPR1-230	Q6ZPR1	230	S	Cilia- and flagella-associated protein 97	Cfap97											1.141	1.141		1.116	1.116		1.119	1.119											1.512	1.512		1.316	1.316		1.586	1.586				1.326		1.179		1.418
Q5DTY9-362	Q5DTY9	362	S	BTB/POZ domain-containing protein KCTD16	Kctd16	1.011		1.011	1.162		1.162	0.965		0.965	2.084	0.928	1.506	1.713	0.932	1.3225	1.909	0.817	1.363	1.19		1.19	0.982		0.982	0.953		0.953	1.178	1.02	1.099	1.514	1.231	1.3725	1.191	1.073	1.132	1.177		0.566	1.099	0.884	1.32	0.624	1.313
E9Q784-324	E9Q784	324	S	Zinc finger CCCH domain-containing protein 13	Zc3h13	1.249	1.795	1.522	1.497	1.666	1.5815	1.486	1.927	1.7065	1.972	1.164	1.568	2.007	1.138	1.5725	2.391	1.126	1.7585	1.412	1.733	1.5725	1.625	1.883	1.754	1.227	1.76	1.4935	1.884	1.356	1.62	2.151	1.438	1.7945	2.118	1.415	1.7665	1.131	0.966	0.955	1.164	1.072	1.264	0.886	1.257
Q7TPS5-250	Q7TPS5	250	S	C2 domain-containing protein 5	C2cd5		0.984	0.984		0.874	0.874		0.912	0.912	1.058	0.752	0.905	1.306	0.918	1.112	1.215	0.828	1.0215		0.93	0.93		0.846	0.846		0.716	0.716	1.162	0.977	1.0695	1.001	1.068	1.0345	1.097	0.798	0.9475		0.945	1.099	1.299	0.766	1.164	0.903	0.963
Q04690-2517	Q04690	2517	S	Neurofibromin	Nf1		1.726	1.726		1.534	1.534		1.856	1.856		0.995	0.995		0.931	0.931		0.891	0.891		1.454	1.454		1.261	1.261		1.59	1.59		1.142	1.142		1.026	1.026		0.935	0.935		0.842		1.148		1.101		1.049
Q8R001-208	Q8R001	208	S	Microtubule-associated protein RP/EB family member 2	Mapre2										4.309		4.309	3.09		3.09	3.514		3.514										2.781		2.781	3.182		3.182	3.157		3.157			0.645		1.03		0.898
Q9JIS5-480	Q9JIS5	480	Y	Synaptic vesicle glycoprotein 2A	Sv2a	0.795	1.561	1.178	0.95	1.216	1.083	0.901	1.669	1.285	1.584	0.977	1.2805	1.373	0.943	1.158	1.943	0.95	1.4465	1.023	1.496	1.2595	0.87	1.362	1.116	1.026	1.709	1.3675	1.753	1.062	1.4075	1.829	1.098	1.4635	1.855	1.288	1.5715	1.286	0.958	1.107	1.088	1.332	1.164	0.955	1.356
Q91YQ3-48	Q91YQ3	48	S	Cold shock domain-containing protein C2	Csdc2	1.108	1.624	1.366	1.131	1.364	1.2475	0.778	1.889	1.3335	1.134	0.712	0.923	1.63	0.581	1.1055	1.307	0.564	0.9355	1.3	1.528	1.414	0.962	1.349	1.1555	0.999	1.305	1.152	1.136	0.773	0.9545	1.092	0.697	0.8945	1.136	0.505	0.8205	1.173	0.941	1.002	1.086	0.67	1.2	0.869	0.897
P55088-321	P55088	321	S	Aquaporin-4	Aqp4		1.006	1.006		0.943	0.943		0.996	0.996											0.898	0.898		1.011	1.011		0.967	0.967											0.893
Q9JJY3-208	Q9JJY3	208	S	Sphingomyelin phosphodiesterase 3	Smpd3										2.12	1.404	1.762	3.046	1.203	2.1245	2.42	1.176	1.798										1.861	1.502	1.6815	1.264	1.469	1.3665	1.476	1.555	1.5155			0.878	1.07	0.415	1.221	0.61	1.322
Q9DBR7-445	Q9DBR7	445	S	Protein phosphatase 1 regulatory subunit 12A	Ppp1r12a											0.831	0.831		0.708	0.708		0.739	0.739											0.917	0.917		0.978	0.978		0.909	0.909				1.105		1.382		1.229
Q8CJ19-1171	Q8CJ19	1171	S	[F-actin]-monooxygenase MICAL3	Mical3	0.904	0.805	0.8545	1.21	1.005	1.1075	0.88	0.949	0.9145	1.069	0.881	0.975	0.971	0.724	0.8475	1.139	0.715	0.927	1.163	1.051	1.107	1.128	1.06	1.094	0.96	0.983	0.9715	0.958	0.96	0.959	1.114	0.899	1.0065	0.91	0.914	0.912	1.287	1.305	0.896	1.091	1.147	1.242	0.799	1.278
Q8K400-783	Q8K400	783	S	Syntaxin-binding protein 5	Stxbp5	1.902		1.902	2.624		2.624	2.176		2.176	2.063		2.063	3.354		3.354	3.177		3.177	2.655		2.655	2.268		2.268	1.655		1.655	2.452		2.452	2.552		2.552	2.616		2.616	1.396		1.189		0.761		0.823
Q9D2P8-107	Q9D2P8	107	S	Myelin-associated oligodendrocyte basic protein	Mobp		0.965	0.965		0.741	0.741		0.868	0.868	0.626		0.626	1.078		1.078	1.061		1.061		0.9	0.9		0.9	0.9		0.878	0.878	0.923		0.923	0.966		0.966	0.995		0.995		0.932	1.473		0.896		0.937
Q9JMH9-101	Q9JMH9	101	S	Unconventional myosin-XVIIIa	Myo18a	0.981		0.981	1.095		1.095	0.968		0.968	1.067		1.067	1.103		1.103	1.045		1.045	1.212		1.212	1.013		1.013	0.999		0.999	0.977		0.977	1.01		1.01	0.995		0.995	1.236		0.916		0.916		0.952
O35526-64	O35526	64	S	Syntaxin-1A	Stx1a	0.691	1.152	0.9215	0.97	0.976	0.973	0.887	1.26	1.0735	1.021	0.884	0.9525	0.817	0.885	0.851	1.069	0.928	0.9985	0.971	1.234	1.1025	0.998	1.304	1.151	0.974	1.237	1.1055	0.932	0.966	0.949	0.952	1.098	1.025	0.926	1.119	1.0225	1.406	1.071	0.913	1.093	1.166	1.24	0.866	1.207
Q8VHK5-33	Q8VHK5	33	S	Membrane protein MLC1	Mlc1		1.612	1.612		1.463	1.463		1.552	1.552											1.472	1.472		1.493	1.493		1.506	1.506											0.913
Q8C8R3-846	Q8C8R3	846	S	Ankyrin-2	Ank2	1.016		1.016	1.132		1.132	0.965		0.965		0.813	0.813		0.89	0.89		0.963	0.963	1.237		1.237	0.792		0.792	1.054		1.054		1.126	1.126		1.022	1.022		1.07	1.07	1.217			1.384		1.148		1.111
Q62261-446	Q62261	446	S	"Spectrin beta chain, non-erythrocytic 1"	Sptbn1	0.492		0.492	0.722		0.722	0.602		0.602										0.673		0.673	0.593		0.593	0.922		0.922										1.367
Q8R1F6-593	Q8R1F6	593	S	Protein HID1	Hid1		0.972	0.972		1.033	1.033		1.16	1.16	1.328		1.328	0.824		0.824	1.303		1.303		1.096	1.096		1.136	1.136		1.09	1.09	1.104		1.104	1.272		1.272	1.054		1.054		1.128	0.832		1.544		0.809
D3YZU1-1138	D3YZU1	1138	S	SH3 and multiple ankyrin repeat domains protein 1	Shank1	0.888		0.888	1.119		1.119	1.077		1.077	1.003	0.668	0.8355	1.121	0.854	0.9875	1.137	0.778	0.9575	1.172		1.172	0.603		0.603	1.389		1.389	0.895	0.861	0.878	0.914	0.995	0.9545	0.895	0.967	0.931	1.32		0.892	1.289	0.816	1.166	0.787	1.243
Q9JK45-421	Q9JK45	421	S	Potassium voltage-gated channel subfamily KQT member 5	Kcnq5		0.625	0.625		0.762	0.762		0.775	0.775											0.769	0.769		0.881	0.881		0.801	0.801											1.231
Q8CHU3-195	Q8CHU3	195	S	Epsin-2	Epn2	1.658	1.425	1.5415	1.795	1.43	1.6125	2.015	1.529	1.772	2.13	1.603	1.8665	1.648	1.451	1.5495	2.108	1.401	1.7545	2.035	1.493	1.764	2.045	1.637	1.841	1.637	1.559	1.598	1.81	1.855	1.8325	2.085	1.826	1.9555	2.042	1.795	1.9185	1.228	1.048	0.85	1.157	1.265	1.259	0.969	1.281
Q9ESN9-586	Q9ESN9	586	S	C-Jun-amino-terminal kinase-interacting protein 3	Mapk8ip3	0.918	1.039	0.9785	0.997	0.917	0.957	0.977	1.115	1.046	0.762	0.85	0.806	1.025	0.856	0.9405	1.034	0.874	0.954	1.035	0.974	1.0045	0.868	1.008	0.938	1.022	0.985	1.0035	0.956	0.964	0.96	1.005	1.033	1.019	0.977	1.066	1.0215	1.127	0.937	1.255	1.135	0.981	1.208	0.945	1.22
Q9QYB5-681	Q9QYB5	681	S	Gamma-adducin	Add3	0.925		0.925	1.069		1.069	0.958		0.958	0.78	0.901	0.8405	0.776	0.894	0.835	0.958	0.989	0.9735	1.209		1.209	1.14		1.14	0.998		0.998	0.912	1.146	1.029	0.949	1.136	1.0425	0.91	1.484	1.197	1.307		1.169	1.271	1.224	1.271	0.95	1.501
P08553-723	P08553	723	S	Neurofilament medium polypeptide	Nefm	1.176		1.176	1.397		1.397	1.288		1.288	1.037		1.037	1.843		1.843	1.726		1.726	1.175		1.175	0.822		0.822	1.264		1.264	1.275		1.275	1.751		1.751	1.59		1.59	0.999		1.229		0.95		0.921
P12023-743	P12023	743	T	Amyloid-beta A4 protein	App		0.98	0.98		1.096	1.096		1.054	1.054											0.981	0.981		1.125	1.125		1.045	1.045											1
Q6PFD5-185	Q6PFD5	185	S	Disks large-associated protein 3	Dlgap3	1.569	2.137	1.853	2.126	1.853	1.9895	1.774	2.76	2.267	2.199	1.712	1.9555	2.402	1.337	1.8695	2.494	1.317	1.9055	2.205	2.539	2.372	1.557	2.721	2.139	1.512	2.4	1.956	2.034	1.67	1.852	2.055	1.861	1.958	2.092	1.707	1.8995	1.405	1.188	0.925	0.975	0.856	1.392	0.839	1.296
E9PYL2-1299	E9PYL2	1299	S	Proline-rich protein 12	Prr12										0.94	0.906	0.923	0.97	0.97	0.97	0.952	0.813	0.8825										0.854	1.012	0.933	1.015	0.996	1.0055	1.044	1.06	1.052			0.909	1.117	1.046	1.026	1.097	1.303
Q7TME0-404	Q7TME0	404	S	Phospholipid phosphatase-related protein type 4	Plppr4	1.034	1.609	1.3215	1.138	1.859	1.4985	1.052	2.524	1.788	3.171		3.171	1.467		1.467	1.939		1.939	1.286	1.769	1.5275	1.326	2.174	1.75	1.07	2.277	1.6735	1.32		1.32	1.753		1.753	1.293		1.293	1.243	1.099	0.416		1.195		0.667
Q03265-198	Q03265	198	S	"ATP synthase subunit alpha, mitochondrial"	Atp5f1a	0.884		0.884	1.251		1.251	1.039		1.039	0.809		0.809	0.693		0.693	1.042		1.042	0.956		0.956	1.109		1.109	1.09		1.09	0.711		0.711	0.968		0.968	0.857		0.857	1.081		0.878		1.397		0.822
Q9QWI6-79	Q9QWI6	79	S	SRC kinase signaling inhibitor 1	Srcin1	0.792	1.225	1.0085	0.986	1.292	1.139	1.062	1.443	1.2525	1.343	0.661	1.002	1.297	0.666	0.9815	1.428	0.649	1.0385	1.01	1.238	1.124	1.031	1.31	1.1705	0.805	1.55	1.1775	1.187	0.797	0.992	1.282	0.858	1.07	1.135	0.874	1.0045	1.276	1.011	0.884	1.206	0.988	1.289	0.795	1.348
Q62417-62	Q62417	62	S	Sorbin and SH3 domain-containing protein 1	Sorbs1	1.326	1.591	1.4585	1.614	1.437	1.5255	1.739	1.744	1.7415	2.003	1.578	1.7905	1.799	1.232	1.5155	2.059	1.163	1.611	1.749	1.43	1.5895	1.697	1.505	1.601	1.485	1.613	1.549	1.643	1.719	1.681	1.819	1.605	1.712	1.566	1.19	1.378	1.319	0.899	0.82	1.089	1.011	1.303	0.761	1.023
Q9QXY6-349	Q9QXY6	349	S	EH domain-containing protein 3	Ehd3	1.027	1.007	1.017	1.205	0.99	1.0975	1.126	1.069	1.0975	1.212	0.999	1.1055	0.974	0.959	0.9665	1.106	0.83	0.968	1.246	1.167	1.2065	1.358	1.102	1.23	1.144	1.146	1.145	1.079	1.317	1.198	1.116	1.32	1.218	1.099	1.199	1.149	1.214	1.159	0.89	1.318	1.146	1.376	0.994	1.445
P0C7M9-29	P0C7M9	29	S	C-type lectin domain family 2 member L	Clec2l	1.26	1.35	1.305	1.42	1.383	1.4015	1.521	1.222	1.3715	1.663		1.663	1.41		1.41	1.701		1.701	1.55	1.558	1.554	1.9	1.588	1.744	1.423	1.576	1.4995	1.626		1.626	1.734		1.734	1.855		1.855	1.23	1.154	0.978		1.23		1.091
Q9QYF9-374	Q9QYF9	374	S	Protein NDRG3	Ndrg3	1.798	3.083	2.4405	1.717	2.727	2.222	1.178	2.244	1.711	2.532	1.623	2.0775	1.658	1.337	1.4975	2.954	1.531	2.2425	1.443	2.431	1.937	1.456	2.017	1.7365	1.23	2.937	2.0835	2.146	1.875	2.0105	2.579	1.752	2.1655	2.284	1.817	2.0505	0.802	0.788	0.847	1.155	1.555	1.311	0.773	1.186
P97427-509	P97427	509	T	Dihydropyrimidinase-related protein 1	Crmp1	1.012	1.166	1.089	0.98	0.649	0.8145	1.116	0.796	0.956	0.915	1.115	1.015	0.71	0.829	0.7695	0.668	0.881	0.7745	1.426	0.64	1.033	1.113	0.641	0.877	0.959	1.05	1.0045	0.751	1.89	1.3205	0.756	1.351	1.0535	0.806	1.013	0.9095	1.409	0.549	0.821	1.694	1.065	1.63	1.207	1.149
A2RSJ4-952	A2RSJ4	952	S	UHRF1-binding protein 1-like	Uhrf1bp1l	1.594		1.594	1.753		1.753	1.885		1.885										1.696		1.696	2.566		2.566	1.233		1.233										1.064
Q8K212-532	Q8K212	532	S	Phosphofurin acidic cluster sorting protein 1	Pacs1		1.376	1.376		1.136	1.136		1.004	1.004	1.118		1.118	0.992		0.992	1.203		1.203		1.514	1.514		1.288	1.288		1.581	1.581	1.014		1.014	1.059		1.059	1.115		1.115		1.1	0.907		1.068		0.927
Q9Z0H8-208	Q9Z0H8	208	S	CAP-Gly domain-containing linker protein 2	Clip2
O08586-385	O08586	385	S	"Phosphatidylinositol 3,4,5-trisphosphate 3-phosphatase and dual-specificity protein phosphatase PTEN"	Pten											1.091	1.091		0.95	0.95		1.328	1.328											1.228	1.228		1.492	1.492		1.663	1.663				1.126		1.571		1.252
P15508-1289	P15508	1289	S	"Spectrin beta chain, erythrocytic"	Sptb	0.99		0.99	1.161		1.161	1.033		1.033	0.868	0.924	0.896	0.766	0.865	0.8155	1.113	0.932	1.0225	1.268		1.268	1.051		1.051	1.122		1.122	0.953	1.109	1.031	0.94	1.139	1.0395	0.867	1.208	1.0375	1.281		1.097	1.2	1.227	1.318	0.779	1.296
Q5U4C3-240	Q5U4C3	240	S	"Splicing factor, arginine/serine-rich 19"	Scaf1		0.934	0.934		0.924	0.924		1.091	1.091											1.032	1.032		0.962	0.962		1.132	1.132											1.104
P63318-328	P63318	328	S	Protein kinase C gamma type	Prkcg		0.765	0.765		0.804	0.804		0.755	0.755	1.015	0.907	0.961	0.876	0.953	0.9145	0.99	0.962	0.976		0.891	0.891		1.018	1.018		0.964	0.964	0.944	1.052	0.998	0.928	1.031	0.9795	0.936	1.263	1.0995		1.165	0.93	1.16	1.059	1.082	0.946	1.313
P14873-336	P14873	336	S	Microtubule-associated protein 1B	Map1b	0.941	1.142	1.0415	1.157	1.036	1.0965	1.105	1.207	1.156	1.122	1.039	1.0805	0.996	0.929	0.9625	1.173	0.975	1.074	1.191	1.047	1.119	1.191	1.158	1.1745	1.121	1.159	1.14	1.154	1.166	1.16	1.153	1.139	1.146	1.09	1.191	1.1405	1.265	0.917	1.029	1.123	1.159	1.226	0.929	1.221
O08553-514	O08553	514	T	Dihydropyrimidinase-related protein 2	Dpysl2	1.439	1.714	1.5765	2.061	1.622	1.8415	1.481	2.111	1.796	1.614	1.512	1.563	1.411	1.36	1.3855	1.657	1.152	1.4045	1.899	1.886	1.8925	2.588	1.916	2.252	1.341	1.659	1.5	1.463	1.716	1.5895	1.617	1.686	1.6515	1.496	1.467	1.4815	1.32	1.1	0.906	1.135	1.146	1.24	0.903	1.273
Q9QYB8-530	Q9QYB8	530	S	Beta-adducin	Add2	0.805	1.057	0.931	1.013	0.834	0.9235	0.964	1.15	1.057	0.996	1.057	1.0265	1.412	0.923	1.1675	1.401	0.898	1.1495	1.126	0.959	1.0425	0.687	0.964	0.8255	0.891	1.007	0.949	1.232	1.165	1.1985	1.181	1.021	1.101	1.2	0.979	1.0895	1.399	0.907	1.237	1.102	0.836	1.106	0.857	1.09
Q61609-271	Q61609	271	S	Sodium-dependent phosphate transporter 1	Slc20a1											0.834	0.834		0.856	0.856		0.748	0.748											1.047	1.047		1.037	1.037		1.055	1.055				1.256		1.211		1.411
Q8VCI5-66	Q8VCI5	66	S	Peroxisomal biogenesis factor 19	Pex19
Q9Z2Q6-225	Q9Z2Q6	225	S	Septin-5	Sept5	0.862	0.905	0.8835	0.99	0.888	0.939	0.905	0.988	0.9465	0.983	0.876	0.9295	1.021	0.818	0.9195	1.119	0.861	0.99	1.028	0.988	1.008	0.68	1.06	0.87	0.886	1.021	0.9535	1.019	0.954	0.9865	1.191	1.045	1.118	1.241	1.079	1.16	1.192	1.091	1.037	1.089	1.166	1.277	1.108	1.254
Q5HZJ0-299	Q5HZJ0	299	S	Ribonuclease 3	Drosha	1.306	1.546	1.426	1.69	1.662	1.676	1.419	1.958	1.6885		1.909	1.909		1.318	1.318		1.703	1.703	1.605	1.547	1.576	1.751	2.045	1.898	1.34	1.757	1.5485		1.622	1.622		1.606	1.606		1.981	1.981	1.229	1.001		0.849		1.218		1.163
Q9Z2C9-578	Q9Z2C9	578	T	Myotubularin-related protein 7	Mtmr7		1.626	1.626		1.648	1.648		1.751	1.751											1.805	1.805		1.759	1.759		1.545	1.545											1.11
Q6PIC6-456	Q6PIC6	456	S	Sodium/potassium-transporting ATPase subunit alpha-3	Atp1a3		0.921	0.921		0.855	0.855		0.968	0.968	1.044	1.082	1.063	1.016	0.726	0.871	1.051	1.173	1.112		0.988	0.988		0.768	0.768		0.903	0.903	1.01	1.374	1.192	1.033	1.114	1.0735	0.983	1.089	1.036		1.073	0.967	1.269	1.017	1.535	0.935	0.928
P04370-245	P04370	245	S	Myelin basic protein	Mbp		3.069	3.069		2.917	2.917		2.48	2.48	3.097	2.555	2.826	2.378	2.39	2.384	3.639	1.934	2.7865		2.371	2.371		2.225	2.225		2.231	2.231	2.402	2.622	2.512	3.301	2.303	2.802	3.006	1.928	2.467		0.772	0.775	1.026	1.388	0.964	0.826	0.997
Q6ZPJ0-265	Q6ZPJ0	265	S	Testis-expressed protein 2	Tex2		1.642	1.642		1.764	1.764		2.136	2.136											1.872	1.872		1.581	1.581		1.562	1.562											1.141
P97445-2200	P97445	2200	S	Voltage-dependent P/Q-type calcium channel subunit alpha-1A	Cacna1a	1.794		1.794	2.51		2.51	1.984		1.984	8.758	4.498	6.628	1.074	4.571	2.8225	3.036	3.537	3.2865	2.662		2.662	6.072		6.072	2.311		2.311	1.865	6.874	4.3695	1.451	7.51	4.4805	2.005	6.105	4.055	1.483		0.213	1.528	1.351	1.643	0.66	1.726
Q80TZ3-36	Q80TZ3	36	S	Putative tyrosine-protein phosphatase auxilin	Dnajc6	0.904	0.984	0.944	0.998	0.889	0.9435	0.978	1.048	1.013	0.982	0.838	0.91	0.971	0.775	0.873	1.128	0.821	0.9745	1.05	0.983	1.0165	0.886	0.999	0.9425	0.955	0.998	0.9765	0.926	1.007	0.9665	1.099	0.975	1.037	1.003	0.975	0.989	1.161	0.999	0.943	1.203	1.132	1.259	0.889	1.187
Q9DA37-15	Q9DA37	15	S	Sphingomyelin synthase-related protein 1	Samd8		1.646	1.646		1.195	1.195		1.911	1.911	5.132		5.132	4.307		4.307	3.802		3.802		1.522	1.522		1.415	1.415		2.308	2.308	2.992		2.992	4.288		4.288	2.533		2.533		0.924	0.583		0.996		0.666
P10637-692	P10637	692	S	Microtubule-associated protein tau	Mapt	0.997	1.24	1.1185	1.267	1.322	1.2945	1.086	1.393	1.2395	1.112	0.932	1.022	1.059	0.902	0.9805	1.24	0.877	1.0585	1.244	1.327	1.2855	1.144	1.256	1.2	1.103	1.281	1.192	1.08	1.064	1.072	1.186	1.016	1.101	1.072	0.963	1.0175	1.247	1.07	0.971	1.142	1.12	1.127	0.864	1.098
Q99NB9-278	Q99NB9	278	T	Splicing factor 3B subunit 1	Sf3b1		4.767	4.767		2.857	2.857		4.392	4.392		1.735	1.735		1.418	1.418		2.35	2.35		3.69	3.69		3.523	3.523		3.324	3.324		1.67	1.67		2.028	2.028		1.172	1.172		0.774		0.963		1.43		0.499
P99029-93	P99029	93	T	"Peroxiredoxin-5, mitochondrial"	Prdx5		0.99	0.99		0.997	0.997		1.098	1.098	0.775	0.692	0.7335	0.739	0.711	0.725	0.842	0.884	0.863		1.086	1.086		1.006	1.006		0.985	0.985	0.752	1.153	0.9525	1.118	0.994	1.056	0.972	1.439	1.2055		1.097	0.971	1.666	1.513	1.398	1.154	1.628
Q8BIE6-666	Q8BIE6	666	S	FERM domain-containing protein 4A	Frmd4a		2.274	2.274		2.304	2.304		2.292	2.292	2.896		2.896	2.568		2.568	2.995		2.995		1.871	1.871		1.9	1.9		2.352	2.352	1.988		1.988	2.817		2.817	1.843		1.843		0.823	0.686		1.097		0.615
Q9DB52-59	Q9DB52	59	S	Protein FAM122A	Fam122a										1.85		1.85	1.721		1.721	1.872		1.872										1.671		1.671	1.519		1.519	1.414		1.414			0.903		0.883		0.755
Q6PHZ5-606	Q6PHZ5	606	S	Putative RNA-binding protein 15B	Rbm15b	2.643		2.643	3.542		3.542	5.193		5.193	2.868	2.418	2.643	2.472	1.831	2.1515	3.123	2.056	2.5895	4.939		4.939	4.291		4.291	2.256		2.256	2.504	2.679	2.5915	2.608	2.585	2.5965	2.433	2.238	2.3355	1.868		0.873	1.108	1.055	1.412	0.779	1.088
Q8C5N3-862	Q8C5N3	862	S	Pre-mRNA-splicing factor CWC22 homolog	Cwc22		14.352	14.352		16.41	16.41		17.106	17.106											16.879	16.879		13.566	13.566		10.233	10.233											1.176
Q9JM63-338	Q9JM63	338	S	ATP-sensitive inward rectifier potassium channel 10	Kcnj10										3.286	1.536	2.411	2.933	1.682	2.3075	3.601	1.685	2.643										3.454	2.213	2.8335	4.163	1.851	3.007	3.938	2.278	3.108			1.051	1.441	1.42	1.1	1.094	1.352
Q8BSS9-163	Q8BSS9	163	S	Liprin-alpha-2	Ppfia2		1.232	1.232		1.343	1.343		1.367	1.367	1.004		1.004	1.03		1.03	1.151		1.151		1.196	1.196		1.272	1.272		1.276	1.276	1.022		1.022	1.163		1.163	1.056		1.056		0.97	1.018		1.128		0.917
Q6ZWR6-1360	Q6ZWR6	1360	S	Nesprin-1	Syne1	0.682	1.087	0.8845	0.852	0.736	0.794	0.821	1.395	1.108	1.156		1.156	1.174		1.174	1.226		1.226	0.955	0.94	0.9475	0.788	1.247	1.0175	0.865	1.093	0.979	1.085		1.085	1.206		1.206	0.984		0.984	1.4	0.865	0.938		1.028		0.803
P97467-925	P97467	925	S	Peptidyl-glycine alpha-amidating monooxygenase	Pam		1.371	1.371		1.254	1.254		1.366	1.366	1.396	0.785	1.0905	1.24	0.695	0.9675	1.393	0.882	1.1375		1.508	1.508		1.223	1.223		1.239	1.239	1.286	0.826	1.056	1.348	0.803	1.0755	1.436	0.671	1.0535		1.1	0.921	1.052	1.087	1.155	1.031	0.761
C0HKD9-53	C0HKD9	53	S	Microfibrillar-associated protein 1B	Mfap1b	1.024	0.671	0.8475	1.168	0.739	0.9535	1.071	0.869	0.97										1.308	0.721	1.0145	1.597	0.943	1.27	1.285	0.846	1.0655										1.277	1.075
Q8C180-428	Q8C180	428	S	Fibroblast growth factor receptor substrate 2	Frs2	1.726	2.109	1.9175	2.223	2.064	2.1435	1.922	2.655	2.2885		0.916	0.916		0.591	0.591		0.715	0.715	1.452	2.293	1.8725	1.961	1.921	1.941	1.421	2.713	2.067		1.274	1.274		0.884	0.884		0.884	0.884	0.841	1.087	0.322	1.39	0.699	1.497	0.698	1.235
Q62407-2774	Q62407	2774	T	Striated muscle-specific serine/threonine-protein kinase	Speg
Q9EQH3-783	Q9EQH3	783	S	Vacuolar protein sorting-associated protein 35	Vps35	0.708	0.711	0.7095	0.908	0.93	0.919	0.817	0.91	0.8635	0.919	0.488	0.7035	1.106	0.655	0.8805	1.348	0.495	0.9215	1.014	0.739	0.8765	0.924	0.912	0.918	0.69	0.877	0.7835	0.875	0.663	0.769	1.35	0.787	1.0685	0.868	0.962	0.915	1.433	1.041	0.952	1.359	1.221	1.202	0.644	1.944
P97772-1151	P97772	1151	T	Metabotropic glutamate receptor 1	Grm1											1.045	1.045		0.822	0.822		0.914	0.914											1.19	1.19		1.141	1.141		1.206	1.206				1.138		1.389		1.32
Q60953-515	Q60953	515	S	Protein PML	Pml
O08919-409	O08919	409	T	Numb-like protein	Numbl	2.297		2.297	2.814		2.814	2.385		2.385										2.16		2.16	4.278		4.278	3.53		3.53										0.94
Q61644-346	Q61644	346	S	Protein kinase C and casein kinase substrate in neurons protein 1	Pacsin1		1.271	1.271		1.195	1.195		1.717	1.717	1.826		1.826	2.045		2.045	2.473		2.473		1.448	1.448		1.375	1.375		1.199	1.199	2.178		2.178	2.097		2.097	1.796		1.796		1.139	1.193		1.026		0.726
Q61301-640	Q61301	640	S	Catenin alpha-2	Ctnna2		1.054	1.054		0.99	0.99		1.111	1.111											1.131	1.131		1.195	1.195		1.167	1.167											1.073
P55194-632	P55194	632	S	SH3 domain-binding protein 1	Sh3bp1		0.948	0.948		1.025	1.025		1.111	1.111	0.914		0.914	1.152		1.152	1.201		1.201		1.122	1.122		1.049	1.049		1.098	1.098	0.945		0.945	0.995		0.995	1.014		1.014		1.183	1.034		0.863		0.844
P0DM65-53	P0DM65	53	S	Beclin-2	Becn2	0.71	1.44	1.075	0.975	1.876	1.4255	0.792	1.739	1.2655	1.396	0.736	1.066	1.728	0.726	1.227	1.489	0.551	1.02	0.905	1.419	1.162	0.72	1.597	1.1585	0.789	1.6	1.1945	1.172	0.874	1.023	0.981	0.701	0.841	1.105	0.673	0.889	1.275	0.986	0.84	1.189	0.567	0.965	0.742	1.223
Q9WV55-164	Q9WV55	164	S	Vesicle-associated membrane protein-associated protein A	Vapa										1.251		1.251	1.182		1.182	1.227		1.227										1.162		1.162	1.06		1.06	1.027		1.027			0.929		0.897		0.837
Q80TZ9-594	Q80TZ9	594	S	Arginine-glutamic acid dipeptide repeats protein	Rere		1.251	1.251		0.896	0.896		1.173	1.173											1.316	1.316		1.104	1.104		0.931	0.931											1.052
Q02819-456	Q02819	456	S	Nucleobindin-1	Nucb1	0.965	0.884	0.9245	0.942	1.219	1.0805	1.144	1.008	1.076		0.905	0.905		1.121	1.121		0.973	0.973	1.071	1.175	1.123	1.05	1.018	1.034	1.074	1.074	1.074		1.246	1.246		1.246	1.246		1.589	1.589	1.11	1.33		1.377		1.111		1.633
Q91WL0-2	Q91WL0	2	S	Epidermal growth factor receptor kinase substrate 8-like protein 3	Eps8l3	1.42		1.42	2.368		2.368	1.901		1.901										1.588		1.588	1.596		1.596	1.768		1.768										1.119
Q80VL3-502	Q80VL3	502	S	Prickle planar cell polarity protein 3	Prickle3		1.319	1.319		1.226	1.226		1.194	1.194											1.23	1.23		1.339	1.339		1.243	1.243											0.932
Q9R0A1-739	Q9R0A1	739	S	Chloride channel protein 2	Clcn2		1.156	1.156		1.017	1.017		1.102	1.102											1.137	1.137		1.164	1.164		1.019	1.019											0.984
Q9CRB9-58	Q9CRB9	58	S	MICOS complex subunit Mic19	Chchd3		0.947	0.947		0.883	0.883		0.876	0.876		0.959	0.959		0.874	0.874		0.991	0.991		0.874	0.874		1.022	1.022		1.197	1.197		1.314	1.314		1.132	1.132		1.266	1.266		0.924		1.37		1.296		1.277
Q14CH0-792	Q14CH0	792	S	Protein FAM171B	Fam171b	0.837		0.837	1.19		1.19	0.989		0.989		1.054	1.054		0.887	0.887		0.999	0.999	1.342		1.342	1.207		1.207	1.012		1.012		1.228	1.228		1.204	1.204		1.368	1.368	1.604			1.165		1.357		1.369
Q61687-691	Q61687	691	S	Transcriptional regulator ATRX	Atrx										1.493		1.493	1.588		1.588	1.469		1.469										1.335		1.335	1.448		1.448	1.285		1.285			0.894		0.912		0.875
Q91XP5-372	Q91XP5	372	T	Glycine receptor subunit alpha-3	Glra3	0.93		0.93	0.961		0.961	0.886		0.886										1.111		1.111	0.809		0.809	1.052		1.052										1.196
Q9D4H4-253	Q9D4H4	253	S	Angiomotin-like protein 1	Amotl1										2.127		2.127	2.358		2.358	2.773		2.773										3.033		3.033	2.856		2.856	3.068		3.068			1.426		1.211		1.106
Q91W98-299	Q91W98	299	S	Solute carrier family 15 member 4	Slc15a4	0.976	0.882	0.929	1.048	0.918	0.983	0.922	0.915	0.9185	1.015	1.068	1.0415	1.006	0.891	0.9485	1.072	1.062	1.067	1.368	0.85	1.109	0.85	0.811	0.8305	1.332	0.938	1.135	1.153	1.072	1.1125	0.931	1.105	1.018	1.216	1.39	1.303	1.402	0.963	1.136	1.004	0.926	1.24	1.133	1.309
Q9ERR1-135	Q9ERR1	135	S	Nuclear distribution protein nudE-like 1	Ndel1										0.919		0.919	1.147		1.147	0.986		0.986										0.736		0.736	1.049		1.049	0.947		0.947			0.801		0.914		0.961
Q8VD37-180	Q8VD37	180	T	SH3-containing GRB2-like protein 3-interacting protein 1	Sgip1										1.208		1.208	1.616		1.616	1.564		1.564										1.505		1.505	1.549		1.549	1.362		1.362			1.246		0.958		0.871
Q6A4J8-964	Q6A4J8	964	S	Ubiquitin carboxyl-terminal hydrolase 7	Usp7	0.917	1.234	1.0755	0.892	1.251	1.0715	0.959	1.368	1.1635										1.178	1.071	1.1245	0.926	1.315	1.1205	1.039	1.439	1.239										1.286	0.868
P97441-38	P97441	38	S	Zinc transporter 3	Slc30a3										0.786		0.786	1.464		1.464	1.006		1.006										0.909		0.909	0.96		0.96	0.662		0.662			1.157		0.655		0.658
Q91WN1-109	Q91WN1	109	S	DnaJ homolog subfamily C member 9	Dnajc9	0.747	0.992	0.8695	0.928	0.893	0.9105	1.088	0.86	0.974										0.985	0.857	0.921	0.883	1.183	1.033	0.954	1.104	1.029										1.319	0.864
Q80XU3-181	Q80XU3	181	S	Nuclear ubiquitous casein and cyclin-dependent kinase substrate 1	Nucks1	2.504	2.595	2.5495	3.01	2.359	2.6845	2.935	3.179	3.057	2.556	2.459	2.5075	2.302	2.059	2.1805	2.94	2.066	2.503	3.519	2.955	3.237	2.393	3.082	2.7375	2.452	2.584	2.518	2.513	2.717	2.615	2.485	2.94	2.7125	2.267	2.416	2.3415	1.405	1.139	0.983	1.105	1.08	1.428	0.771	1.169
Q68FH0-313	Q68FH0	313	S	Plakophilin-4	Pkp4	0.734	1.013	0.8735	0.899	0.881	0.89	0.767	1.032	0.8995	1.059	0.928	0.9935	1.16	0.961	1.0605	1.141	0.88	1.0105	0.614	0.956	0.785	0.609	0.993	0.801	0.665	1.079	0.872	1.11	0.872	0.991	1.015	0.967	0.991	1.154	0.736	0.945	0.837	0.944	1.048	0.94	0.875	1.006	1.011	0.837
P14873-614	P14873	614	S	Microtubule-associated protein 1B	Map1b		0.99	0.99		1.118	1.118		1.1	1.1	1.159	0.971	1.065	0.809	0.949	0.879	1.262	0.945	1.1035		1.082	1.082		1.179	1.179		1.178	1.178	0.972	1.252	1.112	1.21	1.368	1.289	0.983	1.323	1.153		1.093	0.838	1.289	1.496	1.443	0.779	1.399
Q6P1G2-768	Q6P1G2	768	S	Lysine-specific demethylase 2B	Kdm2b	1.144		1.144	1.536		1.536	1.093		1.093										2.002		2.002	1.4		1.4	1.494		1.494										1.749
Q8K341-261	Q8K341	261	T	Alpha-tubulin N-acetyltransferase 1	Atat1	0.819	1.043	0.931	1.281	0.912	1.0965	0.945	1.165	1.055	1.608	0.975	1.2915	1.229	0.752	0.9905	1.354	0.951	1.1525	1.26	0.853	1.0565	1.284	0.96	1.122	0.911	1.014	0.9625	1.045	0.797	0.921	1.546	1.261	1.4035	1.233	1.5	1.3665	1.539	0.817	0.65	0.818	1.257	1.676	0.91	1.577
E9Q4S1-397	E9Q4S1	397	S	"High affinity cAMP-specific and IBMX-insensitive 3',5'-cyclic phosphodiesterase 8B"	Pde8b	1.509	2.177	1.843	1.89	3.339	2.6145	1.804	2.745	2.2745	3.504		3.504	3.604		3.604	3.338		3.338	1.932	2.769	2.3505	2.241	2.713	2.477	1.457	3.6	2.5285	2.835		2.835	2.689		2.689	3.257		3.257	1.28	1.272	0.809		0.746		0.976
Q8C1W1-323	Q8C1W1	323	S	Vasohibin-1	Vash1										2.641		2.641	1.68		1.68	3.263		3.263										2.09		2.09	3.235		3.235	2.44		2.44			0.791		1.926		0.748
D3YVF0-171	D3YVF0	171	S	A-kinase anchor protein 5	Akap5		1.058	1.058		1.095	1.095		1.209	1.209											1.103	1.103		1.079	1.079		1.216	1.216											1.042
Q80TJ1-483	Q80TJ1	483	T	Calcium-dependent secretion activator 1	Cadps										1.26		1.26	0.917		0.917	1.026		1.026										0.973		0.973	1.223		1.223	1.12		1.12			0.773		1.333		1.091
Q8BTI8-1216	Q8BTI8	1216	S	Serine/arginine repetitive matrix protein 2	Srrm2	0.804	1	0.902	1.362	1.074	1.218	0.991	1.071	1.031	0.927	0.721	0.824	1.267	0.648	0.9575	1.087	0.682	0.8845	1.041	1.06	1.0505	0.716	1.09	0.903	0.753	1.075	0.914	0.959	0.864	0.9115	1.021	0.801	0.911	0.944	0.79	0.867	1.294	1.06	1.034	1.199	0.806	1.236	0.868	1.158
Q52KI8-539	Q52KI8	539	S	Serine/arginine repetitive matrix protein 1	Srrm1	1.486		1.486	2.154		2.154	2.22		2.22										1.953		1.953	8.671		8.671	1.877		1.877										1.314
F6SEU4-1201	F6SEU4	1201	S	Ras/Rap GTPase-activating protein SynGAP	Syngap1	0.847	0.855	0.851	0.917	0.721	0.819	0.938	0.779	0.8585		1.101	1.101		0.917	0.917		0.914	0.914	1.128	0.761	0.9445	1.029	0.814	0.9215	0.964	0.905	0.9345		1.312	1.312		1.511	1.511		1.383	1.383	1.332	0.89		1.191		1.648		1.513
P14685-426	P14685	426	S	26S proteasome non-ATPase regulatory subunit 3	Psmd3	0.926		0.926	1.131		1.131	1.146		1.146		1.083	1.083		1.343	1.343		1.426	1.426	1.165		1.165	0.513		0.513	0.961		0.961		1.222	1.222		1.507	1.507		1.539	1.539	1.258			1.128		1.122		1.079
Q52KI8-713	Q52KI8	713	S	Serine/arginine repetitive matrix protein 1	Srrm1		2.181	2.181		1.951	1.951		2.07	2.07											2.011	2.011		2.355	2.355		2.265	2.265											0.922
P42128-199	P42128	199	S	Forkhead box protein K1	Foxk1		1.084	1.084		0.97	0.97		1.305	1.305		0.669	0.669		0.642	0.642		0.791	0.791		1.123	1.123		1.075	1.075		1.135	1.135		0.816	0.816		0.82	0.82		0.727	0.727		1.036		1.22		1.277		0.919
Q62172-48	Q62172	48	S	RalA-binding protein 1	Ralbp1	0.779		0.779	1.069		1.069	0.992		0.992	1.177		1.177	0.732		0.732	1.292		1.292	1.269		1.269	1.06		1.06	0.991		0.991	0.936		0.936	0.996		0.996	0.845		0.845	1.63		0.795		1.362		0.654
Q8BGF8-326	Q8BGF8	326	S	Solute carrier family 35 member D3	Slc35d3		0.723	0.723		0.762	0.762		0.78	0.78		0.695	0.695		0.93	0.93		0.804	0.804		0.766	0.766		0.852	0.852		0.583	0.583		0.906	0.906		0.855	0.855		1.083	1.083		1.061		1.303		0.92		1.346
Q3UM45-24	Q3UM45	24	S	Protein phosphatase 1 regulatory subunit 7	Ppp1r7	1.711	1.5	1.6055	1.793	1.837	1.815	1.9	1.756	1.828		2.068	2.068		1.935	1.935		1.823	1.823	1.697	1.918	1.8075	1.867	1.973	1.92	1.863	1.889	1.876		2.325	2.325		2.581	2.581		2.203	2.203	0.991	1.279		1.124		1.334		1.208
P49025-1886	P49025	1886	S	Citron Rho-interacting kinase	Cit		1.18	1.18		1.458	1.458		1.577	1.577		1.763	1.763		1.691	1.691		1.771	1.771		1.482	1.482		1.213	1.213		1.151	1.151		2.181	2.181		1.968	1.968		1.901	1.901		1.255		1.237		1.164		1.073
Q3U2E2-188	Q3U2E2	188	S	Zinc finger MYM-type protein 5	Zmym5										1.259		1.259	1.152		1.152	1.258		1.258										1.077		1.077	1.299		1.299	1.141		1.141			0.856		1.127		0.907
Q9DCB4-381	Q9DCB4	381	S	cAMP-regulated phosphoprotein 21	Arpp21	0.708	1.369	1.0385	0.892	1.441	1.1665	0.912	1.951	1.4315	1.277	0.89	1.0835	1.269	0.797	1.033	1.396	0.771	1.0835	1.091	1.161	1.126	0.961	1.205	1.083	0.598	1.391	0.9945	1.102	1.061	1.0815	1.041	0.998	1.0195	0.932	0.98	0.956	1.541	0.848	0.863	1.192	0.82	1.253	0.668	1.271
Q7TPM1-555	Q7TPM1	555	S	Protein PRRC2B	Prrc2b	1.028	1.166	1.097	1.428	0.789	1.1085	0.938	1.166	1.052	1.509		1.509	1.277		1.277	1.482		1.482	1.593	1.206	1.3995	1.165	1.213	1.189	0.934	1.421	1.1775	1.155		1.155	1.292		1.292	1.006		1.006	1.55	1.034	0.765		1.011		0.679
Q99JF8-176	Q99JF8	176	S	PC4 and SFRS1-interacting protein	Psip1	0.956	1.291	1.1235	1.167	1.35	1.2585	1.057	1.391	1.224	1.466	1.074	1.27	1.177	0.903	1.04	1.37	0.926	1.148	1.347	1.472	1.4095	1.585	1.238	1.4115	0.986	1.375	1.1805	1.208	1.259	1.2335	1.367	1.372	1.3695	1.236	1.389	1.3125	1.41	1.14	0.824	1.172	1.161	1.519	0.903	1.501
Q9DCL8-122	Q9DCL8	122	S	Protein phosphatase inhibitor 2	Ppp1r2											0.983	0.983		0.946	0.946		1.014	1.014											1.321	1.321		1.269	1.269		1.562	1.562				1.344		1.342		1.54
Q3UH66-1725	Q3UH66	1725	S	Serine/threonine-protein kinase WNK2	Wnk2	1.026	1.358	1.192	1.244	1.237	1.2405	1.004	1.686	1.345	1.259	1.209	1.234	1.192	1.022	1.107	1.221	0.909	1.065	1.199	1.342	1.2705	0.801	1.394	1.0975	0.893	1.54	1.2165	1.198	1.315	1.2565	1.353	1.273	1.313	1.198	0.904	1.051	1.169	0.988	0.952	1.088	1.135	1.246	0.981	0.994
O70480-30	O70480	30	S	Vesicle-associated membrane protein 4	Vamp4	0.837	1.054	0.9455	0.876	1.009	0.9425	0.851	1.151	1.001		0.593	0.593		0.797	0.797		0.783	0.783	1.228	1.083	1.1555	0.831	1.009	0.92	0.947	1.123	1.035		0.911	0.911		0.754	0.754		0.909	0.909	1.466	1.027		1.536		0.946		1.161
Q922J3-309	Q922J3	309	S	CAP-Gly domain-containing linker protein 1	Clip1	1.327		1.327	1.39		1.39	1.228		1.228										2.068		2.068	1.537		1.537	1.181		1.181										1.558
Q9WV55-214	Q9WV55	214	S	Vesicle-associated membrane protein-associated protein A	Vapa										1.215		1.215	1.39		1.39	1.186		1.186										1.304		1.304	0.998		0.998	1.378		1.378			1.073		0.718		1.162
Q80V94-675	Q80V94	675	S	AP-4 complex subunit epsilon-1	Ap4e1		0.797	0.797		1.094	1.094		1.005	1.005											0.892	0.892		0.978	0.978		1.156	1.156											1.119
P83741-2024	P83741	2024	S	Serine/threonine-protein kinase WNK1	Wnk1	1.077	1.332	1.2045	1.177	1.329	1.253	1.072	1.424	1.248	1.299	0.994	1.1465	1.228	1.02	1.124	1.246	0.977	1.1115	1.314	1.379	1.3465	1.264	1.338	1.301	1.229	1.556	1.3925	1.068	1.193	1.1305	1.285	1.121	1.203	1.324	1.309	1.3165	1.22	1.035	0.822	1.201	1.047	1.099	1.063	1.339
Q9Z0P7-346	Q9Z0P7	346	S	Suppressor of fused homolog	Sufu
Q8BLB8-231	Q8BLB8	231	S	Ankyrin repeat domain-containing protein 34C	Ankrd34c											1.236	1.236		1.19	1.19		1.172	1.172											1.41	1.41		1.439	1.439		1.23	1.23				1.14		1.21		1.049
Q3UVC0-273	Q3UVC0	273	T	Kinase suppressor of Ras 2	Ksr2
Q9QYK7-14	Q9QYK7	14	S	RING finger protein 11	Rnf11	0.859	1.138	0.9985	0.991	1.05	1.0205	0.947	1.238	1.0925	0.996	0.756	0.876	1.044	0.794	0.919	1.197	0.844	1.0205	1.087	1.183	1.135	0.934	1.259	1.0965	0.992	1.089	1.0405	1.071	1.046	1.0585	1.085	0.986	1.0355	1.149	1.052	1.1005	1.265	1.039	1.076	1.384	1.039	1.243	0.96	1.246
P50136-344	P50136	344	S	"2-oxoisovalerate dehydrogenase subunit alpha, mitochondrial"	Bckdha	0.808	0.838	0.823	0.962	0.77	0.866	0.893	0.931	0.912	0.34	0.803	0.5715	0.882	0.787	0.8345	0.658	0.797	0.7275	0.998	0.823	0.9105	0.642	0.862	0.752	0.916	1.051	0.9835	0.663	0.837	0.75	0.654	0.849	0.7515	0.659	0.899	0.779	1.236	0.982	1.953	1.042	0.741	1.078	1.001	1.128
P33173-1508	P33173	1508	T	Kinesin-like protein KIF1A	Kif1a										0.973		0.973	1.097		1.097	1.079		1.079										0.753		0.753	0.933		0.933	0.927		0.927			0.774		0.851		0.86
O55028-35	O55028	35	T	"[3-methyl-2-oxobutanoate dehydrogenase [lipoamide]] kinase, mitochondrial"	Bckdk										1.083		1.083	0.789		0.789	1.152		1.152										1.067		1.067	1.073		1.073	1.211		1.211			0.985		1.359		1.051
Q9Z2H5-544	Q9Z2H5	544	S	Band 4.1-like protein 1	Epb41l1	0.942	1.014	0.978	1.142	1.052	1.097	0.987	1.204	1.0955	1.183	1.055	1.119	1.045	1.03	1.0375	1.274	1.126	1.2	1.27	1.172	1.221	1.058	1.293	1.1755	1.045	1.179	1.112	1.148	1.366	1.257	1.188	1.545	1.3665	1.115	1.466	1.2905	1.349	1.156	0.97	1.295	1.137	1.499	0.875	1.302
Q80WT5-680	Q80WT5	680	S	Aftiphilin	Aftph	0.861		0.861	1.007		1.007	1.059		1.059	1.196	0.925	1.0605	1.075	0.926	1.0005	1.251	0.853	1.052	1.08		1.08	1.226		1.226	1.056		1.056	1.168	1.066	1.117	1.226	1.076	1.151	1.09	1.204	1.147	1.254		0.977	1.152	1.14	1.163	0.872	1.41
P70392-805	P70392	805	S	Ras-specific guanine nucleotide-releasing factor 2	Rasgrf2	1.137	1.351	1.244	1.203	1.158	1.1805	1.265	1.348	1.3065		1.313	1.313		1.075	1.075		1.095	1.095	1.468	1.287	1.3775	1.452	1.172	1.312	1.209	1.287	1.248		1.373	1.373		1.323	1.323		1.299	1.299	1.292	0.953		1.046		1.231		1.187
P23242-247	P23242	247	Y	Gap junction alpha-1 protein	Gja1										1.063		1.063	1.053		1.053	1.325		1.325										1.034		1.034	1.31		1.31	1.262		1.262			0.973		1.244		0.953
Q9WUA6-120	Q9WUA6	120	S	RAC-gamma serine/threonine-protein kinase	Akt3										1.234		1.234	0.829		0.829	1.15		1.15										1.006		1.006	1.171		1.171	1.105		1.105			0.815		1.413		0.961
Q5SWP3-1125	Q5SWP3	1125	S	NAC-alpha domain-containing protein 1	Nacad		0.877	0.877		0.813	0.813		0.887	0.887		0.989	0.989		0.78	0.78		0.961	0.961		0.849	0.849		0.839	0.839		0.854	0.854		1.334	1.334		1.097	1.097		1.155	1.155		0.967		1.349		1.407		1.201
A2A690-434	A2A690	434	T	Protein TANC2	Tanc2	0.727	1.045	0.886	0.83	1.109	0.9695	0.946	1.084	1.015	1.169		1.169	1.139		1.139	1.254		1.254	1.016	1.12	1.068	1.065	1.106	1.0855	1.071	1.1	1.0855	0.992		0.992	1.222		1.222	1.116		1.116	1.398	1.072	0.849		1.072		0.89
Q8BIZ6-33	Q8BIZ6	33	S	Smad nuclear-interacting protein 1	Snip1	0.836	1.05	0.943	1.033	0.92	0.9765	1.348	1.061	1.2045	1.118	1.095	1.1065	1.243	1.292	1.2675	1.165	1.229	1.197	1.527	1.457	1.492	1	1.241	1.1205	1.398	1.332	1.365	1.069	1.338	1.2035	1.306	1.863	1.5845	1.252	1.29	1.271	1.826	1.387	0.956	1.223	1.05	1.442	1.074	1.05
P81122-616	P81122	616	S	Insulin receptor substrate 2	Irs2	0.874	1.03	0.952	0.902	0.898	0.9	0.814	1.106	0.96										0.983	1.181	1.082	0.978	1.031	1.0045	0.872	1.185	1.0285										1.125	1.146
O35144-366	O35144	366	S	Telomeric repeat-binding factor 2	Terf2										1.045		1.045	0.934		0.934	0.973		0.973										0.824		0.824	0.787		0.787	0.934		0.934			0.788		0.842		0.96
Q0PHV7-290	Q0PHV7	290	S	Dapper homolog 3	Dact3	0.877	1.019	0.948	0.858	1.001	0.9295	1.171	1.345	1.258	0.958	1.117	1.0375	1.417	1.077	1.247	1.193	1.143	1.168	1.104	1.318	1.211	0.993	1.505	1.249	1.093	1.218	1.1555	1.106	1.262	1.184	1.243	1.383	1.313	1.075	1.428	1.2515	1.259	1.294	1.154	1.131	0.877	1.284	0.901	1.25
Q61234-183	Q61234	183	S	Alpha-1-syntrophin	Snta1	0.647	0.901	0.774	0.896	1.002	0.949	0.762	0.633	0.6975	1.176	0.726	0.951	1.196	0.879	1.0375	1.153	0.863	1.008	0.866	0.845	0.8555	0.856	0.919	0.8875	0.835	0.996	0.9155	1.077	1.092	1.0845	1.136	1.086	1.111	0.962	0.995	0.9785	1.338	0.938	0.916	1.503	0.949	1.235	0.835	1.153
Q9QWI6-208	Q9QWI6	208	S	SRC kinase signaling inhibitor 1	Srcin1	0.979		0.979	1.061		1.061	0.763		0.763										1.104		1.104	0.855		0.855	0.773		0.773										1.127
Q80UG2-1626	Q80UG2	1626	Y	Plexin-A4	Plxna4		1.05	1.05		0.962	0.962		1.165	1.165	1.239	0.91	1.0745	1.228	0.738	0.983	1.321	0.592	0.9565		1.127	1.127		1.138	1.138		1.15	1.15	1.094	1.123	1.1085	1.299	0.882	1.0905	1.226	0.827	1.0265		1.073	0.883	1.233	1.058	1.194	0.928	1.397
Q6NZL0-567	Q6NZL0	567	S	Protein SOGA3	Soga3	0.84	0.844	0.842	0.854	0.982	0.918	0.892	1.066	0.979		0.737	0.737		0.725	0.725		0.755	0.755	0.995	0.949	0.972	0.642	1.05	0.846	0.886	1.072	0.979		0.896	0.896		0.914	0.914		1.091	1.091	1.184	1.124		1.215		1.26		1.445
Q8R3Q2-820	Q8R3Q2	820	S	Serine/threonine-protein phosphatase 6 regulatory subunit 2	Ppp6r2	0.86	0.927	0.8935	1	0.946	0.973	0.882	1.064	0.973	1.161	0.848	1.0045	1.168	0.777	0.9725	1.154	0.988	1.071	1.149	1.034	1.0915	0.95	1.228	1.089	0.953	1.068	1.0105	1.199	1.05	1.1245	1.246	0.958	1.102	1.243	1.188	1.2155	1.336	1.115	1.033	1.238	1.067	1.234	1.077	1.202
Q9QZX7-71	Q9QZX7	71	T	Serine racemase	Srr		0.813	0.813		0.889	0.889		0.91	0.91	1.073	0.882	0.9775	0.988	0.852	0.92	1.033	0.902	0.9675		1.031	1.031		0.993	0.993		1.001	1.001	1.047	1.089	1.068	1.032	1.205	1.1185	1.06	1.081	1.0705		1.268	0.976	1.234	1.045	1.414	1.026	1.198
Q64481-257	Q64481	257	T	Cytochrome P450 3A16	Cyp3a16		1.038	1.038		0.954	0.954		1.158	1.158											1.124	1.124		1.441	1.441		1.189	1.189											1.083
Q9JM73-220	Q9JM73	220	S	Serum response factor	Srf	1.036		1.036	1.475		1.475	1.255		1.255	1.083		1.083	1.026		1.026	1.239		1.239	1.734		1.734	1.172		1.172	1.238		1.238	1.079		1.079	1.193		1.193	1.08		1.08	1.674		0.996		1.163		0.872
O70166-73	O70166	73	S	Stathmin-3	Stmn3										1.045		1.045	0.935		0.935	1.197		1.197										0.993		0.993	1.016		1.016	1.132		1.132			0.951		1.086		0.946
Q8BKA3-361	Q8BKA3	361	S	Serine/arginine repetitive matrix protein 4	Srrm4	0.799	1.254	1.0265	0.893	1.127	1.01	0.841	1.578	1.2095										0.942	1.156	1.049	0.766	1.313	1.0395	0.75	1.214	0.982										1.179	0.922
Q4KMM3-298	Q4KMM3	298	S	Oxidation resistance protein 1	Oxr1	0.893		0.893	1.09		1.09	0.853		0.853	0.869		0.869	0.901		0.901	1.08		1.08	1.342		1.342	0.668		0.668	0.895		0.895	0.941		0.941	0.94		0.94	0.985		0.985	1.503		1.083		1.043		0.911
Q8K019-510	Q8K019	510	S	Bcl-2-associated transcription factor 1	Bclaf1	0.825	0.83	0.8275	0.981	0.759	0.87	0.933	0.917	0.925	0.66	0.817	0.7385	1.006	0.726	0.866	0.863	0.938	0.9005	1	0.873	0.9365	0.653	0.909	0.781	0.888	0.819	0.8535	0.831	0.9	0.8655	0.873	0.881	0.877	0.844	0.988	0.916	1.213	1.051	1.259	1.102	0.869	1.213	0.977	1.053
Q8BTI8-233	Q8BTI8	233	T	Serine/arginine repetitive matrix protein 2	Srrm2		4.185	4.185		5.395	5.395		4.885	4.885		2.931	2.931		2.018	2.018		1.796	1.796		4.281	4.281		4.433	4.433		6.556	6.556		4.094	4.094		4.058	4.058		2.7	2.7		1.023		1.397		2.011		1.503
Q5DU25-402	Q5DU25	402	S	IQ motif and SEC7 domain-containing protein 2	Iqsec2	0.706	0.959	0.8325	0.948	0.879	0.9135	0.843	1.162	1.0025	1.235	0.847	1.041	1.257	0.792	1.0245	1.306	0.895	1.1005	1.066	1.062	1.064	0.792	1.113	0.9525	0.802	1.176	0.989	1.16	1.021	1.0905	1.13	1.168	1.149	1.11	1.146	1.128	1.511	1.107	0.939	1.204	0.899	1.476	0.85	1.28
Q91X20-618	Q91X20	618	S	Set1/Ash2 histone methyltransferase complex subunit ASH2	Ash2l	0.678		0.678	0.92		0.92	0.79		0.79		0.894	0.894		0.778	0.778		0.793	0.793	0.794		0.794	0.679		0.679	1.053		1.053		0.73	0.73		0.897	0.897		0.823	0.823	1.171			0.817		1.153		1.037
Q3UHE1-495	Q3UHE1	495	S	Membrane-associated phosphatidylinositol transfer protein 3	Pitpnm3	0.915	0.917	0.916	1.103	0.891	0.997	0.847	0.964	0.9055	1.067	0.993	1.03	1.01	0.974	0.992	1.091	0.944	1.0175	1.159	0.989	1.074	0.978	0.942	0.96	0.942	0.968	0.955	0.884	1.141	1.0125	1.244	1.101	1.1725	1.163	1.19	1.1765	1.267	1.079	0.828	1.149	1.232	1.131	1.066	1.262
Q3UHD9-642	Q3UHD9	642	S	"Arf-GAP with GTPase, ANK repeat and PH domain-containing protein 2"	Agap2		1.066	1.066		1.905	1.905		1.876	1.876	2.378		2.378	2.321		2.321	1.991		1.991		1.552	1.552		1.582	1.582		1.987	1.987	1.346		1.346	1.225		1.225	1.157		1.157		1.456	0.566		0.528		0.581
Q8BH66-23	Q8BH66	23	S	Atlastin-1	Atl1		0.791	0.791		0.866	0.866		0.775	0.775	0.943	0.871	0.907	0.817	0.81	0.8135	0.976	0.875	0.9255		0.753	0.753		0.798	0.798		1.04	1.04	0.844	1.064	0.954	1.004	1.1	1.052	1.063	1.151	1.107		0.952	0.895	1.221	1.229	1.359	1.089	1.315
Q9ES52-246	Q9ES52	246	S	"Phosphatidylinositol 3,4,5-trisphosphate 5-phosphatase 1"	Inpp5d											0.937	0.937		0.928	0.928		0.924	0.924											1.044	1.044		0.989	0.989		1.112	1.112				1.114		1.066		1.204
Q80VC9-548	Q80VC9	548	S	Calmodulin-regulated spectrin-associated protein 3	Camsap3	0.82	0.97	0.895	0.993	0.927	0.96	1.067	1.145	1.106	1.078		1.078	0.997		0.997	1.222		1.222	1.189	1.028	1.1085	1.19	1.156	1.173	0.893	1.091	0.992	1.138		1.138	1.067		1.067	1.238		1.238	1.45	1.06	1.055		1.071		1.013
Q9JIS5-393	Q9JIS5	393	S	Synaptic vesicle glycoprotein 2A	Sv2a	1.013	0.981	0.997	1.058	0.991	1.0245	1.33	0.857	1.0935	1.064	0.929	0.9965	0.874	0.934	0.904	0.987	0.938	0.9625	1.29	0.993	1.1415	1.016	1.017	1.0165	1.067	1.193	1.13	0.964	1.064	1.014	1.056	1.069	1.0625	0.942	1.084	1.013	1.273	1.012	0.906	1.145	1.208	1.145	0.955	1.156
Q9QUS6-116	Q9QUS6	116	S	Probable E3 ubiquitin-protein ligase MID2	Mid2		1.256	1.256		1.375	1.375		1.569	1.569											1.739	1.739		1.608	1.608		1.914	1.914											1.385
O54916-186	O54916	186	S	RalBP1-associated Eps domain-containing protein 1	Reps1										0.776		0.776	1.048		1.048	0.816		0.816										0.865		0.865	0.488		0.488	0.75		0.75			1.114		0.466		0.92
Q7TQF7-250	Q7TQF7	250	S	Amphiphysin	Amph		0.912	0.912		0.863	0.863		0.962	0.962	1.344		1.344	1.276		1.276	1.536		1.536		0.91	0.91		0.896	0.896		0.792	0.792	1.323		1.323	1.296		1.296	1.043		1.043		0.997	0.985		1.015		0.679
Q9D394-34	Q9D394	34	S	Protein RUFY3	Rufy3	0.943	0.932	0.9375	0.971	0.838	0.9045	0.991	0.973	0.982		0.947	0.947		0.701	0.701		0.759	0.759	0.958	0.989	0.9735	0.775	1.001	0.888	0.983	1.016	0.9995		0.835	0.835		0.936	0.936		0.802	0.802	1.016	1.061		0.881		1.335		1.056
Q9QZS8-435	Q9QZS8	435	S	SH2 domain-containing protein 3C	Sh2d3c	0.901		0.901	1.195		1.195	1.088		1.088	1.652	0.75	1.201	1.815	0.722	1.2685	1.868	0.795	1.3315	1.209		1.209	1.892		1.892	1.148		1.148	1.647	0.829	1.238	1.837	0.718	1.2775	1.421	0.819	1.12	1.342		0.997	1.105	1.012	0.994	0.761	1.03
Q6PFD5-319	Q6PFD5	319	S	Disks large-associated protein 3	Dlgap3		0.899	0.899		0.836	0.836		1.027	1.027											1.047	1.047		0.969	0.969		0.99	0.99											1.164
P28652-235	P28652	235	S	Calcium/calmodulin-dependent protein kinase type II subunit beta	Camk2b	0.781	0.993	0.887	1.183	0.955	1.069	1.003	1.049	1.026		0.916	0.916		0.89	0.89		0.969	0.969	1.133	0.911	1.022	1.014	0.997	1.0055	0.972	0.936	0.954		1.211	1.211		1.345	1.345		1.31	1.31	1.452	0.918		1.322		1.512		1.353
P63318-322	P63318	322	S	Protein kinase C gamma type	Prkcg		0.821	0.821		0.764	0.764		1.013	1.013											0.937	0.937		0.814	0.814		0.954	0.954											1.141
P25444-281	P25444	281	S	40S ribosomal protein S2	Rps2	2.802	2.146	2.474	4.533	3.095	3.814	3.975	2.72	3.3475										5.096	2.739	3.9175	5.689	3.082	4.3855	3.006	3.251	3.1285										1.818	1.276
O54951-796	O54951	796	S	Semaphorin-6B	Sema6b											0.991	0.991		0.953	0.953		0.843	0.843											1.087	1.087		1.045	1.045		1.02	1.02				1.097		1.097		1.211
Q9Z0V2-546	Q9Z0V2	546	S	Potassium voltage-gated channel subfamily D member 2	Kcnd2											1.176	1.176		1.064	1.064		1.176	1.176											1.282	1.282		1.474	1.474		1.41	1.41				1.09		1.386		1.199
Q91VM5-323	Q91VM5	323	S	"RNA binding motif protein, X-linked-like-1"	Rbmxl1										1.243		1.243	1.263		1.263	1.161		1.161										1.328		1.328	1.315		1.315	1.315		1.315			1.069		1.041		1.132
Q9Z2N8-233	Q9Z2N8	233	S	Actin-like protein 6A	Actl6a		1.021	1.021		1.018	1.018		1.076	1.076	1.081		1.081	1.254		1.254	1.537		1.537		1.184	1.184		1.116	1.116		1.157	1.157	1.249		1.249	1.362		1.362	1.33		1.33		1.16	1.155		1.086		0.866
Q9QYX7-3777	Q9QYX7	3777	S	Protein piccolo	Pclo	1.08		1.08	1.154		1.154	1.332		1.332										1.117		1.117	1.323		1.323	1.284		1.284										1.034
Q8VHQ3-477	Q8VHQ3	477	S	Protein phosphatase 1 regulatory inhibitor subunit 16B	Ppp1r16b	0.7	0.89	0.795	0.907	0.875	0.891	0.812	1.047	0.9295	0.764	0.713	0.7385	1.62	0.599	1.1095	1.286	0.702	0.994	0.962	0.936	0.949	0.573	0.93	0.7515	0.674	1.026	0.85	1.154	0.655	0.9045	1.026	0.844	0.935	0.986	0.661	0.8235	1.375	1.052	1.511	0.918	0.634	1.409	0.767	0.942
P70392-717	P70392	717	S	Ras-specific guanine nucleotide-releasing factor 2	Rasgrf2		2.242	2.242		2.812	2.812		2.941	2.941	2.738	1.459	2.0985	2.409	0.922	1.6655	2.375	1.269	1.822		2.526	2.526		1.578	1.578		3.164	3.164	2.171	1.848	2.0095	1.602	1.406	1.504	1.633	1.205	1.419		1.127	0.793	1.266	0.665	1.524	0.688	0.95
O08539-324	O08539	324	S	Myc box-dependent-interacting protein 1	Bin1	0.891	1.237	1.064	1.04	1.021	1.0305	1.074	1.166	1.12	1.207	1.061	1.134	1.065	0.871	0.968	1.252	0.932	1.092	1.197	1.07	1.1335	1.032	1.171	1.1015	1.192	1.171	1.1815	1.078	1.07	1.074	1.192	1.04	1.116	1.196	1.097	1.1465	1.344	0.865	0.893	1.009	1.12	1.194	0.955	1.178
O70435-250	O70435	250	S	Proteasome subunit alpha type-3	Psma3	0.93	1.03	0.98	1.087	0.994	1.0405	1.054	1.183	1.1185	1.103	1.021	1.062	0.905	1.081	0.993	1.164	0.997	1.0805	1.206	1.134	1.17	1.163	1.21	1.1865	1.098	1.178	1.138	1.034	1.159	1.0965	1.155	1.213	1.184	1.013	1.25	1.1315	1.297	1.101	0.937	1.135	1.276	1.122	0.87	1.255
E9PUL5-254	E9PUL5	254	S	Proline-rich transmembrane protein 2	Prrt2											0.998	0.998		0.993	0.993		0.937	0.937											1.128	1.128		1.252	1.252		1.282	1.282				1.13		1.261		1.368
Q811C2-369	Q811C2	369	S	Cysteine protease ATG4C	Atg4c	0.746	0.849	0.7975	0.854	0.713	0.7835	0.773	0.915	0.844	0.776	0.755	0.7655	0.943	0.627	0.785	1.087	0.657	0.872	0.962	0.82	0.891	0.55	0.837	0.6935	0.783	0.935	0.859	1.084	0.716	0.9	1.133	0.898	1.0155	1.006	0.859	0.9325	1.291	0.966	1.396	0.949	1.202	1.433	0.926	1.307
Q61423-586	Q61423	586	S	Potassium voltage-gated channel subfamily A member 4	Kcna4	0.869	1.231	1.05	1.086	1.19	1.138	1.109	1.352	1.2305	0.883		0.883	1.514		1.514	1.481		1.481	1.252	1.521	1.3865	0.64	1.563	1.1015	1.015	1.138	1.0765	1.38		1.38	1.457		1.457	1.16		1.16	1.44	1.236	1.562		0.963		0.784
Q8C5W0-724	Q8C5W0	724	S	Calmin	Clmn	1.018	0.962	0.99	1.128	0.926	1.027	1.267	0.985	1.126	0.892		0.892	0.721		0.721	1.12		1.12	1.181	1.029	1.105	1.235	1.033	1.134	1.03	0.935	0.9825	0.981		0.981	1.227		1.227	0.853		0.853	1.16	1.07	1.1		1.702		0.761
Q5DTL9-261	Q5DTL9	261	S	Sodium-driven chloride bicarbonate exchanger	Slc4a10										1.125	0.964	1.0445	1.114	0.865	0.9895	1.291	1.032	1.1615										1.015	0.923	0.969	1.292	1.114	1.203	1.073	1.058	1.0655			0.902	0.958	1.159	1.288	0.831	1.026
A2APX8-1939	A2APX8	1939	S	Sodium channel protein type 1 subunit alpha	Scn1a	0.937	1.701	1.319	1.549	1.975	1.762	1.397	2.036	1.7165	1.524		1.524	1.301		1.301	1.475		1.475	1.205	1.586	1.3955	0.985	1.193	1.089	1.064	1.661	1.3625	1.077		1.077	1.147		1.147	1.274		1.274	1.285	0.933	0.706		0.882		0.864
Q80TF3-983	Q80TF3	983	S	Protocadherin-19	Pcdh19	5.509	2.675	4.092	7.317	2.747	5.032	6.212	3.265	4.7385	2.819		2.819	2.606		2.606	2.908		2.908	6.444	3.226	4.835	8.25	3.375	5.8125	5.722	3.373	4.5475	3.005		3.005	2.722		2.722	2.838		2.838	1.17	1.206	1.066		1.045		0.976
P18760-25	P18760	25	T	Cofilin-1	Cfl1	3.698	3.391	3.5445	4.192	3.343	3.7675	4.416	3.77	4.093										3.74	4.053	3.8965	5.084	3.514	4.299	3.689	3.496	3.5925										1.012	1.195
A2AQ25-1902	A2AQ25	1902	S	Sickle tail protein	Skt		1.204	1.204		1.009	1.009		1.269	1.269		0.919	0.919		0.902	0.902		1.081	1.081		1.286	1.286		1.049	1.049		1.17	1.17		1.323	1.323		1.164	1.164		1.272	1.272		1.068		1.44		1.29		1.177
Q8BXR9-955	Q8BXR9	955	S	Oxysterol-binding protein-related protein 6	Osbpl6	0.888	1.543	1.2155	0.909	1.273	1.091	0.884	0.823	0.8535	0.8	0.754	0.777	0.855	0.742	0.7985	0.927	0.699	0.813	0.946	1.213	1.0795	0.935	1.276	1.1055	0.972	1.281	1.1265	0.903	0.748	0.8255	0.977	0.751	0.864	0.749	0.816	0.7825	1.065	0.786	1.13	0.991	1.143	1.012	0.808	1.168
Q61165-730	Q61165	730	S	Sodium/hydrogen exchanger 1	Slc9a1	0.843	0.867	0.855	1.115	0.889	1.002	1.217	0.954	1.0855		1.102	1.102		0.907	0.907		1.187	1.187	1.129	0.967	1.048	0.723	0.896	0.8095	1.134	0.883	1.0085		1.103	1.103		1.196	1.196		1.159	1.159	1.338	1.116		1.001		1.319		0.976
Q80Z38-586	Q80Z38	586	S	SH3 and multiple ankyrin repeat domains protein 2	Shank2	0.682		0.682	0.658		0.658	0.722		0.722	1.542	0.809	1.1755	1.564	0.834	1.199	1.096	0.76	0.928	0.905		0.905	0.72		0.72	0.717		0.717	1.139	0.928	1.0335	1.054	1	1.027	0.729	1.045	0.887	1.328		0.739	1.147	0.674	1.198	0.665	1.375
O88454-324	O88454	324	S	Potassium channel subfamily K member 4	Kcnk4	0.596		0.596	0.862		0.862	0.792		0.792	0.743	0.822	0.7825	1.328	0.684	1.006	1.25	0.712	0.981	0.888		0.888	0.493		0.493	0.699		0.699	1.079	0.846	0.9625	1.36	0.888	1.124	1.13	0.943	1.0365	1.491		1.452	1.03	1.025	1.298	0.904	1.325
Q6P5F7-439	Q6P5F7	439	Y	Protein tweety homolog 3	Ttyh3	1.581	1.026	1.3035	1.967	1.285	1.626	1.831	1.391	1.611		1.205	1.205		0.974	0.974		0.907	0.907	1.997	1.149	1.573	2.587	1.309	1.948	1.533	1.161	1.347		1.222	1.222		1.444	1.444		1.127	1.127	1.263	1.12		1.015		1.481		1.242
Q9QYR6-118	Q9QYR6	118	S	Microtubule-associated protein 1A	Map1a		1.103	1.103		1.051	1.051		1.223	1.223		0.994	0.994		0.972	0.972		1.04	1.04		1.253	1.253		1.254	1.254		1.256	1.256		1.184	1.184		1.372	1.372		1.59	1.59		1.137		1.191		1.412		1.529
P84244-81	P84244	81	T	Histone H3.3	H3f3a	1.051		1.051	0.95		0.95	1.302		1.302	1.019		1.019	0.99		0.99	1.016		1.016	0.98		0.98	0.665		0.665	0.769		0.769	1.118		1.118	1.284		1.284	1.08		1.08	0.933		1.097		1.297		1.063
Q80Y24-807	Q80Y24	807	S	Prickle-like protein 2	Prickle2	0.912	1.123	1.0175	1.011	1.131	1.071	0.918	1.379	1.1485	1.322	0.893	1.1075	1.379	0.805	1.092	1.281	0.912	1.0965	1.303	1.294	1.2985	1.001	1.344	1.1725	0.925	1.333	1.129	1.2	1.232	1.216	1.177	1.226	1.2015	1.183	1.049	1.116	1.429	1.153	0.908	1.38	0.853	1.522	0.923	1.15
P81122-573	P81122	573	S	Insulin receptor substrate 2	Irs2		1.354	1.354		1.485	1.485		1.135	1.135	0.933	0.849	0.891	0.836	0.858	0.847	0.92	0.895	0.9075		1.432	1.432		0.992	0.992		1.473	1.473	0.819	0.901	0.86	0.928	1.051	0.9895	0.966	0.979	0.9725		1.058	0.877	1.062	1.11	1.225	1.051	1.094
Q8K135-977	Q8K135	977	S	Dyslexia-associated protein KIAA0319-like protein	Kiaa0319l	0.829		0.829	1.115		1.115	0.964		0.964										1.263		1.263	0.861		0.861	0.837		0.837										1.522
Q8BTI8-2689	Q8BTI8	2689	T	Serine/arginine repetitive matrix protein 2	Srrm2	1.627		1.627	1.883		1.883	1.741		1.741		1.313	1.313		0.946	0.946		1.224	1.224	1.564		1.564	2.65		2.65	1.544		1.544		1.488	1.488		1.744	1.744		1.767	1.767	0.962			1.134		1.844		1.444
O70456-64	O70456	64	S	14-3-3 protein sigma	Sfn	1.684	1.359	1.5215	2.182	1.324	1.753	1.751	1.415	1.583	1.396	1.469	1.4325	1.297	1.079	1.188	1.469	1.213	1.341	2.273	1.287	1.78	1.632	1.42	1.526	1.592	1.564	1.578	1.332	1.498	1.415	1.336	1.662	1.499	1.315	1.539	1.427	1.35	0.947	0.955	1.02	1.031	1.54	0.895	1.269
Q5H8C4-2581	Q5H8C4	2581	S	Vacuolar protein sorting-associated protein 13A	Vps13a	1.057		1.057	1.249		1.249	1.301		1.301										1.307		1.307	1.067		1.067	1.31		1.31										1.236
Q3UH99-434	Q3UH99	434	S	Protein shisa-6	Shisa6	0.811	0.897	0.854	1.131	1.218	1.1745	0.948	1.044	0.996	1.149	0.824	0.9865	1.345	0.719	1.032	1.076	0.737	0.9065	1.103	1.287	1.195	0.994	0.918	0.956	0.973	1.006	0.9895	0.97	0.799	0.8845	0.981	0.89	0.9355	0.765	0.916	0.8405	1.36	1.434	0.844	0.969	0.729	1.239	0.711	1.243
G5E8K5-606	G5E8K5	606	S	Ankyrin-3	Ank3	0.984	0.903	0.9435	1.109	0.867	0.988	1.183	1.112	1.1475	1.056	0.963	1.0095	1.117	0.887	1.002	1.246	0.912	1.079	0.933	0.973	0.953	0.922	1.158	1.04	1.062	1.071	1.0665	1.022	1.057	1.0395	1.106	1.239	1.1725	1.054	1.209	1.1315	0.948	1.078	0.968	1.098	0.99	1.397	0.846	1.326
Q9EPJ9-135	Q9EPJ9	135	T	ADP-ribosylation factor GTPase-activating protein 1	Arfgap1	1.075	1.097	1.086	0.975	0.979	0.977	0.944	1.071	1.0075	0.922	0.719	0.8205	0.923	0.704	0.8135	0.871	0.705	0.788	1.198	1.053	1.1255	0.985	1.087	1.036	1.081	1.14	1.1105	0.975	0.897	0.936	1.087	0.843	0.965	0.945	0.992	0.9685	1.114	0.96	1.058	1.248	1.178	1.198	1.085	1.407
Q11136-162	Q11136	162	S	Xaa-Pro dipeptidase	Pepd	0.926	1.037	0.9815	1.033	0.948	0.9905	1.163	1.014	1.0885	1.345	1.174	1.2595	1.126	1.162	1.144	1.205	1.16	1.1825	1.161	0.958	1.0595	1.206	0.979	1.0925	1.076	1.018	1.047	1.181	1.322	1.2515	1.316	1.293	1.3045	1.177	1.417	1.297	1.254	0.924	0.878	1.126	1.169	1.113	0.976	1.221
Q6PDH0-382	Q6PDH0	382	S	Pleckstrin homology-like domain family B member 1	Phldb1										2.721		2.721	2.772		2.772	2.136		2.136										2.114		2.114	2.261		2.261	2.813		2.813			0.777		0.816		1.317
Q99NE5-1023	Q99NE5	1023	S	Regulating synaptic membrane exocytosis protein 1	Rims1		1.276	1.276		1.177	1.177		1.335	1.335											1.276	1.276		1.435	1.435		1.033	1.033											1
Q8CH09-206	Q8CH09	206	S	SURP and G-patch domain-containing protein 2	Sugp2	0.512	1.715	1.1135	0.864	1.803	1.3335	0.706	2.261	1.4835	1.783		1.783	2.998		2.998	2.13		2.13	0.681	1.649	1.165	0.496	1.664	1.08	0.42	1.633	1.0265	1.511		1.511	1.311		1.311	1.32		1.32	1.329	0.962	0.847		0.437		0.62
Q64337-334	Q64337	334	S	Sequestosome-1	Sqstm1	0.965	1.148	1.0565	1.172	0.921	1.0465	0.887	1.099	0.993		0.934	0.934		0.859	0.859		0.967	0.967	1.172	0.96	1.066	0.904	1.238	1.071	1.112	1.238	1.175		1.342	1.342		1.222	1.222		1.478	1.478	1.213	0.836		1.437		1.422		1.528
Q9QYS2-878	Q9QYS2	878	S	Metabotropic glutamate receptor 3	Grm3		0.787	0.787		0.758	0.758		0.9	0.9											0.779	0.779		0.756	0.756		0.921	0.921											0.99
Q01065-18	Q01065	18	S	"Calcium/calmodulin-dependent 3',5'-cyclic nucleotide phosphodiesterase 1B"	Pde1b	0.681	1.25	0.9655	0.999	0.991	0.995	0.585	1.527	1.056	1.445		1.445	1.312		1.312	1.521		1.521	0.83	1.424	1.127	0.564	1.285	0.9245	0.52	1.338	0.929	1.263		1.263	1.369		1.369	1.125		1.125	1.22	1.139	0.874		1.043		0.74
P62996-97	P62996	97	S	Transformer-2 protein homolog beta	Tra2b	1.599	3.058	2.3285	3.259	3.026	3.1425	2.677	3.313	2.995	3.935	2.726	3.3305	3.728	2.797	3.2625	3.912	2.863	3.3875	3.338	3.373	3.3555	3.109	3.673	3.391	2.486	3.594	3.04	3.254	3.751	3.5025	4.637	4.008	4.3225	4.009	2.85	3.4295	2.087	1.103	0.827	1.376	1.244	1.433	1.025	0.995
Q91WB2-62	Q91WB2	62	S	Inactive phospholipid phosphatase 7	Plpp7	0.906	0.914	0.91	1.01	0.739	0.8745	0.914	0.996	0.955	0.946	0.99	0.968	0.999	0.804	0.9015	1.096	0.891	0.9935	1.135	0.804	0.9695	0.931	0.987	0.959	1.062	0.966	1.014	1.005	1.075	1.04	0.941	1.134	1.0375	0.952	1.073	1.0125	1.254	0.88	1.062	1.086	0.942	1.411	0.868	1.204
P09470-1305	P09470	1305	S	Angiotensin-converting enzyme	Ace	0.811	0.982	0.8965	0.85	0.948	0.899	0.769	1.144	0.9565	0.988	0.664	0.826	0.966	0.494	0.73	1.07	0.527	0.7985	0.988	1.041	1.0145	0.445	0.912	0.6785	0.816	1.048	0.932	1.134	0.914	1.024	1.163	0.661	0.912	0.829	0.651	0.74	1.218	1.06	1.147	1.376	1.204	1.339	0.775	1.236
Q62261-2315	Q62261	2315	S	"Spectrin beta chain, non-erythrocytic 1"	Sptbn1	1.929		1.929	2.233		2.233	1.865		1.865										1.93		1.93	0.969		0.969	1.464		1.464										1.001
Q80W04-75	Q80W04	75	S	Transmembrane and coiled-coil domains protein 2	Tmcc2	0.784		0.784	0.657		0.657	0.776		0.776	1.447		1.447	1.574		1.574	1.364		1.364	0.911		0.911	0.505		0.505	0.681		0.681	1.288		1.288	1.135		1.135	1.178		1.178	1.161		0.89		0.721		0.864
P15532-94	P15532	94	T	Nucleoside diphosphate kinase A	Nme1											0.966	0.966		0.967	0.967		1.036	1.036											1.191	1.191		1.177	1.177		1.281	1.281				1.233		1.216		1.237
Q920M7-106	Q920M7	106	S	Synaptotagmin-17	Syt17		1.796	1.796		1.668	1.668		2.391	2.391	1.561		1.561	1.669		1.669	1.744		1.744		1.889	1.889		1.566	1.566		1.65	1.65	1.401		1.401	1.33		1.33	0.865		0.865		1.052	0.898		0.797		0.496
Q9D428-28	Q9D428	28	S	Golgin subfamily A member 7B	GOLGA7B	0.945	0.934	0.9395	1.265	0.822	1.0435	1.166	0.911	1.0385	0.666	1.023	0.8445	0.851	0.958	0.9045	0.89	0.995	0.9425	1.305	0.914	1.1095	1.148	0.949	1.0485	1.172	0.876	1.024	0.767	1.236	1.0015	0.882	0.841	0.8615	0.876	1.407	1.1415	1.382	0.978	1.152	1.208	1.037	0.878	0.984	1.415
F6SEU4-117	F6SEU4	117	S	Ras/Rap GTPase-activating protein SynGAP	Syngap1	0.832	1.094	0.963	1.159	1.024	1.0915	1.016	1.336	1.176	1.053	0.446	0.7495	1.138	0.684	0.911	0.926	0.603	0.7645	1.254	1.179	1.2165	0.853	1.266	1.0595	1.039	1.161	1.1	0.945	0.905	0.925	1.013	0.978	0.9955	0.862	1.005	0.9335	1.509	1.078	0.897	2.028	0.89	1.431	0.931	1.667
Q9QYI5-302	Q9QYI5	302	S	DnaJ homolog subfamily B member 2	Dnajb2	1.231		1.231	1.508		1.508	1.413		1.413	3.648		3.648	2.322		2.322	2.624		2.624	1.728		1.728	1.67		1.67	1.397		1.397	2.508		2.508	2.304		2.304	1.97		1.97	1.404		0.687		0.992		0.751
Q62219-403	Q62219	403	S	Transforming growth factor beta-1-induced transcript 1 protein	Tgfb1i1	0.819	1.125	0.972	1.075	1.335	1.205	1.023	1.254	1.1385		0.894	0.894		0.999	0.999		0.832	0.832	1.164	1.184	1.174	1.289	1.195	1.242	0.96	1.165	1.0625		1.263	1.263		1.149	1.149		1.196	1.196	1.421	1.052		1.412		1.15		1.438
E9Q7F2-390	E9Q7F2	390	S	E3 ubiquitin-protein ligase RNF169	Rnf169	0.859	1.064	0.9615	1	0.948	0.974	0.954	1.106	1.03	0.988	1.064	1.026	1.073	0.868	0.9705	0.997	1.065	1.031	1.222	1.062	1.142	1.028	1.089	1.0585	0.981	1.029	1.005	0.989	1.066	1.0275	1.109	1.168	1.1385	1.014	1.247	1.1305	1.421	0.998	1	1.002	1.033	1.346	1.017	1.171
Q9QYM9-361	Q9QYM9	361	Y	Tomoregulin-2	Tmeff2		4.186	4.186		3.901	3.901		4.323	4.323	2.634	2.967	2.8005	4.44	2.618	3.529	4.537	1.943	3.24		4.1	4.1		4.014	4.014		4.815	4.815	3.082	3.88	3.481	3.875	3.965	3.92	3.615	3.548	3.5815		0.98	1.17	1.307	0.873	1.515	0.797	1.826
Q62188-541	Q62188	541	S	Dihydropyrimidinase-related protein 3	Dpysl3		1.188	1.188		1.075	1.075		1.325	1.325	1.308	0.883	1.0955	1.203	0.745	0.974	1.328	0.889	1.1085		1.231	1.231		1.085	1.085		1.255	1.255	1.028	1.039	1.0335	1.132	0.995	1.0635	1.078	0.904	0.991		1.036	0.786	1.177	0.941	1.336	0.812	1.017
Q3UIK4-399	Q3UIK4	399	S	N6-adenosine-methyltransferase non-catalytic subunit	Mettl14	1.641	2.457	2.049	2.006	2.415	2.2105	2.084	2.623	2.3535	2.301		2.301	1.778		1.778	2.454		2.454	2.377	2.742	2.5595	3.091	2.762	2.9265	1.858	3.339	2.5985	2.203		2.203	2.658		2.658	2.29		2.29	1.449	1.116	0.957		1.495		0.933
Q9D5T0-322	Q9D5T0	322	S	ATPase family AAA domain-containing protein 1	Atad1	1.026		1.026	1.003		1.003	0.969		0.969	1.219	1.021	1.12	1.078	1.062	1.07	0.868	0.914	0.891	1.018		1.018	1.247		1.247	1.289		1.289	1.125	1.214	1.1695	1.099	1.112	1.1055	0.94	1.124	1.032	0.993		0.923	1.19	1.02	1.047	1.083	1.23
Q8K341-315	Q8K341	315	S	Alpha-tubulin N-acetyltransferase 1	Atat1		0.999	0.999		0.648	0.648		1.111	1.111	1.464	0.718	1.091	1.293	0.516	0.9045	1.339	0.791	1.065		0.995	0.995		0.834	0.834		1.052	1.052	0.714	0.867	0.7905	1.142	0.827	0.9845	1.162	0.663	0.9125		0.996	0.488	1.207	0.883	1.603	0.868	0.838
Q91VL8-200	Q91VL8	200	S	Telomeric repeat-binding factor 2-interacting protein 1	Terf2ip		1.134	1.134		1.217	1.217		1.406	1.406											1.291	1.291		1.27	1.27		1.403	1.403											1.138
Q9DBR7-299	Q9DBR7	299	S	Protein phosphatase 1 regulatory subunit 12A	Ppp1r12a	0.85	1.202	1.026	1.049	1.008	1.0285	0.884	1.28	1.082	1.148	0.873	1.0105	1.094	0.804	0.949	1.305	0.819	1.062	1.019	1.209	1.114	1.1	1.19	1.145	0.942	1.149	1.0455	1.242	1.031	1.1365	1.423	0.943	1.183	1.145	0.889	1.017	1.199	1.006	1.083	1.181	1.3	1.172	0.878	1.085
Q8BXR1-769	Q8BXR1	769	S	Probable cationic amino acid transporter	Slc7a14	1.208	1.028	1.118	1.198	1.124	1.161	1.493	1.17	1.3315	1.286	1.185	1.2355	0.9	1.33	1.115	1.022	1.108	1.065	1.644	1.049	1.3465	1.938	1.183	1.5605	1.344	1.235	1.2895	0.965	1.55	1.2575	1.15	1.173	1.1615	1.095	1.501	1.298	1.361	1.02	0.751	1.309	1.277	0.882	1.072	1.354
P56212-59	P56212	59	Y	cAMP-regulated phosphoprotein 19	Arpp19	1.427		1.427	1.03		1.03	0.812		0.812										0.829		0.829	0.825		0.825	0.757		0.757										0.581
Q9QYR6-2591	Q9QYR6	2591	S	Microtubule-associated protein 1A	Map1a		6.445	6.445		7.46	7.46		7.024	7.024		6.09	6.09		5.247	5.247		3.506	3.506		7.226	7.226		7.571	7.571		7.562	7.562		6.455	6.455		6.583	6.583		5.812	5.812		1.121		1.06		1.255		1.658
Q68FM6-750	Q68FM6	750	S	Protein phosphatase 1 regulatory subunit 29	Elfn2	0.663	1.537	1.1	0.857	1.333	1.095	0.886	1.133	1.0095		0.761	0.761		0.669	0.669		0.713	0.713	0.936	1.153	1.0445	0.814	1.824	1.319	0.81	1.588	1.199		0.751	0.751		0.699	0.699		0.917	0.917	1.412	0.75		0.987		1.044		1.286
P63260-203	P63260	203	T	"Actin, cytoplasmic 2"	Actg1	1.022	1.146	1.084	0.986	1.105	1.0455	1.061	0.968	1.0145										1.096	1.15	1.123	1.073	1.088	1.0805	1.148	1.174	1.161										1.072	1.004
O35126-617	O35126	617	S	Atrophin-1	Atn1										1.668		1.668	1.508		1.508	2.077		2.077										1.423		1.423	1.739		1.739	1.411		1.411			0.853		1.153		0.679
Q7TQF7-268	Q7TQF7	268	S	Amphiphysin	Amph	0.897	1.107	1.002	1.184	1.103	1.1435	0.962	1.231	1.0965	1.304	0.997	1.1505	1.314	0.971	1.1425	1.413	0.96	1.1865	1.226	1.17	1.198	1.1	1.115	1.1075	0.869	1.216	1.0425	1.207	1.189	1.198	1.148	1.031	1.0895	1.269	1.112	1.1905	1.367	1.056	0.926	1.192	0.874	1.062	0.899	1.158
P97427-521	P97427	521	S	Dihydropyrimidinase-related protein 1	Crmp1	1.907	1.424	1.6655	2.055	1.409	1.732	1.77	1.552	1.661	1.604	2.083	1.8435	1.673	1.801	1.737	1.829	1.979	1.904	2.107	1.569	1.838	2.851	1.553	2.202	1.802	1.533	1.6675	1.753	2.817	2.285	1.794	3.149	2.4715	1.75	2.784	2.267	1.104	1.102	1.092	1.352	1.072	1.749	0.957	1.407
Q8BJ42-811	Q8BJ42	811	S	Disks large-associated protein 2	Dlgap2	0.952	0.918	0.935	1.032	0.698	0.865	1.057	1.115	1.086	1.139	0.92	1.0295	1.248	0.867	1.0575	1.305	1.028	1.1665	1.179	0.858	1.0185	1.191	0.985	1.088	0.896	0.961	0.9285	1.192	1.069	1.1305	1.288	1.075	1.1815	1.35	1.066	1.208	1.238	0.934	1.046	1.161	1.032	1.24	1.035	1.036
P70429-367	P70429	367	S	Ena/VASP-like protein	Evl											0.765	0.765		0.597	0.597		0.681	0.681											0.748	0.748		0.728	0.728		0.547	0.547				0.977		1.221		0.803
Q6PNC0-1904	Q6PNC0	1904	S	DmX-like protein 1	Dmxl1	1.079		1.079	1.526		1.526	1.409		1.409										1.29		1.29	1.202		1.202	1.3		1.3										1.196
Q04690-2599	Q04690	2599	S	Neurofibromin	Nf1	1.063		1.063	0.926		0.926	1.07		1.07										1.163		1.163	0.57		0.57	1.173		1.173										1.094
Q9CQC7-26	Q9CQC7	26	S	NADH dehydrogenase [ubiquinone] 1 beta subcomplex subunit 4	Ndufb4		1.062	1.062		1.061	1.061		1.199	1.199		0.929	0.929		0.937	0.937		1.103	1.103		1.095	1.095		1.262	1.262		1.181	1.181		1.162	1.162		1.37	1.37		1.343	1.343		1.031		1.25		1.462		1.218
P17809-490	P17809	490	S	"Solute carrier family 2, facilitated glucose transporter member 1"	Slc2a1		1.096	1.096		1.151	1.151		1.257	1.257											1.166	1.166		1.247	1.247		1.118	1.118											1.064
Q811D0-630	Q811D0	630	T	Disks large homolog 1	Dlg1										1.103		1.103	1.034		1.034	1.231		1.231										1.212		1.212	1.132		1.132	1.162		1.162			1.099		1.094		0.944
P39053-61	P39053	61	S	Dynamin-1	Dnm1		1.216	1.216		1.427	1.427		1.371	1.371											1.283	1.283		1.338	1.338		1.38	1.38											1.055
O70492-71	O70492	71	Y	Sorting nexin-3	Snx3		1.292	1.292		1.089	1.089		1.416	1.416	1.19		1.19	1.035		1.035	0.866		0.866		1.268	1.268		1.334	1.334		1.488	1.488	0.895		0.895	0.714		0.714	0.816		0.816		0.982	0.752		0.69		0.942
P35235-62	P35235	62	Y	Tyrosine-protein phosphatase non-receptor type 11	Ptpn11	0.877	1.069	0.973	1.031	1	1.0155	1.097	1.118	1.1075	1.124	1.057	1.0905	1.014	0.994	1.004	1.097	0.986	1.0415	1.09	1.102	1.096	0.986	1.206	1.096	1.123	0.977	1.05	1.07	1.299	1.1845	1.123	1.201	1.162	1.111	1.356	1.2335	1.243	1.03	0.952	1.229	1.108	1.208	1.012	1.375
Q9D8B7-307	Q9D8B7	307	S	Junctional adhesion molecule C	Jam3	0.854		0.854	1.046		1.046	1.026		1.026										1.165		1.165	0.842		0.842	0.803		0.803										1.364
P08553-428	P08553	428	S	Neurofilament medium polypeptide	Nefm		1.697	1.697		1.969	1.969		2.026	2.026	3.591	1.547	2.569	2.553	1.542	2.0475	2.11	1.25	1.68		1.803	1.803		1.765	1.765		2.018	2.018	2.086	2.044	2.065	1.938	1.912	1.925	2.862	2.001	2.4315		1.063	0.581	1.321	0.759	1.24	1.356	1.601
P28738-396	P28738	396	T	Kinesin heavy chain isoform 5C	Kif5c	0.955		0.955	0.976		0.976	0.944		0.944	0.953		0.953	1.35		1.35	1.417		1.417	1.044		1.044	0.586		0.586	0.893		0.893	1.407		1.407	1.343		1.343	1.214		1.214	1.093		1.477		0.995		0.856
Q5Y5T5-523	Q5Y5T5	523	S	Probable palmitoyltransferase ZDHHC8	Zdhhc8		1.204	1.204		1.313	1.313		1.325	1.325											1.191	1.191		1.311	1.311		1.609	1.609											0.99
Q3TLI0-708	Q3TLI0	708	S	Trafficking protein particle complex subunit 10	Trappc10		0.879	0.879		0.97	0.97		1.193	1.193											1.308	1.308		0.981	0.981		1.097	1.097											1.489
P51881-191	P51881	191	Y	ADP/ATP translocase 2	Slc25a5	0.747	0.898	0.8225	0.954	1	0.977	0.806	1.099	0.9525	0.833	0.956	0.8945	0.964	0.942	0.953	1.016	0.847	0.9315	1.003	0.998	1.0005	0.593	1.151	0.872	1.031	1.054	1.0425	0.873	0.833	0.853	1.069	0.968	1.0185	0.764	1.285	1.0245	1.342	1.112	1.048	0.872	1.109	1.028	0.752	1.516
Q5EBH1-177	Q5EBH1	177	S	Ras association domain-containing protein 5	Rassf5	0.565		0.565	0.594		0.594	0.752		0.752	0.917	0.917	0.917	1.199	0.78	0.9895	1.426	0.989	1.2075	0.668		0.668	0.494		0.494	0.728		0.728	1.107	1.141	1.124	1.256	0.98	1.118	1.155	0.9	1.0275	1.182		1.207	1.245	1.048	1.256	0.81	0.91
Q60592-1319	Q60592	1319	S	Microtubule-associated serine/threonine-protein kinase 2	Mast2	1.374	0.876	1.125	1.561	1.037	1.299	1.33	1.142	1.236	1.023	0.83	0.9265	0.905	0.855	0.88	0.944	0.799	0.8715	1.387	1.187	1.287	1.317	0.934	1.1255	1.574	0.984	1.279	1.056	0.933	0.9945	0.882	0.869	0.8755	0.91	0.828	0.869	1.009	1.355	1.031	1.124	0.974	1.015	0.963	1.036
P11499-484	P11499	484	Y	Heat shock protein HSP 90-beta	Hsp90ab1											0.703	0.703		0.652	0.652		0.768	0.768											1.051	1.051		1.04	1.04		0.931	0.931				1.496		1.595		1.213
Q9EQP2-15	Q9EQP2	15	S	EH domain-containing protein 4	Ehd4
Q9QZQ1-1211	Q9QZQ1	1211	S	Afadin	Afdn	0.942	1.222	1.082	1.135	1.373	1.254	1.011	1.591	1.301	1.266	0.883	1.0745	1.389	1.069	1.229	1.29	0.414	0.852	1.193	1.494	1.3435	1.227	1.445	1.336	0.973	1.553	1.263	1.215	1.093	1.154	1.828	1.272	1.55	1.52	1.264	1.392	1.266	1.223	0.96	1.238	1.316	1.19	1.178	3.053
Q9CXK9-1032	Q9CXK9	1032	S	RNA-binding protein 33	Rbm33	2.253	1.962	2.1075	2.399	1.92	2.1595	2.505	2.09	2.2975										2.22	2.533	2.3765	2.496	2.158	2.327	1.957	1.996	1.9765										0.985	1.291
P0C7L0-153	P0C7L0	153	S	WAS/WASL-interacting protein family member 3	Wipf3	0.761	1.169	0.965	0.893	1.143	1.018	0.641	1.359	1	1.491	0.495	0.993	1.407	0.861	1.134	1.352	0.675	1.0135	0.992	1.292	1.142	0.721	1.384	1.0525	0.876	1.134	1.005	1.394	1.117	1.2555	1.277	1.094	1.1855	0.996	1.043	1.0195	1.303	1.106	0.935	2.255	0.908	1.272	0.737	1.544
Q3UHD3-1286	Q3UHD3	1286	S	Microtubule-associated tumor suppressor candidate 2 homolog	Mtus2		0.905	0.905		0.764	0.764		1.066	1.066											1.047	1.047		1.111	1.111		0.92	0.92											1.156
Q68FH0-511	Q68FH0	511	S	Plakophilin-4	Pkp4	1.062	1.127	1.0945	1.368	1.148	1.258	1.27	1.24	1.255	0.931	1.064	0.9975	1.385	0.891	1.138	1.414	0.897	1.1555	1.24	1.169	1.2045	0.986	1.363	1.1745	1.027	1.285	1.156	1.194	1.025	1.1095	1.248	1.221	1.2345	1.233	1.209	1.221	1.168	1.037	1.282	0.964	0.901	1.37	0.872	1.347
Q62523-336	Q62523	336	S	Zyxin	Zyx											0.955	0.955		1.02	1.02		0.806	0.806											1.173	1.173		1.037	1.037		0.88	0.88				1.228		1.016		1.092
Q8BTI8-2077	Q8BTI8	2077	T	Serine/arginine repetitive matrix protein 2	Srrm2	0.559		0.559	0.745		0.745	0.876		0.876										0.826		0.826	0.56		0.56	0.546		0.546										1.479
Q91XM9-327	Q91XM9	327	Y	Disks large homolog 2	Dlg2		1.129	1.129		1.018	1.018		1.285	1.285	1.222	0.913	1.0675	1.447	0.75	1.0985	1.254	0.833	1.0435		1.15	1.15		1.144	1.144		1.271	1.271	1.132	1.023	1.0775	0.968	0.941	0.9545	1.002	0.906	0.954		1.019	0.926	1.12	0.669	1.254	0.799	1.088
P51830-1332	P51830	1332	S	Adenylate cyclase type 9	Adcy9	0.89		0.89	1.066		1.066	0.814		0.814		0.866	0.866		0.792	0.792		0.749	0.749	1.042		1.042	0.913		0.913	0.863		0.863		1.134	1.134		0.841	0.841		0.877	0.877	1.17			1.31		1.062		1.171
Q9DB52-144	Q9DB52	144	S	Protein FAM122A	Fam122a		0.93	0.93		0.948	0.948		0.977	0.977	1.099		1.099	1.919		1.919	1.74		1.74		0.98	0.98		0.918	0.918		1.012	1.012	1.572		1.572	1.146		1.146	0.702		0.702		1.053	1.431		0.597		0.404
Q8VED9-25	Q8VED9	25	S	Galectin-related protein	Lgalsl	0.977	0.864	0.9205	1.08	0.963	1.0215	1.036	1.134	1.085	1.184	0.906	1.045	1.338	0.763	1.0505	1.353	0.774	1.0635	1.179	1.091	1.135	0.822	1.155	0.9885	0.987	1.127	1.057	1.186	0.895	1.0405	1.248	0.888	1.068	1.128	0.85	0.989	1.207	1.262	1.002	0.988	0.933	1.163	0.833	1.099
Q80ZF8-1411	Q80ZF8	1411	S	Adhesion G protein-coupled receptor B3	Adgrb3	0.775	1.311	1.043	1.075	1.281	1.178	0.972	1.552	1.262	1.41	0.91	1.16	1.437	0.817	1.127	1.474	0.755	1.1145	0.994	1.309	1.1515	1.033	1.475	1.254	0.746	1.343	1.0445	1.231	1.013	1.122	1.274	1.043	1.1585	1.22	0.902	1.061	1.282	0.999	0.873	1.114	0.886	1.276	0.827	1.194
Q78HU3-168	Q78HU3	168	S	Multivesicular body subunit 12A	Mvb12a
Q8CH02-409	Q8CH02	409	S	SURP and G-patch domain-containing protein 1	Sugp1	0.905		0.905	0.977		0.977	0.964		0.964										1.03		1.03	0.777		0.777	0.842		0.842										1.137
Q61771-681	Q61771	681	S	Kinesin-like protein KIF3B	Kif3b	0.699	0.899	0.799	0.893	1.084	0.9885	0.903	1.161	1.032	1.136	0.866	1.001	1.104	0.85	0.977	1.15	0.972	1.061	0.969	1.115	1.042	0.878	1.21	1.044	0.877	1.245	1.061	1.145	1.138	1.1415	1.163	1.199	1.181	1.128	0.994	1.061	1.385	1.24	1.008	1.314	1.054	1.411	0.981	1.022
Q4KMM3-204	Q4KMM3	204	S	Oxidation resistance protein 1	Oxr1	0.743	0.752	0.7475	0.953	0.663	0.808	0.763	0.789	0.776	0.745	0.663	0.704	0.783	0.589	0.686	0.817	0.597	0.707	0.842	0.785	0.8135	0.998	0.738	0.868	0.833	0.924	0.8785	0.813	0.66	0.7365	0.833	0.786	0.8095	0.786	0.757	0.7715	1.133	1.045	1.09	0.995	1.063	1.334	0.962	1.268
Q3U2K0-834	Q3U2K0	834	S	Protein FAM193B	Fam193b	0.652		0.652	0.978		0.978	0.849		0.849										1.249		1.249	0.902		0.902	0.91		0.91										1.915
Q69ZS8-343	Q69ZS8	343	S	Kazrin	Kazn										1.354		1.354	1.671		1.671	1.553		1.553										1.244		1.244	1.51		1.51	1.494		1.494			0.919		0.904		0.962
Q8CJF7-528	Q8CJF7	528	S	Protein ELYS	Ahctf1		0.965	0.965		1.215	1.215		1.001	1.001	1.018		1.018	1.213		1.213	1.194		1.194		1.095	1.095		1.111	1.111		1.061	1.061	1.124		1.124	1.269		1.269	1		1		1.135	1.104		1.046		0.837
Q811P8-952	Q811P8	952	S	Rho GTPase-activating protein 32	Arhgap32	0.903	1.002	0.9525	1.147	1.014	1.0805	1.007	1.18	1.0935	1.216	0.891	1.0535	1.173	0.903	1.038	1.233	0.937	1.085	1.171	1.092	1.1315	1.096	1.167	1.1315	0.962	1.15	1.056	1.164	1.129	1.1465	1.194	1.075	1.1345	1.015	1.103	1.059	1.297	1.089	0.957	1.266	1.019	1.19	0.823	1.177
Q4ACU6-1134	Q4ACU6	1134	S	SH3 and multiple ankyrin repeat domains protein 3	Shank3	0.721	1.088	0.9045	0.799	0.986	0.8925	0.652	1.211	0.9315	1.338	0.855	1.0965	1.136	0.843	0.9895	1.301	0.793	1.047	1.031	1.142	1.0865	0.82	1.047	0.9335	0.799	1.087	0.943	1.218	1.103	1.1605	1.371	1.045	1.208	1.041	1.071	1.056	1.43	1.05	0.911	1.29	1.207	1.239	0.8	1.351
Q9DCJ9-308	Q9DCJ9	308	S	N-acetylneuraminate lyase	Npl	1.033	0.964	0.9985	1.086	0.95	1.018	0.992	1.035	1.0135	1.204	1.041	1.1225	1.125	0.832	0.9785	1.364	0.751	1.0575	1.214	1.089	1.1515	0.795	1.082	0.9385	0.952	0.988	0.97	1.139	1.152	1.1455	1.17	1.127	1.1485	1.228	1.231	1.2295	1.175	1.129	0.945	1.107	1.04	1.354	0.901	1.641
Q6PDS3-572	Q6PDS3	572	S	Sterile alpha and TIR motif-containing protein 1	Sarm1	0.936	0.894	0.915	1.004	0.912	0.958	0.977	0.909	0.943	0.682	0.747	0.7145	1.017	0.79	0.9035	0.929	0.838	0.8835	1.094	0.849	0.9715	0.514	0.968	0.741	1.028	0.841	0.9345	0.862	1.094	0.978	1.029	1.031	1.03	0.909	1.262	1.0855	1.169	0.949	1.265	1.464	1.012	1.305	0.978	1.506
P38532-303	P38532	303	S	Heat shock factor protein 1	Hsf1
Q76I79-889	Q76I79	889	S	Protein phosphatase Slingshot homolog 1	Ssh1		1.268	1.268		1.237	1.237		1.372	1.372											1.522	1.522		1.348	1.348		1.601	1.601											1.2
Q9QXZ0-33	Q9QXZ0	33	S	Microtubule-actin cross-linking factor 1	Macf1		0.918	0.918		0.873	0.873		1	1											1.036	1.036		1.111	1.111		1.086	1.086											1.129
Q04886-339	Q04886	339	S	Transcription factor SOX-8	Sox8		1.062	1.062		0.987	0.987		1.025	1.025		0.78	0.78		1.037	1.037		0.881	0.881		1.092	1.092		1.01	1.01		1.081	1.081		0.934	0.934		1.113	1.113		1.065	1.065		1.028		1.199		1.073		1.208
Q5PR69-992	Q5PR69	992	S	Uncharacterized protein KIAA1211	Kiaa1211	0.924		0.924	0.989		0.989	1.088		1.088	0.947	0.805	0.876	0.764	0.783	0.7735	0.923	0.817	0.87	1.174		1.174	1.102		1.102	1.049		1.049	0.962	0.884	0.923	1.127	0.997	1.062	0.846	0.915	0.8805	1.27		1.016	1.098	1.475	1.272	0.917	1.121
Q8K400-785	Q8K400	785	T	Syntaxin-binding protein 5	Stxbp5		1.753	1.753		1.997	1.997		2.696	2.696											2.139	2.139		2.543	2.543		2.246	2.246											1.22
O35691-380	O35691	380	S	Pinin	Pnn		1.043	1.043		1.009	1.009		1.106	1.106											1.239	1.239		1.091	1.091		0.954	0.954											1.188
P15209-816	P15209	816	Y	BDNF/NT-3 growth factors receptor	Ntrk2	1.071		1.071	1.47		1.47	0.718		0.718										1.365		1.365	0.986		0.986	1.272		1.272										1.275
O08553-569	O08553	569	T	Dihydropyrimidinase-related protein 2	Dpysl2											1.187	1.187		1.396	1.396		1.176	1.176											1.958	1.958		1.852	1.852		1.522	1.522				1.649		1.326		1.294
P14873-2252	P14873	2252	S	Microtubule-associated protein 1B	Map1b		2.446	2.446		2.112	2.112		2.726	2.726											2.665	2.665		2.856	2.856		3.011	3.011											1.09
Q9QYG0-344	Q9QYG0	344	S	Protein NDRG2	Ndrg2										0.883		0.883	0.873		0.873	0.974		0.974										0.918		0.918	0.915		0.915	1.14		1.14			1.04		1.047		1.17
P20357-608	P20357	608	S	Microtubule-associated protein 2	Map2	0.877	0.92	0.8985	1.011	0.925	0.968	0.952	1.07	1.011	1.141	0.907	1.024	1	0.874	0.937	1.231	0.863	1.047	1.138	1.016	1.077	1.112	1.111	1.1115	0.986	1.093	1.0395	1.036	0.995	1.0155	1.174	1.15	1.162	1.078	1.109	1.0935	1.298	1.104	0.908	1.097	1.174	1.315	0.875	1.285
P15388-44	P15388	44	S	Potassium voltage-gated channel subfamily C member 1	Kcnc1	0.878	1.025	0.9515	0.972	0.885	0.9285	0.912	1.064	0.988	1.256	0.83	1.043	1.113	0.891	1.002	1.204	0.962	1.083	1.07	0.981	1.0255	1.234	0.968	1.101	0.918	1.08	0.999	0.953	1.118	1.0355	1.075	1.053	1.064	1.193	1.031	1.112	1.219	0.957	0.759	1.348	0.965	1.183	0.991	1.072
Q9QXL1-1130	Q9QXL1	1130	S	Kinesin-like protein KIF21B	Kif21b										3.038		3.038	2.587		2.587	2.723		2.723										2.651		2.651	2.625		2.625	2.548		2.548			0.873		1.015		0.936
Q9D219-278	Q9D219	278	S	B-cell CLL/lymphoma 9 protein	Bcl9										0.718		0.718	1.059		1.059	1.05		1.05										0.994		0.994	1.061		1.061	0.926		0.926			1.385		1.003		0.881
G5E829-1178	G5E829	1178	S	Plasma membrane calcium-transporting ATPase 1	Atp2b1	2.396	2.736	2.566	2.566	3.017	2.7915	1.679	2.368	2.0235	2.252		2.252	2.057		2.057	2.548		2.548	2.083	2.603	2.343	2.318	2.968	2.643	1.983	3.062	2.5225	2.343		2.343	2.702		2.702	2.808		2.808	0.869	0.951	1.04		1.313		1.102
P62996-26	P62996	26	S	Transformer-2 protein homolog beta	Tra2b										2.428	3.949	3.1885	3.913	3.006	3.4595	4.013	2.997	3.505										4.428	4.363	4.3955	4.296	3.867	4.0815	5.131	4.616	4.8735			1.824	1.105	1.098	1.286	1.279	1.54
Q9CZJ2-25	Q9CZJ2	25	S	Heat shock 70 kDa protein 12B	Hspa12b										1.336		1.336	1.571		1.571	1.532		1.532										1.008		1.008	1.206		1.206	1.143		1.143			0.755		0.767		0.746
Q569Z6-379	Q569Z6	379	S	Thyroid hormone receptor-associated protein 3	Thrap3		1.299	1.299		1.2	1.2		1.353	1.353	1.314	1.238	1.276	1.481	1.092	1.2865	1.485	1.191	1.338		1.34	1.34		1.163	1.163		1.193	1.193	1.344	1.271	1.3075	1.495	1.181	1.338	1.621	1.289	1.455		1.032	1.023	1.027	1.009	1.082	1.092	1.083
Q5U4C3-923	Q5U4C3	923	T	"Splicing factor, arginine/serine-rich 19"	Scaf1											1.39	1.39		1.497	1.497		1.307	1.307											1.604	1.604		1.862	1.862		1.634	1.634				1.154		1.243		1.25
P62806-97	P62806	97	T	Histone H4	Hist1h4a		1.105	1.105		0.745	0.745		0.944	0.944	0.822		0.822	0.741		0.741	1.237		1.237		0.805	0.805		0.717	0.717		0.725	0.725	0.743		0.743	1.031		1.031	0.931		0.931		0.728	0.903		1.392		0.752
Q6Y685-658	Q6Y685	658	S	Transforming acidic coiled-coil-containing protein 1	Tacc1	0.94		0.94	1.266		1.266	1.091		1.091										1.06		1.06	1.019		1.019	1.063		1.063										1.127
Q99P72-696	Q99P72	696	Y	Reticulon-4	Rtn4		1.02	1.02		0.934	0.934		1.103	1.103	1.213		1.213	1.2		1.2	1.471		1.471		1.024	1.024		1.038	1.038		1.039	1.039	1.185		1.185	1.225		1.225	1.074		1.074		1.005	0.977		1.021		0.73
Q6ZQK5-516	Q6ZQK5	516	Y	"Arf-GAP with coiled-coil, ANK repeat and PH domain-containing protein 2"	Acap2	0.619		0.619	0.668		0.668	0.652		0.652	0.579	0.694	0.6365	0.849	0.654	0.7515	0.791	0.666	0.7285	0.718		0.718	0.484		0.484	0.671		0.671	0.771	0.739	0.755	0.833	0.835	0.834	0.816	0.795	0.8055	1.159		1.332	1.064	0.982	1.276	1.032	1.193
Q8C8R3-3718	Q8C8R3	3718	T	Ankyrin-2	Ank2	0.895	0.965	0.93	1.012	0.791	0.9015	0.849	0.877	0.863		0.563	0.563		0.604	0.604		0.555	0.555	1.051	0.849	0.95	0.768	0.985	0.8765	0.905	0.995	0.95		0.714	0.714		0.707	0.707		0.638	0.638	1.175	0.88		1.269		1.171		1.151
Q8VD37-316	Q8VD37	316	S	SH3-containing GRB2-like protein 3-interacting protein 1	Sgip1	0.806	0.72	0.763	1.113	0.564	0.8385	0.964	0.769	0.8665		0.769	0.769		0.885	0.885		0.912	0.912	1.075	0.803	0.939	1.15	0.884	1.017	0.993	0.818	0.9055		0.891	0.891		0.994	0.994		1.202	1.202	1.333	1.115		1.159		1.124		1.317
Q8C0D4-238	Q8C0D4	238	S	Rho GTPase-activating protein 12	Arhgap12	0.974	0.909	0.9415	1.132	0.911	1.0215	1.099	0.993	1.046	1.101	1.18	1.1405	0.979	1.011	0.995	1.126	0.833	0.9795	1.171	0.88	1.0255	1.183	0.966	1.0745	1.077	0.897	0.987	1.29	1.278	1.284	1.329	1.217	1.273	0.956	1.234	1.095	1.203	0.968	1.171	1.083	1.358	1.204	0.85	1.48
Q68FF6-371	Q68FF6	371	S	ARF GTPase-activating protein GIT1	Git1	0.854	0.884	0.869	1.085	0.855	0.97	0.961	0.997	0.979	0.995	0.83	0.9125	0.962	0.8	0.881	1.09	0.853	0.9715	1.161	0.942	1.0515	1.033	1.033	1.033	1.026	1.023	1.0245	1.034	0.97	1.002	1.081	1.081	1.081	1.022	1.088	1.055	1.36	1.065	1.04	1.17	1.124	1.35	0.938	1.275
Q8BJH1-222	Q8BJH1	222	S	Zinc finger C2HC domain-containing protein 1A	Zc2hc1a		1.264	1.264		1.15	1.15		1.387	1.387	1.391		1.391	1.244		1.244	1.43		1.43		1.208	1.208		1.323	1.323		1.344	1.344	1.3		1.3	1.377		1.377	1.252		1.252		0.955	0.934		1.106		0.876
Q9QXG4-263	Q9QXG4	263	S	"Acetyl-coenzyme A synthetase, cytoplasmic"	Acss2	1.013		1.013	1.09		1.09	0.933		0.933	0.936		0.936	0.982		0.982	0.894		0.894	1.069		1.069	1.041		1.041	1.094		1.094	0.903		0.903	0.968		0.968	0.949		0.949	1.056		0.964		0.986		1.061
P20065-40	P20065	40	T	Thymosin beta-4	Tmsb4x										0.706		0.706	0.878		0.878	0.797		0.797										0.956		0.956	0.9		0.9	0.936		0.936			1.355		1.025		1.174
Q61234-187	Q61234	187	S	Alpha-1-syntrophin	Snta1										1.422	0.746	1.084	1.4	0.856	1.128	1.451	0.883	1.167										1.14	1.028	1.084	1.304	1.095	1.1995	1.122	0.98	1.051			0.802	1.379	0.932	1.279	0.774	1.11
P04627-580	P04627	580	S	Serine/threonine-protein kinase A-Raf	Araf	1.513		1.513	1.908		1.908	2.114		2.114	2.108	1.628	1.868	1.936	1.62	1.778	2.102	1.423	1.7625	1.995		1.995	2.098		2.098	1.606		1.606	1.904	1.834	1.869	1.846	1.923	1.8845	1.656	1.929	1.7925	1.318		0.903	1.126	0.954	1.187	0.788	1.356
E9Q784-363	E9Q784	363	T	Zinc finger CCCH domain-containing protein 13	Zc3h13	0.863		0.863	0.976		0.976	0.903		0.903	1.122		1.122	1.45		1.45	1.349		1.349	0.976		0.976	0.779		0.779	0.763		0.763	1.279		1.279	1.159		1.159	1.057		1.057	1.131		1.14		0.8		0.784
P26049-429	P26049	429	T	Gamma-aminobutyric acid receptor subunit alpha-3	Gabra3		0.868	0.868		0.892	0.892		0.863	0.863											0.905	0.905		0.805	0.805		0.896	0.896											1.043
Q99JN2-605	Q99JN2	605	T	Kelch-like protein 22	Klhl22	0.994	1.656	1.325	1.375	1.651	1.513	1.189	1.437	1.313	2.577	1.281	1.929	1.165	1.255	1.21	1.463	1.172	1.3175	1.397	1.725	1.561	1.754	1.23	1.492	1.329	1.814	1.5715	1.261	1.643	1.452	2.201	1.569	1.885	1.51	1.837	1.6735	1.406	1.042	0.489	1.283	1.89	1.25	1.032	1.568
A2BH40-1866	A2BH40	1866	S	AT-rich interactive domain-containing protein 1A	Arid1a	1.136	0.82	0.978	0.804	0.798	0.801	0.843	1.203	1.023	0.916	0.812	0.864	0.969	0.636	0.8025	0.928	0.676	0.802	1.204	1.167	1.1855	0.525	1.27	0.8975	1.025	1.285	1.155	0.815	0.724	0.7695	0.844	1.038	0.941	0.97	0.963	0.9665	1.06	1.423	0.889	0.892	0.872	1.63	1.044	1.424
Q8C8R3-31	Q8C8R3	31	S	Ankyrin-2	Ank2										1.108		1.108	0.932		0.932	1.08		1.08										1.056		1.056	1.175		1.175	0.959		0.959			0.954		1.262		0.887
Q61329-2804	Q61329	2804	S	Zinc finger homeobox protein 3	Zfhx3
Q8CGE9-1233	Q8CGE9	1233	S	Regulator of G-protein signaling 12	Rgs12		0.93	0.93		0.898	0.898		1.042	1.042		0.944	0.944		0.687	0.687		0.638	0.638		1.1	1.1		1.122	1.122		1.164	1.164		1.002	1.002		1.049	1.049		0.985	0.985		1.183		1.061		1.527		1.545
Q3V0G7-447	Q3V0G7	447	S	GTPase-activating Rap/Ran-GAP domain-like protein 3	Garnl3	0.79	1.18	0.985	0.986	1.089	1.0375	0.775	1.364	1.0695	1.046	0.799	0.9225	1.2	0.741	0.9705	1.162	0.851	1.0065	1.01	1.34	1.175	0.763	1.226	0.9945	0.85	1.373	1.1115	1.038	0.983	1.0105	1.009	1.02	1.0145	1.051	0.862	0.9565	1.279	1.136	0.993	1.231	0.841	1.376	0.904	1.013
Q8C078-511	Q8C078	511	S	Calcium/calmodulin-dependent protein kinase kinase 2	Camkk2	0.955	1.416	1.1855	1.078	0.98	1.029	0.989	1.291	1.14	1.376	0.973	1.1745	1.111	0.956	1.0335	1.309	1.114	1.2115	1.271	1.338	1.3045	1.071	1.368	1.2195	1.01	1.236	1.123	1.058	1.155	1.1065	0.999	1.247	1.123	0.938	0.956	0.947	1.332	0.945	0.769	1.188	0.899	1.304	0.716	0.858
Q62277-86	Q62277	86	S	Synaptophysin	Syp	0.728	0.621	0.6745	0.876	0.586	0.731	0.765	0.65	0.7075	0.913	0.781	0.847	1.005	0.827	0.916	0.984	0.846	0.915	1.014	0.77	0.892	0.696	0.932	0.814	0.892	0.789	0.8405	0.943	1.072	1.0075	0.976	0.974	0.975	0.958	1.012	0.985	1.393	1.239	1.033	1.373	0.971	1.178	0.974	1.197
Q9QYR6-2234	Q9QYR6	2234	S	Microtubule-associated protein 1A	Map1a	1.215		1.215	1.298		1.298	1.619		1.619										1.782		1.782	1.34		1.34	1.543		1.543										1.466
Q61548-325	Q61548	325	S	Clathrin coat assembly protein AP180	Snap91		0.894	0.894		0.885	0.885		0.935	0.935	0.935		0.935	1.652		1.652	1.273		1.273		0.978	0.978		0.989	0.989		0.85	0.85	0.994		0.994	1.196		1.196	1.085		1.085		1.094	1.062		0.724		0.853
Q14BB9-34	Q14BB9	34	S	MAP6 domain-containing protein 1	Map6d1		1.11	1.11		1.467	1.467		1.519	1.519											1.447	1.447		1.647	1.647		1.307	1.307											1.304
P97492-339	P97492	339	S	Regulator of G-protein signaling 14	Rgs14	1.213	0.974	1.0935	1.33	1.286	1.308	1.254	1.176	1.215	1.173	0.853	1.013	0.938	1.013	0.9755	1.052	0.93	0.991	1.338	1.229	1.2835	1.057	1.245	1.151	1.026	1.271	1.1485	1.075	1.051	1.063	1.034	1.232	1.133	0.957	1.207	1.082	1.103	1.263	0.916	1.233	1.102	1.216	0.909	1.298
Q80TI0-53	Q80TI0	53	S	GRAM domain-containing protein 1B	Gramd1b										2.296	1.943	2.1195	2.129	1.646	1.8875	1.915	2.225	2.07										1.796	2.655	2.2255	2.144	2.918	2.531	2.313	2.26	2.2865			0.782	1.367	1.007	1.773	1.208	1.016
Q69ZH9-655	Q69ZH9	655	S	Rho GTPase-activating protein 23	Arhgap23	0.742		0.742	0.773		0.773	0.793		0.793										0.883		0.883	0.406		0.406	0.761		0.761										1.191
P63318-148	P63318	148	S	Protein kinase C gamma type	Prkcg	0.827	0.844	0.8355	0.963	0.919	0.941	0.957	1.243	1.1	0.975	1.001	0.988	0.841	0.852	0.8465	1.034	0.842	0.938	1.1	1.154	1.127	0.744	1.034	0.889	1.105	1.295	1.2	0.81	1.096	0.953	1.131	1.021	1.076	0.852	1.126	0.989	1.331	1.368	0.831	1.094	1.345	1.198	0.825	1.337
P35438-890	P35438	890	S	"Glutamate receptor ionotropic, NMDA 1"	Grin1										1.417		1.417	1.382		1.382	1.012		1.012										1.384		1.384	0.966		0.966	0.88		0.88			0.977		0.699		0.87
Q9QYR6-895	Q9QYR6	895	S	Microtubule-associated protein 1A	Map1a	0.799	0.842	0.8205	0.945	0.923	0.934	0.868	0.941	0.9045		0.837	0.837		0.749	0.749		0.751	0.751	1.013	0.882	0.9475	1.084	0.952	1.018	1.098	0.945	1.0215		0.959	0.959		1.066	1.066		1.026	1.026	1.267	1.048		1.146		1.423		1.366
Q8BGV9-467	Q8BGV9	467	S	Cysteine protease ATG4D	Atg4d	0.491	1.324	0.9075	0.802	1.814	1.308	0.734	1.64	1.187										0.867	1.42	1.1435	0.631	1.382	1.0065	0.763	1.367	1.065										1.765	1.072
Q8VH51-129	Q8VH51	129	S	RNA-binding protein 39	Rbm39											3.318	3.318		3.486	3.486		2.577	2.577											3.41	3.41		4.652	4.652		4.899	4.899				1.028		1.335		1.901
Q6WQJ1-808	Q6WQJ1	808	S	Sn1-specific diacylglycerol lipase alpha	Dagla		1.271	1.271		1.106	1.106		1.316	1.316											1.163	1.163		1.201	1.201		1.369	1.369											0.915
Q62108-131	Q62108	131	S	Disks large homolog 4	Dlg4	0.94	0.956	0.948	1.167	0.715	0.941	0.869	1.063	0.966	1.014		1.014	1.226		1.226	1.112		1.112	1.113	1.08	1.0965	0.645	1.181	0.913	1.063	1.154	1.1085	1.13		1.13	1.215		1.215	1.001		1.001	1.184	1.129	1.114		0.991		0.9
Q8BJ52-302	Q8BJ52	302	S	Phospholipid phosphatase-related protein type 5	Plppr5	1.928	2.543	2.2355	1.969	2.577	2.273	1.968	3.153	2.5605	1.797	2.326	2.0615	1.635	1.787	1.711	2.166	1.709	1.9375	2.163	2.712	2.4375	2.064	2.838	2.451	1.579	2.546	2.0625	1.756	2.423	2.0895	2.103	2.417	2.26	1.82	2.486	2.153	1.122	1.067	0.977	1.042	1.287	1.353	0.84	1.454
O54967-789	O54967	789	S	Activated CDC42 kinase 1	Tnk2	0.789		0.789	0.879		0.879	0.777		0.777										0.876		0.876	0.679		0.679	0.83		0.83										1.11
Q6P5G6-328	Q6P5G6	328	S	UBX domain-containing protein 7	Ubxn7	1.239	4.227	2.733	2.769	4.52	3.6445	2.072	5.172	3.622	2.157		2.157	2.018		2.018	2.894		2.894	2.29	5.637	3.9635	2.309	4.684	3.4965	1.715	4.067	2.891	2.511		2.511	3.149		3.149	2.555		2.555	1.849	1.333	1.164		1.561		0.883
O08788-1156	O08788	1156	S	Dynactin subunit 1	Dctn1		1.387	1.387		1.291	1.291		1.396	1.396											1.46	1.46		1.637	1.637		1.566	1.566											1.053
P16014-378	P16014	378	S	Secretogranin-1	Chgb	1.262	1.583	1.4225	1.243	1.35	1.2965	1.159	1.456	1.3075	1.476	1.477	1.4765	2.995	1.484	2.2395	1.802	1.659	1.7305	1.308	1.535	1.4215	1.287	1.429	1.358	1.329	1.219	1.274	1.692	1.759	1.7255	1.747	1.638	1.6925	1.503	1.845	1.674	1.037	0.97	1.146	1.191	0.583	1.103	0.834	1.112
F6SEU4-116	F6SEU4	116	Y	Ras/Rap GTPase-activating protein SynGAP	Syngap1		1.222	1.222		1.128	1.128		1.646	1.646											1.294	1.294		1.566	1.566		1.41	1.41											1.058
Q8CGB6-941	Q8CGB6	941	S	Tensin-2	Tns2		1.152	1.152		1.094	1.094		1.437	1.437											1.052	1.052		1.388	1.388		1.157	1.157											0.913
Q6ZPJ0-733	Q6ZPJ0	733	S	Testis-expressed protein 2	Tex2	0.947	1.221	1.084	1.321	1.043	1.182	0.954	1.309	1.1315		0.79	0.79		0.713	0.713		0.802	0.802	1.444	1.123	1.2835	1.203	0.967	1.085	1.323	1.391	1.357		0.921	0.921		0.883	0.883		0.906	0.906	1.526	0.92		1.166		1.238		1.13
Q8BMA5-1355	Q8BMA5	1355	S	Protein NPAT	Npat	1.236		1.236	1.601		1.601	1.273		1.273										1.474		1.474	1.802		1.802	1.336		1.336										1.192
Q5EBJ4-230	Q5EBJ4	230	S	Ermin	Ermn		1.136	1.136		1.039	1.039		1.036	1.036											0.961	0.961		0.909	0.909		1.066	1.066											0.846
P15388-158	P15388	158	S	Potassium voltage-gated channel subfamily C member 1	Kcnc1	0.863		0.863	0.976		0.976	0.851		0.851	1.106		1.106	1.152		1.152	1.206		1.206	1.02		1.02	0.84		0.84	0.842		0.842	0.909		0.909	1.058		1.058	1.06		1.06	1.181		0.822		0.918		0.879
Q3UHJ0-936	Q3UHJ0	936	S	AP2-associated protein kinase 1	Aak1										1.479	0.877	1.178	1.291	0.784	1.0375	1.408	0.835	1.1215										1.226	0.91	1.068	1.408	0.975	1.1915	1.265	1.054	1.1595			0.829	1.038	1.091	1.243	0.898	1.261
Q8CJ19-1167	Q8CJ19	1167	S	[F-actin]-monooxygenase MICAL3	Mical3	0.897		0.897	1.194		1.194	0.857		0.857		0.862	0.862		0.681	0.681		0.595	0.595	1.086		1.086	1.045		1.045	0.859		0.859		0.897	0.897		0.739	0.739		0.625	0.625	1.211			1.04		1.085		1.051
Q8CAQ8-320	Q8CAQ8	320	T	MICOS complex subunit Mic60	Immt	0.84	1.14	0.99	1.058	1.148	1.103	1.205	1.298	1.2515	0.995	0.856	0.9255	0.998	0.73	0.864	1.115	0.923	1.019	1.107	0.983	1.045	1.093	1.278	1.1855	1.051	1.18	1.1155	1.116	0.959	1.0375	1.213	0.976	1.0945	1.054	1.197	1.1255	1.319	0.862	1.121	1.12	1.215	1.336	0.945	1.297
Q60592-88	Q60592	88	S	Microtubule-associated serine/threonine-protein kinase 2	Mast2		1.202	1.202		1.204	1.204		1.251	1.251	1.149		1.149	1.177		1.177	1.097		1.097		1.174	1.174		1.252	1.252		1.357	1.357	1.019		1.019	1.023		1.023	0.885		0.885		0.976	0.886		0.869		0.807
A2ALU4-1041	A2ALU4	1041	S	Protein Shroom2	Shroom2										1.089		1.089	1.025		1.025	1.136		1.136										0.974		0.974	1.11		1.11	1.013		1.013			0.895		1.083		0.892
Q8JZN7-540	Q8JZN7	540	S	Mitochondrial Rho GTPase 2	Rhot2	0.987		0.987	0.973		0.973	0.8		0.8										1.085		1.085	0.977		0.977	1.045		1.045										1.099
Q14BI2-837	Q14BI2	837	S	Metabotropic glutamate receptor 2	Grm2	1.134	2.135	1.6345	1.625	2.38	2.0025	1.68	2.776	2.228	3.937	1.635	2.786	3.756	1.826	2.791	2.951	1.446	2.1985	2.072	2.588	2.33	2.035	1.996	2.0155	1.358	2.841	2.0995	2.783	1.881	2.332	2.732	2.316	2.524	2.094	1.911	2.0025	1.827	1.213	0.707	1.151	0.727	1.268	0.709	1.322
Q921T2-140	Q921T2	140	S	Torsin-1A-interacting protein 1	Tor1aip1	0.997		0.997	0.914		0.914	1.171		1.171	1.509		1.509	1.33		1.33	1.575		1.575	1.587		1.587	0.926		0.926	1.793		1.793	1.533		1.533	1.388		1.388	1.656		1.656	1.592		1.016		1.044		1.052
Q5NBX1-1128	Q5NBX1	1128	S	Protein cordon-bleu	Cobl		1.5	1.5		1.227	1.227		1.731	1.731		1.363	1.363		1.288	1.288		1.177	1.177		1.886	1.886		1.699	1.699		1.361	1.361		1.236	1.236		1.738	1.738		1.499	1.499		1.258		0.907		1.349		1.274
Q0GA42-824	Q0GA42	824	T	Metal transporter CNNM1	Cnnm1	0.831	1.239	1.035	1.164	1.074	1.119	0.936	1.393	1.1645	1.158	0.92	1.039	1.244	0.739	0.9915	1.108	0.782	0.945	1.119	1.117	1.118	0.764	1.194	0.979	0.882	1.103	0.9925	1.117	1.217	1.167	1.021	1.011	1.016	1.032	1.205	1.1185	1.346	0.902	0.965	1.323	0.821	1.368	0.932	1.541
P43346-11	P43346	11	S	Deoxycytidine kinase	Dck		1.049	1.049		1.112	1.112		1.138	1.138	1.172		1.172	1.025		1.025	1.158		1.158		0.875	0.875		1.05	1.05		0.989	0.989	0.891		0.891	1.197		1.197	1.035		1.035		0.834	0.76		1.168		0.894
P04370-167	P04370	167	T	Myelin basic protein	Mbp	0.967	1.234	1.1005	1.13	1.023	1.0765	1.068	1.23	1.149	1.675	1.233	1.454	1.238	1.057	1.1475	1.665	0.764	1.2145	1.26	1.195	1.2275	1.12	1.341	1.2305	1.085	1.179	1.132	1.372	1.418	1.395	1.235	1.031	1.133	1.458	1.249	1.3535	1.303	0.969	0.819	1.15	0.998	0.975	0.876	1.634
Q9JIX8-479	Q9JIX8	479	S	Apoptotic chromatin condensation inducer in the nucleus	Acin1	1.076	1.731	1.4035	1.207	1.548	1.3775	1.259	2.077	1.668	1.663	1.106	1.3845	1.85	0.846	1.348	1.858	0.868	1.363	1.26	1.64	1.45	0.74	1.453	1.0965	0.78	1.274	1.027	1.289	1.128	1.2085	1.43	0.962	1.196	1.14	0.705	0.9225	1.171	0.947	0.775	1.02	0.773	1.137	0.614	0.813
Q8K070-260	Q8K070	260	S	Sterile alpha motif domain-containing protein 14	Samd14		1.247	1.247		1.024	1.024		1.36	1.36											1.435	1.435		1.535	1.535		1.655	1.655											1.151
Q8BTI8-1631	Q8BTI8	1631	S	Serine/arginine repetitive matrix protein 2	Srrm2	3.64	5.024	4.332	4.189	3.725	3.957	3.537	5.152	4.3445	2.871		2.871	2.401		2.401	3.056		3.056	3.801	4.309	4.055	4.246	4.27	4.258	3.58	4.085	3.8325	2.886		2.886	2.892		2.892	2.432		2.432	1.044	0.858	1.005		1.205		0.796
P63141-434	P63141	434	S	Potassium voltage-gated channel subfamily A member 2	Kcna2		0.627	0.627		0.599	0.599		0.753	0.753	0.513	0.738	0.6255	0.781	0.752	0.7665	0.828	0.677	0.7525		0.649	0.649		0.661	0.661		0.755	0.755	0.575	0.824	0.6995	0.758	0.809	0.7835	0.796	0.944	0.87		1.035	1.121	1.117	0.97	1.076	0.961	1.394
P40124-31	P40124	31	Y	Adenylyl cyclase-associated protein 1	Cap1	0.905		0.905	1.099		1.099	1.02		1.02		0.962	0.962		0.793	0.793		0.875	0.875	1.163		1.163	0.823		0.823	1.069		1.069		0.994	0.994		1.011	1.011		1.106	1.106	1.285			1.033		1.274		1.264
P28656-62	P28656	62	T	Nucleosome assembly protein 1-like 1	Nap1l1	0.884		0.884	0.914		0.914	1.195		1.195										1.241		1.241	0.872		0.872	1.006		1.006										1.405
Q8BZN6-877	Q8BZN6	877	S	Dedicator of cytokinesis protein 10	Dock10
Q8K4Q0-863	Q8K4Q0	863	S	Regulatory-associated protein of mTOR	Rptor	0.845	1.077	0.961	1.002	0.99	0.996	0.902	1.21	1.056	1.253	0.832	1.0425	1.121	0.808	0.9645	1.217	0.774	0.9955	1.155	1.15	1.1525	0.922	1.143	1.0325	0.926	1.126	1.026	1.122	0.949	1.0355	1.283	0.992	1.1375	1.101	0.968	1.0345	1.366	1.068	0.895	1.14	1.144	1.229	0.905	1.25
P30966-238	P30966	238	S	5-hydroxytryptamine receptor 5A	Htr5a		0.899	0.899		0.849	0.849		0.934	0.934											0.948	0.948		0.921	0.921		0.9	0.9											1.054
P28652-358	P28652	358	S	Calcium/calmodulin-dependent protein kinase type II subunit beta	Camk2b	1.713		1.713	2.062		2.062	1.857		1.857										2.201		2.201	4.18		4.18	1.659		1.659										1.285
Q8CDA1-936	Q8CDA1	936	S	Phosphatidylinositide phosphatase SAC2	Inpp5f		1.625	1.625		1.144	1.144		1.796	1.796	1.501		1.501	1.464		1.464	1.714		1.714		1.473	1.473		1.675	1.675		1.496	1.496	1.212		1.212	1.401		1.401	1.322		1.322		0.907	0.808		0.956		0.771
Q04447-322	Q04447	322	T	Creatine kinase B-type	Ckb	0.964	1.365	1.1645	1.085	1.104	1.0945	0.998	1.412	1.205	0.987	0.865	0.926	1.017	0.948	0.9825	1.057	0.734	0.8955	1.071	1.282	1.1765	0.981	1.365	1.173	1.045	1.581	1.313	1.046	1.039	1.0425	0.988	1.134	1.061	0.866	1.102	0.984	1.112	0.94	1.06	1.201	0.972	1.197	0.82	1.5
Q6PIJ4-176	Q6PIJ4	176	S	Nuclear factor related to kappa-B-binding protein	Nfrkb		2.837	2.837		3.08	3.08		2.319	2.319											2.18	2.18		2.074	2.074		2.887	2.887											0.768
O88448-575	O88448	575	S	Kinesin light chain 2	Klc2	0.931	1.618	1.2745	0.967	1.685	1.326	0.883	2.143	1.513	1.342	0.928	1.135	1.419	0.855	1.137	1.349	0.723	1.036	1.105	1.505	1.305	0.983	1.543	1.263	0.955	1.244	1.0995	1.133	1.013	1.073	1.108	0.92	1.014	1.026	0.831	0.9285	1.188	0.931	0.844	1.092	0.781	1.076	0.761	1.149
P61979-284	P61979	284	S	Heterogeneous nuclear ribonucleoprotein K	Hnrnpk	0.991	1.192	1.0915	1.19	1.228	1.209	1.017	1.476	1.2465	1.396	0.966	1.181	1.238	0.94	1.089	1.256	1.008	1.132	1.235	1.438	1.3365	1.078	1.415	1.2465	1	1.452	1.226	1.262	1.209	1.2355	1.24	1.167	1.2035	1.141	0.998	1.0695	1.246	1.206	0.904	1.251	1.002	1.242	0.908	0.99
Q9ERR1-336	Q9ERR1	336	S	Nuclear distribution protein nudE-like 1	Ndel1	1.013	0.915	0.964	1.083	0.77	0.9265	1.028	0.903	0.9655	0.961	1.088	1.0245	1.046	0.882	0.964	1.041	0.894	0.9675	1.113	0.638	0.8755	0.922	0.988	0.955	1.119	0.89	1.0045	1.039	0.965	1.002	1.176	1.076	1.126	1.17	0.751	0.9605	1.099	0.697	1.082	0.887	1.124	1.221	1.124	0.839
Q7TSH2-19	Q7TSH2	19	S	Phosphorylase b kinase regulatory subunit beta	Phkb	0.95	1.786	1.368	0.959	2.08	1.5195	1.024	2.006	1.515	1.33		1.33	1.536		1.536	1.62		1.62	1.182	1.51	1.346	0.94	1.522	1.231	0.745	1.857	1.301	1.468		1.468	1.168		1.168	1.489		1.489	1.245	0.846	1.104		0.76		0.919
Q6PFX7-380	Q6PFX7	380	T	Neuronal tyrosine-phosphorylated phosphoinositide-3-kinase adapter 1	Nyap1	0.977	1	0.9885	0.957	0.883	0.92	1.041	1.211	1.126	0.887	1.236	1.0615	1.221	1.041	1.131	1.597	0.988	1.2925	1.028	1.061	1.0445	0.757	1.065	0.911	1.014	1.074	1.044	1.214	1.518	1.366	1.466	1.36	1.413	1.281	1.393	1.337	1.052	1.061	1.368	1.228	1.2	1.306	0.802	1.41
A2AQ25-1762	A2AQ25	1762	S	Sickle tail protein	Skt		3.181	3.181		2.525	2.525		4.538	4.538											3.208	3.208		3.515	3.515		2.928	2.928											1.009
Q8BTI8-1552	Q8BTI8	1552	S	Serine/arginine repetitive matrix protein 2	Srrm2										14.49		14.49	3.531		3.531	8.413		8.413										6.31		6.31	9.984		9.984	7.855		7.855			0.435		2.828		0.934
Q9CY64-229	Q9CY64	229	S	Biliverdin reductase A	Blvra										0.868		0.868	0.658		0.658	0.863		0.863										0.772		0.772	0.857		0.857	0.657		0.657			0.889		1.303		0.761
Q71FD5-17	Q71FD5	17	Y	E3 ubiquitin-protein ligase ZNRF2	Znrf2										1.444		1.444	1.429		1.429	1.44		1.44										1.178		1.178	1.51		1.51	1.357		1.357			0.816		1.056		0.942
E9Q3L2-432	E9Q3L2	432	S	Phosphatidylinositol 4-kinase alpha	Pi4ka	0.844	0.833	0.8385	1.013	1.066	1.0395	1.204	0.93	1.067	1.3		1.3	1.18		1.18	1.404		1.404	1.25	0.996	1.123	0.783	1.038	0.9105	1.014	0.996	1.005	1.134		1.134	1.245		1.245	1.332		1.332	1.481	1.196	0.872		1.054		0.949
P27546-506	P27546	506	S	Microtubule-associated protein 4	Map4											0.991	0.991		1.024	1.024		0.867	0.867											1.039	1.039		1.096	1.096		1.102	1.102				1.048		1.07		1.271
Q52KF3-524	Q52KF3	524	S	Protein spire homolog 1	Spire1	0.981	0.75	0.8655	0.972	0.73	0.851	1.019	0.792	0.9055	0.706	0.852	0.779	0.568	0.872	0.72	0.894	0.874	0.884	1.062	0.824	0.943	0.669	0.859	0.764	0.782	0.922	0.852	0.862	1.028	0.945	0.946	1.113	1.0295	0.854	1.053	0.9535	1.083	1.099	1.221	1.206	1.665	1.276	0.955	1.205
F6ZDS4-2141	F6ZDS4	2141	S	Nucleoprotein TPR	Tpr	2.193	3.432	2.8125	2.62	3.073	2.8465	2.866	3.251	3.0585	4.033		4.033	4.112		4.112	5.093		5.093	2.714	2.743	2.7285	2.197	2.709	2.453	1.639	3.107	2.373	3.512		3.512	2.578		2.578	3.277		3.277	1.237	0.799	0.871		0.627		0.644
Q91WG2-176	Q91WG2	176	S	Rab GTPase-binding effector protein 2	Rabep2	1.094	1.043	1.0685	1.125	1.015	1.07	0.975	1.124	1.0495	0.955	0.94	0.9475	1.362	1.018	1.19	1.23	0.803	1.0165	1.092	0.989	1.0405	1.024	1.166	1.095	1.124	0.895	1.0095	1.061	1.118	1.0895	1.36	1.153	1.2565	1.103	1.082	1.0925	0.998	0.948	1.112	1.19	0.999	1.132	0.897	1.348
Q61290-737	Q61290	737	S	Voltage-dependent R-type calcium channel subunit alpha-1E	Cacna1e	1.015	0.998	1.0065	1.438	1.004	1.221	1.221	1.09	1.1555	1.35	1.014	1.182	1.12	0.99	1.055	1.375	0.979	1.177	1.42	1.131	1.2755	1.447	1.161	1.304	1.176	1.136	1.156	1.323	1.182	1.2525	1.311	1.159	1.235	1.182	1.243	1.2125	1.399	1.134	0.98	1.165	1.171	1.17	0.86	1.269
O55017-745	O55017	745	S	Voltage-dependent N-type calcium channel subunit alpha-1B	Cacna1b	0.859	0.697	0.778	1.045	0.76	0.9025	0.926	0.958	0.942										1.002	0.794	0.898	0.952	0.891	0.9215	0.95	0.962	0.956										1.166	1.139
E9Q6C8-539	E9Q6C8	539	T	XK-related protein 6	Xkr6										1.956	2.656	2.306	1.644	2.373	2.0085	2.338	1.812	2.075										2.022	3.058	2.54	2.094	2.903	2.4985	2.223	2.918	2.5705			1.034	1.151	1.273	1.223	0.951	1.61
Q99104-600	Q99104	600	S	Unconventional myosin-Va	Myo5a	1.18	1.133	1.1565	1.491	1.192	1.3415	1.3	1.22	1.26	2.403	1.411	1.907	0.834	1.337	1.0855	1.492	1.245	1.3685	1.498	1.128	1.313	2.22	1.289	1.7545	1.409	1.323	1.366	1.097	1.978	1.5375	1.527	1.816	1.6715	1.297	1.852	1.5745	1.269	0.996	0.457	1.402	1.83	1.359	0.869	1.487
P30275-416	P30275	416	S	"Creatine kinase U-type, mitochondrial"	Ckmt1	0.848	1.018	0.933	1.199	1.039	1.119	0.923	1.049	0.986	0.973		0.973	1.088		1.088	1.001		1.001	1.128	0.969	1.0485	1.04	1.077	1.0585	0.95	1.134	1.042	0.968		0.968	1.027		1.027	1.088		1.088	1.33	0.952	0.995		0.945		1.087
Q9JJV5-213	Q9JJV5	213	S	Voltage-dependent calcium channel gamma-3 subunit	Cacng3	1.422	2.258	1.84	2.05	1.782	1.916	2.547	2.65	2.5985	3.157	1.53	2.3435	2.487	1.523	2.005	2.195	1.841	2.018	2.296	2.141	2.2185	2.157	2.36	2.2585	1.51	2.237	1.8735	2.017	2.202	2.1095	2.401	2.163	2.282	2.051	2.387	2.219	1.615	0.948	0.639	1.439	0.965	1.42	0.934	1.296
Q80Y56-214	Q80Y56	214	S	Rabenosyn-5	Rbsn	1.358		1.358	1.572		1.572	1.419		1.419	1.5	1.228	1.364	1.286	1.209	1.2475	1.933	1.133	1.533	1.888		1.888	1.637		1.637	1.496		1.496	1.587	1.632	1.6095	1.591	1.563	1.577	1.543	1.544	1.5435	1.39		1.058	1.329	1.237	1.293	0.799	1.363
P70677-26	P70677	26	S	Caspase-3	Casp3
E9PYL2-648	E9PYL2	648	S	Proline-rich protein 12	Prr12		1.242	1.242		1.16	1.16		0.949	0.949	0.995	0.571	0.783	1.024	0.755	0.8895	1.51	0.791	1.1505		1.546	1.546		1.368	1.368		2.245	2.245	1.203	0.79	0.9965	1.193	1.403	1.298	1.263	0.888	1.0755		1.245	1.209	1.384	1.165	1.859	0.837	1.123
Q01338-324	Q01338	324	S	Alpha-2A adrenergic receptor	Adra2a		0.811	0.811		1.06	1.06		1.127	1.127	0.923		0.923	1.361		1.361	1.134		1.134		1.122	1.122		1.022	1.022		1.074	1.074	1.066		1.066	1.05		1.05	0.824		0.824		1.383	1.155		0.771		0.726
Q99P72-690	Q99P72	690	S	Reticulon-4	Rtn4	0.716	1.066	0.891	0.873	0.875	0.874	0.698	0.978	0.838	0.887	0.805	0.846	0.888	0.735	0.8115	0.992	0.72	0.856	0.934	0.96	0.947	0.763	0.989	0.876	0.776	1.101	0.9385	0.867	0.895	0.881	0.977	0.863	0.92	0.912	0.8	0.856	1.304	0.901	0.978	1.112	1.1	1.174	0.92	1.111
P63216-9	P63216	9	S	Guanine nucleotide-binding protein G(I)/G(S)/G(O) subunit gamma-3	Gng3		1.158	1.158		1.083	1.083		1.097	1.097											1.207	1.207		1.107	1.107		1.312	1.312											1.043
P50136-350	P50136	350	Y	"2-oxoisovalerate dehydrogenase subunit alpha, mitochondrial"	Bckdha		0.591	0.591		0.545	0.545		0.638	0.638											0.631	0.631		0.67	0.67		0.566	0.566											1.069
O88703-750	O88703	750	S	Potassium/sodium hyperpolarization-activated cyclic nucleotide-gated channel 2	Hcn2	0.803	1.03	0.9165	1.015	1.259	1.137	0.924	1.213	1.0685	1.355	0.853	1.104	1.018	0.843	0.9305	1.235	0.778	1.0065	1.135	1.097	1.116	1.221	1.118	1.1695	1.053	1.158	1.1055	1.145	0.898	1.0215	1.268	0.95	1.109	1.277	1.047	1.162	1.413	1.064	0.845	1.053	1.245	1.127	1.034	1.345
Q6DFV3-917	Q6DFV3	917	S	Rho GTPase-activating protein 21	Arhgap21	1.041	1.142	1.0915	1.224	1.073	1.1485	1.13	1.204	1.167	1.275		1.275	1.446		1.446	1.433		1.433	1.395	1.148	1.2715	1.136	1.179	1.1575	1.105	1.157	1.131	1.076		1.076	1.292		1.292	1.369		1.369	1.34	1.005	0.844		0.894		0.955
Q9QWY8-1062	Q9QWY8	1062	S	"Arf-GAP with SH3 domain, ANK repeat and PH domain-containing protein 1"	Asap1
Q9QYB8-618	Q9QYB8	618	S	Beta-adducin	Add2	1.718	2.295	2.0065	2.048	2.23	2.139	2.741	2.24	2.4905	2.068	2.688	2.378	1.406	2.856	2.131	2.463	2.426	2.4445	2.018	2.305	2.1615	2.587	2.757	2.672	1.626	2.447	2.0365	2.368	3.166	2.767	2.747	3.101	2.924	2.666	3.476	3.071	1.175	1.004	1.145	1.178	1.953	1.086	1.082	1.433
Q91V14-1044	Q91V14	1044	S	Solute carrier family 12 member 5	Slc12a5		1.175	1.175		0.85	0.85		1.273	1.273	1.017	1.003	1.01	1.467	0.921	1.194	1.287	0.913	1.1		1.119	1.119		1.206	1.206		1.098	1.098	1.188	0.751	0.9695	1.326	1.106	1.216	1.184	1.251	1.2175		0.953	1.168	0.749	0.904	1.201	0.92	1.371
Q9WV92-470	Q9WV92	470	S	Band 4.1-like protein 3	Epb41l3	0.586	0.778	0.682	0.635	0.7	0.6675	0.65	0.948	0.799	0.829	0.892	0.8605	1.029	0.713	0.871	0.926	0.805	0.8655	0.764	0.787	0.7755	0.58	0.717	0.6485	0.79	0.743	0.7665	1.011	0.874	0.9425	1.093	0.884	0.9885	0.895	0.808	0.8515	1.305	1.012	1.219	0.979	1.062	1.239	0.967	1.004
P05480-74	P05480	74	S	Neuronal proto-oncogene tyrosine-protein kinase Src	Src		1.344	1.344		1.054	1.054		1.612	1.612	1.679		1.679	1.686		1.686	1.705		1.705		1.262	1.262		1.315	1.315		1.312	1.312	1.527		1.527	1.402		1.402	1.471		1.471		0.939	0.909		0.831		0.863
O55017-2244	O55017	2244	S	Voltage-dependent N-type calcium channel subunit alpha-1B	Cacna1b	0.994		0.994	1.445		1.445	0.811		0.811	1.311		1.311	1.165		1.165	1.231		1.231	1.174		1.174	0.657		0.657	0.707		0.707	0.99		0.99	0.951		0.951	0.982		0.982	1.181		0.756		0.816		0.797
Q9WU42-1819	Q9WU42	1819	S	Nuclear receptor corepressor 2	Ncor2	0.821		0.821	1.207		1.207	1.071		1.071	1.36		1.36	1.208		1.208	1.462		1.462	1.202		1.202	1.857		1.857	1.065		1.065	1.303		1.303	1.494		1.494	1.416		1.416	1.464		0.958		1.237		0.969
Q9CR86-33	Q9CR86	33	S	Calcium-regulated heat stable protein 1	Carhsp1	1.081		1.081	1.226		1.226	1.259		1.259		1.135	1.135		1.161	1.161		0.988	0.988	1.414		1.414	1.511		1.511	1.298		1.298		1.27	1.27		1.332	1.332		1.453	1.453	1.309			1.119		1.147		1.471
Q8CGE9-850	Q8CGE9	850	S	Regulator of G-protein signaling 12	Rgs12	0.998	0.94	0.969	1.407	0.875	1.141	1.18	1.014	1.097	1.27	1.127	1.1985	1.061	0.925	0.993	1.299	1.047	1.173	1.433	1.126	1.2795	1.402	1.003	1.2025	1.031	1.041	1.036	0.993	1.215	1.104	1.185	1.336	1.2605	0.977	1.406	1.1915	1.435	1.199	0.782	1.079	1.116	1.443	0.752	1.343
Q99KG3-91	Q99KG3	91	T	RNA-binding protein 10	Rbm10	1.04		1.04	1.76		1.76	1.35		1.35										1.58		1.58	1.873		1.873	1.47		1.47										1.52
P11798-25	P11798	25	S	Calcium/calmodulin-dependent protein kinase type II subunit alpha	Camk2a										0.899		0.899	0.83		0.83	1.083		1.083										0.943		0.943	1.004		1.004	0.938		0.938			1.049		1.21		0.866
Q8CC35-230	Q8CC35	230	S	Synaptopodin	Synpo		3.192	3.192		2.221	2.221		3.298	3.298	2.159	1.44	1.7995	1.696	1.359	1.5275	1.61	1.2	1.405		2.934	2.934		2.963	2.963		3.151	3.151	1.429	1.324	1.3765	1.16	1.734	1.447	1.033	1.612	1.3225		0.919	0.662	0.92	0.684	1.276	0.642	1.344
Q5DU25-734	Q5DU25	734	S	IQ motif and SEC7 domain-containing protein 2	Iqsec2	0.813	0.959	0.886	0.937	1.015	0.976	0.955	1.115	1.035	1.593	0.817	1.205	1.429	0.765	1.097	1.506	0.941	1.2235	1.087	1.064	1.0755	1.1	1.121	1.1105	1.025	1.101	1.063	1.294	0.918	1.106	1.449	1.18	1.3145	1.213	1.075	1.144	1.337	1.109	0.812	1.123	1.014	1.542	0.805	1.143
P63250-447	P63250	447	S	G protein-activated inward rectifier potassium channel 1	Kcnj3
Q8BPN8-2017	Q8BPN8	2017	T	DmX-like protein 2	Dmxl2		1.277	1.277		1.184	1.184		1.385	1.385											1.413	1.413		1.187	1.187		1.657	1.657											1.107
Q62188-259	Q62188	259	S	Dihydropyrimidinase-related protein 3	Dpysl3		1.123	1.123		1.05	1.05		1.134	1.134											0.994	0.994		1.072	1.072		1.14	1.14											0.885
Q61532-189	Q61532	189	S	Mitogen-activated protein kinase 6	Mapk6	0.698	1.125	0.9115	0.665	1.023	0.844	0.741	1.199	0.97		1.124	1.124		0.947	0.947		0.845	0.845	0.84	1.116	0.978	0.77	0.863	0.8165	0.917	1.304	1.1105		1.318	1.318		1.14	1.14		1.291	1.291	1.204	0.992		1.173		1.204		1.527
O88935-436	O88935	436	S	Synapsin-1	Syn1	0.827	1.302	1.0645	1.093	1.126	1.1095	1.388	1.451	1.4195		0.962	0.962		0.99	0.99		0.868	0.868	1.262	1.437	1.3495	1.4	1.565	1.4825	1.509	1.472	1.4905		1.307	1.307		1.067	1.067		1.503	1.503	1.526	1.103		1.359		1.078		1.731
Q9JMH9-102	Q9JMH9	102	S	Unconventional myosin-XVIIIa	Myo18a	0.981		0.981	1.095		1.095	0.968		0.968	1.105		1.105	1.351		1.351	1.2		1.2	1.212		1.212	1.013		1.013	0.999		0.999	1.149		1.149	1.23		1.23	1.136		1.136	1.236		1.04		0.911		0.947
Q8BJ42-983	Q8BJ42	983	S	Disks large-associated protein 2	Dlgap2	1.876	1.485	1.6805	1.997	1.342	1.6695	1.805	1.957	1.881	1.604		1.604	1.572		1.572	1.706		1.706	1.692	1.565	1.6285	1.694	1.858	1.776	1.691	1.796	1.7435	1.429		1.429	1.957		1.957	1.536		1.536	0.902	1.054	0.891		1.245		0.9
P59644-279	P59644	279	S	"Phosphatidylinositol 4,5-bisphosphate 5-phosphatase A"	Inpp5j		1.355	1.355		1.346	1.346		1.323	1.323											1.188	1.188		1.026	1.026		1.282	1.282											0.877
Q61165-707	Q61165	707	S	Sodium/hydrogen exchanger 1	Slc9a1	0.702	0.959	0.8305	0.874	0.93	0.902	0.717	1.125	0.921	1.201	0.766	0.9835	1.234	0.711	0.9725	1.273	0.736	1.0045	0.861	0.957	0.909	0.725	0.92	0.8225	0.916	0.98	0.948	1.1	0.82	0.96	1.076	0.825	0.9505	1.084	0.78	0.932	1.226	0.998	0.916	1.071	0.872	1.16	0.851	1.059
O88845-52	O88845	52	S	"A-kinase anchor protein 10, mitochondrial"	Akap10
Q9WTR6-26	Q9WTR6	26	S	Cystine/glutamate transporter	Slc7a11		0.967	0.967		0.997	0.997		1.013	1.013											1.046	1.046		1.086	1.086		1.177	1.177											1.081
Q9CYZ2-180	Q9CYZ2	180	S	Tumor protein D54	Tpd52l2	0.798	1.454	1.126	1.02	1.575	1.2975	0.78	1.762	1.271	1.907	0.806	1.3565	1.577	0.785	1.181	1.657	0.679	1.168	1.175	1.509	1.342	1	1.65	1.325	0.768	1.489	1.1285	1.351	0.999	1.175	1.213	0.973	1.093	1.181	0.932	1.0565	1.472	1.038	0.708	1.24	0.769	1.24	0.713	1.373
A2A699-475	A2A699	475	S	Protein FAM171A2	Fam171a2	0.792	0.932	0.862	1.045	0.923	0.984	1.011	1.005	1.008		0.839	0.839		1.003	1.003		0.89	0.89	1.116	0.985	1.0505	0.881	1.158	1.0195	0.935	1.106	1.0205		1.096	1.096		1.028	1.028		1.098	1.098	1.409	1.057		1.306		1.025		1.233
Q56A08-348	Q56A08	348	S	G-patch domain and KOW motifs-containing protein	Gpkow	1.429		1.429	1.869		1.869	1.437		1.437										1.896		1.896	1.738		1.738	1.574		1.574										1.327
B1AZI6-1417	B1AZI6	1417	S	THO complex subunit 2	Thoc2	1.322	1.537	1.4295	1.638	1.517	1.5775	1.511	1.588	1.5495	2.458		2.458	1.707		1.707	2.019		2.019	1.797	1.853	1.825	1.447	1.643	1.545	1.309	1.782	1.5455	1.817		1.817	1.914		1.914	1.928		1.928	1.36	1.206	0.739		1.122		0.955
Q6PHZ5-261	Q6PHZ5	261	S	Putative RNA-binding protein 15B	Rbm15b	0.848	1.015	0.9315	0.976	1.072	1.024	0.833	1.163	0.998		0.914	0.914		0.959	0.959		1.067	1.067	1.132	1.169	1.1505	1.091	1.195	1.143	0.952	1.277	1.1145		1.159	1.159		1.147	1.147		1.312	1.312	1.335	1.152		1.268		1.196		1.229
Q03717-611	Q03717	611	S	Potassium voltage-gated channel subfamily B member 1	Kcnb1		1.175	1.175		1.223	1.223		1.475	1.475	0.935		0.935	1.205		1.205	1.307		1.307		1.28	1.28		1.253	1.253		1.484	1.484	0.964		0.964	1.257		1.257	1.249		1.249		1.089	1.031		1.044		0.956
Q8BGD9-409	Q8BGD9	409	S	Eukaryotic translation initiation factor 4B	Eif4b	0.779	1.348	1.0635	1.119	1.278	1.1985	0.929	1.705	1.317	1.909		1.909	1.754		1.754	1.879		1.879	1.119	1.629	1.374	0.973	1.454	1.2135	0.992	1.593	1.2925	1.584		1.584	1.619		1.619	1.694		1.694	1.436	1.209	0.83		0.923		0.901
E9Q9R9-1209	E9Q9R9	1209	S	Disks large homolog 5	Dlg5											1.121	1.121		1.005	1.005		0.614	0.614											1.105	1.105		1.023	1.023		1.128	1.128				0.985		1.017		1.837
Q6PFD9-883	Q6PFD9	883	Y	Nuclear pore complex protein Nup98-Nup96	Nup98		0.81	0.81		0.855	0.855		0.976	0.976											0.957	0.957		0.981	0.981		0.955	0.955											1.182
O08553-499	O08553	499	Y	Dihydropyrimidinase-related protein 2	Dpysl2										1.176		1.176	1.275		1.275	1.348		1.348										1.168		1.168	1.152		1.152	1.191		1.191			0.993		0.903		0.883
B5TVM2-638	B5TVM2	638	S	Immunoglobulin-like domain-containing receptor 2	Ildr2		1.454	1.454		1.177	1.177		1.732	1.732	1.834		1.834	3.104		3.104	1.857		1.857		1.512	1.512		1.393	1.393		1.43	1.43	1.442		1.442	1.234		1.234	1.259		1.259		1.04	0.786		0.397		0.678
Q8K1S6-445	Q8K1S6	445	S	Protein spire homolog 2	Spire2											1.075	1.075		1.08	1.08		0.951	0.951											1.269	1.269		1.212	1.212		1.131	1.131				1.181		1.123		1.19
P63325-146	P63325	146	S	40S ribosomal protein S10	Rps10		1.013	1.013		1.209	1.209		1.159	1.159	0.874	0.863	0.8685	0.829	0.84	0.8345	1.023	0.771	0.897		1.129	1.129		1.217	1.217		0.997	0.997	0.808	1.116	0.962	0.885	0.993	0.939	0.798	1.033	0.9155		1.114	0.925	1.293	1.067	1.181	0.78	1.34
Q8VE97-179	Q8VE97	179	S	Serine/arginine-rich splicing factor 4	Srsf4	1.259		1.259	1.833		1.833	1.506		1.506										1.647		1.647	1.803		1.803	1.372		1.372										1.308
Q8C8R3-2741	Q8C8R3	2741	S	Ankyrin-2	Ank2	0.721		0.721	0.798		0.798	0.731		0.731	0.664	1.053	0.8585	0.792	0.953	0.8725	0.591	1.067	0.829	0.877		0.877	0.795		0.795	0.821		0.821	0.676	1.219	0.9475	0.763	1.258	1.0105	0.577	1.227	0.902	1.217		1.018	1.157	0.964	1.321	0.978	1.15
Q80Z37-585	Q80Z37	585	S	E3 ubiquitin-protein ligase Topors	Topors										2.096		2.096	1.745		1.745	2.193		2.193										1.644		1.644	2.246		2.246	2.423		2.423			0.785		1.287		1.105
A9Z1V5-974	A9Z1V5	974	T	von Willebrand factor A domain-containing protein 5B1	Vwa5b1	1.37		1.37	1.549		1.549	1.165		1.165										1.682		1.682	2.473		2.473	1.597		1.597										1.228
Q1HKZ5-958	Q1HKZ5	958	T	Mitogen-activated protein kinase kinase kinase 13	Map3k13											0.751	0.751		0.703	0.703		0.787	0.787											0.892	0.892		0.901	0.901		1.045	1.045				1.188		1.282		1.328
P19246-673	P19246	673	S	Neurofilament heavy polypeptide	Nefh										2.208		2.208	1.931		1.931	2.078		2.078										1.626		1.626	2.014		2.014	1.903		1.903			0.737		1.043		0.916
Q9QXS6-142	Q9QXS6	142	S	Drebrin	Dbn1	0.831	1.254	1.0425	0.967	1.174	1.0705	0.936	1.215	1.0755	1.647	1.135	1.391	1.667	0.983	1.325	1.746	1.043	1.3945	1.058	1.191	1.1245	0.817	1.346	1.0815	0.833	1.145	0.989	1.451	1.236	1.3435	1.767	1.243	1.505	1.723	1.178	1.4505	1.273	0.95	0.882	1.088	1.06	1.264	0.987	1.129
Q6NS60-476	Q6NS60	476	S	F-box only protein 41	Fbxo41	0.806	0.975	0.8905	1.049	1.082	1.0655	0.975	1.082	1.0285	1.23	1.288	1.259	0.991	1.215	1.103	1.166	1.364	1.265	1.122	1.174	1.148	1.286	1.107	1.1965	1.101	1.088	1.0945	1.052	1.548	1.3	1.281	1.637	1.459	1.153	1.694	1.4235	1.391	1.204	0.855	1.202	1.293	1.347	0.989	1.242
Q9D415-425	Q9D415	425	S	Disks large-associated protein 1	Dlgap1	0.62	1.047	0.8335	0.936	0.897	0.9165	1.032	1.258	1.145	0.932	1.027	0.9795	1.305	0.718	1.0115	1.151	0.807	0.979	1.008	1.023	1.0155	0.534	1.144	0.839	0.775	1.284	1.0295	1.181	0.983	1.082	1.027	1.055	1.041	1.239	0.987	1.113	1.626	0.977	1.266	0.957	0.786	1.47	1.077	1.222
Q9CQS4-45	Q9CQS4	45	T	Solute carrier family 25 member 46	Slc25a46	0.989	0.897	0.943	1.133	0.833	0.983	1.019	1.031	1.025										1.184	0.954	1.069	0.973	0.97	0.9715	1.039	0.98	1.0095										1.197	1.063
Q8C341-1069	Q8C341	1069	S	SUN domain-containing ossification factor	Suco	0.739	0.955	0.847	0.983	0.919	0.951	0.883	0.978	0.9305	1.088	1.614	1.351	0.957	0.877	0.917	1.208	1.249	1.2285	1.107	1.024	1.0655	0.875	1.064	0.9695	1.04	1.05	1.045	1.132	1.203	1.1675	1.279	1.33	1.3045	1.131	1.814	1.4725	1.497	1.072	1.04	0.745	1.337	1.517	0.936	1.452
Q505F5-430	Q505F5	430	S	Leucine-rich repeat-containing protein 47	Lrrc47	1.827	2.52	2.1735	2.526	2.36	2.443	1.8	2.908	2.354	2.657		2.657	2.276		2.276	2.069		2.069	2.439	2.172	2.3055	2.718	2.247	2.4825	1.942	2.752	2.347	1.804		1.804	1.849		1.849	1.778		1.778	1.335	0.862	0.679		0.812		0.859
P60469-1164	P60469	1164	S	Liprin-alpha-3	Ppfia3	0.938	0.951	0.9445	1.117	1.02	1.0685	1.144	1.149	1.1465	1.12		1.12	1.729		1.729	1.243		1.243	1.115	0.968	1.0415	0.865	1.016	0.9405	1.058	1.073	1.0655	1.093		1.093	1.342		1.342	1.262		1.262	1.19	1.018	0.976		0.776		1.015
Q8C033-355	Q8C033	355	S	Rho guanine nucleotide exchange factor 10	Arhgef10	1.224		1.224	1.814		1.814	0.989		0.989	2.342	1.288	1.815	3.736	1.092	2.414	3.278	0.839	2.0585	1.689		1.689	1.745		1.745	1.07		1.07	2.708	1.388	2.048	2.448	1.482	1.965	2.432	1.209	1.8205	1.38		1.156	1.078	0.655	1.358	0.742	1.442
P62046-360	P62046	360	T	Leucine-rich repeat and calponin homology domain-containing protein 1	Lrch1		1.222	1.222		1.015	1.015		1.196	1.196	0.875	0.89	0.8825	1.126	0.989	1.0575	1.207	0.957	1.082		1.196	1.196		1.207	1.207		1.164	1.164	1.038	1.18	1.109	0.998	1.025	1.0115	1.275	1.067	1.171		0.979	1.187	1.326	0.886	1.037	1.057	1.116
Q80XK6-1017	Q80XK6	1017	S	Autophagy-related protein 2 homolog B	Atg2b	0.802	1.296	1.049	0.912	1.505	1.2085	0.771	1.572	1.1715										1.105	1.31	1.2075	0.868	1.48	1.174	0.866	1.341	1.1035										1.377	1.011
Q91V36-207	Q91V36	207	S	Nuclear receptor-binding protein 2	Nrbp2	1.158	1.146	1.152	1.273	1.1	1.1865	1.104	1.176	1.14		0.907	0.907		0.874	0.874		0.841	0.841	1.282	1.14	1.211	0.647	1.331	0.989	1.105	1.189	1.147		0.916	0.916		1.087	1.087		0.957	0.957	1.108	0.995		1.01		1.243		1.138
Q6NXK8-485	Q6NXK8	485	S	Acid-sensing ion channel 1	Asic1										1.022		1.022	1.306		1.306	1.271		1.271										0.966		0.966	1.46		1.46	1.28		1.28			0.945		1.117		1.007
Q2M3X8-423	Q2M3X8	423	S	Phosphatase and actin regulator 1	Phactr1	1.451		1.451	1.954		1.954	2.056		2.056										2.046		2.046	2.148		2.148	1.742		1.742										1.41
Q3UN16-539	Q3UN16	539	S	Probable G-protein coupled receptor 162	Gpr162	0.971	1.025	0.998	1.177	0.977	1.077	1.223	1.262	1.2425	1.449	0.833	1.141	1.423	0.82	1.1215	1.287	0.631	0.959	1.238	1.327	1.2825	1.019	1.126	1.0725	1.268	1.167	1.2175	1.287	0.796	1.0415	1.121	0.943	1.032	1.13	0.902	1.016	1.275	1.295	0.888	0.956	0.788	1.15	0.878	1.428
Q02819-368	Q02819	368	S	Nucleobindin-1	Nucb1	0.936	1.054	0.995	1.142	1.086	1.114	0.97	1.176	1.073	1.173	0.915	1.044	1.103	1.112	1.1075	1.218	1.056	1.137	1.228	1.083	1.1555	1.217	1.115	1.166	1.148	1.211	1.1795	1.016	1.161	1.0885	1.331	1.319	1.325	1.215	1.254	1.2345	1.312	1.027	0.867	1.268	1.206	1.186	0.998	1.187
P54285-152	P54285	152	S	Voltage-dependent L-type calcium channel subunit beta-3	Cacnb3		1.147	1.147		1.018	1.018		1.275	1.275	1.33	0.857	1.0935	1.631	1.013	1.322	1.567	1.001	1.284		1.14	1.14		1.233	1.233		1.308	1.308	1.523	1.237	1.38	1.592	1.361	1.4765	1.572	1.244	1.408		0.994	1.145	1.443	0.976	1.343	1.003	1.242
O35927-511	O35927	511	S	Catenin delta-2	Ctnnd2	0.804	1.247	1.0255	0.888	1.585	1.2365	1.067	1.466	1.2665	1.567	0.897	1.232	1.158	0.891	1.0245	1.23	0.855	1.0425	1.02	1.179	1.0995	0.999	1.087	1.043	0.812	1.678	1.245	1.097	1.105	1.101	1.214	1.198	1.206	1.153	0.966	1.0595	1.269	0.945	0.7	1.231	1.048	1.344	0.937	1.13
Q8R191-19	Q8R191	19	S	Synaptogyrin-3	Syngr3											1.024	1.024		0.829	0.829		0.724	0.724											0.943	0.943		1.129	1.129		1.262	1.262				0.92		1.362		1.743
Q91V09-70	Q91V09	70	S	WD repeat-containing protein 13	Wdr13	1.036		1.036	1.313		1.313	1.205		1.205	1.199		1.199	0.964		0.964	1.044		1.044	1.403		1.403	1.396		1.396	1.239		1.239	0.997		0.997	1.12		1.12	1.049		1.049	1.354		0.831		1.163		1.005
Q8BLK9-658	Q8BLK9	658	S	Ribosomal protein S6 kinase delta-1	Rps6kc1		1.327	1.327		1.368	1.368		1.427	1.427	0.596	0.682	0.639	1.185	0.593	0.889	0.88	0.818	0.849		1.567	1.567		1.547	1.547		1.666	1.666	0.822	0.814	0.818	0.831	0.988	0.9095	0.83	0.736	0.783		1.18	1.38	1.193	0.701	1.666	0.943	0.899
Q80XI3-168	Q80XI3	168	T	Eukaryotic translation initiation factor 4 gamma 3	Eif4g3										0.897		0.897	1.242		1.242	1.193		1.193										1.159		1.159	1.192		1.192	1.104		1.104			1.291		0.96		0.925
Q9QXW9-28	Q9QXW9	28	S	Large neutral amino acids transporter small subunit 2	Slc7a8										0.932		0.932	0.817		0.817	0.908		0.908										0.771		0.771	0.944		0.944	0.972		0.972			0.827		1.155		1.071
Q61687-84	Q61687	84	S	Transcriptional regulator ATRX	Atrx	1.669		1.669	2.242		2.242	1.777		1.777	7.828		7.828	5.624		5.624	6.841		6.841	2.213		2.213	1.995		1.995	1.328		1.328	5.142		5.142	5.105		5.105	4.893		4.893	1.326		0.657		0.908		0.715
Q9D4H1-432	Q9D4H1	432	S	Exocyst complex component 2	Exoc2	1.168	2.344	1.756	1.603	3.284	2.4435	1.601	3.136	2.3685	3.927		3.927	3.445		3.445	4.047		4.047	1.414	2.488	1.951	1.195	2.481	1.838	1.082	3.244	2.163	2.939		2.939	2.837		2.837	3.28		3.28	1.211	1.061	0.748		0.824		0.811
Q8BRC6-173	Q8BRC6	173	T	Cilia- and flagella-associated protein 91	Maats1											1.012	1.012		0.855	0.855		0.834	0.834											1.099	1.099		1.053	1.053		0.993	0.993				1.086		1.232		1.19
Q8BR07-548	Q8BR07	548	S	Protein bicaudal D homolog 1	Bicd1	1.239		1.239	1.741		1.741	1.27		1.27	3.394	1.508	2.451	3.806	1.378	2.592	3.216	1.313	2.2645	1.431		1.431	1.036		1.036	0.963		0.963	2.764	1.606	2.185	2.469	1.48	1.9745	3.406	1.402	2.404	1.155		0.814	1.065	0.649	1.074	1.059	1.068
Q6NZQ8-75	Q6NZQ8	75	S	E3 ubiquitin-protein ligase MARCH1	March1	0.904	0.939	0.9215	1.018	0.877	0.9475	1.047	1.053	1.05	0.831	1.159	0.995	0.86	0.944	0.902	0.944	0.954	0.949	1.21	1.034	1.122	0.853	1.043	0.948	1.031	1.02	1.0255	1.043	1.213	1.128	1.06	1.027	1.0435	0.821	1.628	1.2245	1.339	1.101	1.255	1.046	1.233	1.088	0.87	1.706
Q8JZW8-131	Q8JZW8	131	S	Paraneoplastic antigen Ma3 homolog	Pnma3	1.82	1.656	1.738	2.005	1.452	1.7285	2.078	1.95	2.014	1.302	1.579	1.4405	1.413	1.293	1.353	1.625	1.503	1.564	1.951	1.662	1.8065	1.706	1.682	1.694	1.888	1.669	1.7785	1.406	1.951	1.6785	1.771	1.991	1.881	1.483	1.828	1.6555	1.072	1.003	1.08	1.235	1.253	1.54	0.913	1.217
Q05D44-137	Q05D44	137	S	Eukaryotic translation initiation factor 5B	Eif5b		1.249	1.249		1.32	1.32		1.418	1.418	1.231	1.277	1.254	1.006	1.175	1.0905	1.455	1.129	1.292		1.284	1.284		1.526	1.526		1.471	1.471	1.091	1.609	1.35	1.407	1.346	1.3765	1.026	1.448	1.237		1.028	0.886	1.26	1.399	1.146	0.705	1.283
Q04690-866	Q04690	866	S	Neurofibromin	Nf1	0.969	1.273	1.121	1.083	1.226	1.1545	1.012	1.329	1.1705	1.017	0.911	0.964	0.913	0.905	0.909	1.157	0.84	0.9985	1.222	1.286	1.254	1.27	1.291	1.2805	1.147	1.358	1.2525	0.998	1.062	1.03	1.128	1.036	1.082	1.075	1.106	1.0905	1.262	1.01	0.982	1.166	1.235	1.145	0.929	1.316
Q8K4G5-738	Q8K4G5	738	S	Actin-binding LIM protein 1	Ablim1	1.1	1.287	1.1935	1.29	1.154	1.222	1.147	1.333	1.24	1.582		1.582	1.605		1.605	1.57		1.57	1.347	1.352	1.3495	0.957	1.404	1.1805	1.194	1.279	1.2365	1.479		1.479	1.567		1.567	1.476		1.476	1.225	1.05	0.935		0.976		0.941
Q8R0S2-106	Q8R0S2	106	S	IQ motif and SEC7 domain-containing protein 1	Iqsec1	0.771		0.771	1.087		1.087	0.944		0.944	0.889	0.799	0.844	1.191	0.649	0.92	1.161	0.674	0.9175	1.119		1.119	0.5		0.5	0.865		0.865	1.017	0.829	0.923	1.029	0.862	0.9455	1.026	0.758	0.892	1.451		1.144	1.039	0.864	1.327	0.883	1.125
Q62093-191	Q62093	191	S	Serine/arginine-rich splicing factor 2	Srsf2		1.492	1.492		1.55	1.55		1.693	1.693		1.971	1.971		1.633	1.633		2.588	2.588		1.674	1.674		2.067	2.067		1.583	1.583		1.843	1.843		2.727	2.727		2.331	2.331		1.122		0.935		1.67		0.901
Q8VHW2-254	Q8VHW2	254	S	Voltage-dependent calcium channel gamma-8 subunit	Cacng8	0.898	0.885	0.8915	1.151	0.945	1.048	1.034	1.046	1.04	1.187	0.931	1.059	1.093	0.84	0.9665	1.242	0.979	1.1105	1.013	1.006	1.0095	1.128	1.05	1.089	0.986	1.051	1.0185	1.065	0.987	1.026	1.256	1.289	1.2725	1.052	1.077	1.0645	1.128	1.137	0.897	1.06	1.149	1.535	0.847	1.1
Q0GA42-839	Q0GA42	839	S	Metal transporter CNNM1	Cnnm1		2.028	2.028		1.535	1.535		1.967	1.967	1.647		1.647	2.157		2.157	2.118		2.118		1.958	1.958		1.649	1.649		1.68	1.68	1.968		1.968	2.246		2.246	1.816		1.816		0.965	1.195		1.041		0.857
Q8BHS8-111	Q8BHS8	111	S	Syntabulin	Sybu		1.211	1.211		1.225	1.225		1.625	1.625	1.116	0.795	0.9555	1.199	0.759	0.979	1.254	0.841	1.0475		1.365	1.365		1.718	1.718		1.269	1.269	1.027	0.977	1.002	1.186	0.942	1.064	1.161	0.757	0.959		1.127	0.921	1.229	0.989	1.241	0.926	0.901
A2RSJ4-420	A2RSJ4	420	T	UHRF1-binding protein 1-like	Uhrf1bp1l										1.31		1.31	1.565		1.565	1.548		1.548										1.186		1.186	1.556		1.556	1.582		1.582			0.905		0.995		1.022
Q9WTX2-18	Q9WTX2	18	S	Interferon-inducible double-stranded RNA-dependent protein kinase activator A	Prkra	1.132	1.185	1.1585	1.405	1.464	1.4345	1.141	1.412	1.2765	1.724	0.93	1.327	1.011	0.938	0.9745	1.264	0.906	1.085	1.683	1.105	1.394	2.098	1.408	1.753	1.413	1.604	1.5085	1.241	1.379	1.31	1.239	1.145	1.192	1.194	1.064	1.129	1.488	0.932	0.72	1.484	1.226	1.221	0.945	1.174
Q9QWV4-219	Q9QWV4	219	S	Myeloid leukemia factor 1	Mlf1											3.41	3.41		3.121	3.121		3.066	3.066											4.7	4.7		4.17	4.17		3.916	3.916				1.378		1.336		1.277
Q99NB9-227	Q99NB9	227	T	Splicing factor 3B subunit 1	Sf3b1		1.245	1.245		1.134	1.134		1.13	1.13											1.131	1.131		1.04	1.04		1.174	1.174											0.908
Q9QX47-1723	Q9QX47	1723	S	Protein SON	Son	0.82	1.083	0.9515	0.97	0.978	0.974	0.931	1.286	1.1085	0.812	1.12	0.966	1.252	0.905	1.0785	1.348	1.042	1.195	0.953	1.129	1.041	0.597	1.191	0.894	0.805	1.162	0.9835	1.199	1.02	1.1095	1.239	1.025	1.132	0.983	1.048	1.0155	1.163	1.043	1.476	0.911	0.99	1.132	0.729	1.006
Q61686-93	Q61686	93	S	Chromobox protein homolog 5	Cbx5	1.136		1.136	1.254		1.254	1.369		1.369	1.333		1.333	1.196		1.196	1.423		1.423	1.382		1.382	1.217		1.217	1.111		1.111	1.321		1.321	1.146		1.146	1.177		1.177	1.217		0.991		0.958		0.827
Q80TV8-1088	Q80TV8	1088	S	CLIP-associating protein 1	Clasp1	1.096	1.251	1.1735	1.46	1.217	1.3385	1.346	1.176	1.261	1.852		1.852	1.701		1.701	1.912		1.912	1.281	1.268	1.2745	1.159	1.36	1.2595	1.213	1.346	1.2795	1.593		1.593	1.602		1.602	1.86		1.86	1.169	1.013	0.86		0.942		0.973
B1AQJ2-578	B1AQJ2	578	S	Ubiquitin carboxyl-terminal hydrolase 36	Usp36		0.981	0.981		0.873	0.873		1.206	1.206	1.006		1.006	1.077		1.077	1.328		1.328		1.05	1.05		1.152	1.152		1.075	1.075	1.057		1.057	1.124		1.124	1.142		1.142		1.071	1.051		1.043		0.86
Q8BL97-212	Q8BL97	212	S	Serine/arginine-rich splicing factor 7	Srsf7	1.908	4.472	3.19	2.535	4.473	3.504	2.538	5.439	3.9885	5.073		5.073	3.314		3.314	4.442		4.442	2.387	4.748	3.5675	2.722	5.067	3.8945	1.882	4.514	3.198	4.511		4.511	4.935		4.935	4.815		4.815	1.251	1.062	0.889		1.489		1.084
Q80U04-306	Q80U04	306	S	E3 ubiquitin-protein ligase Praja-2	Pja2		1.34	1.34		1.073	1.073		1.4	1.4	1.351		1.351	1.363		1.363	1.43		1.43		1.294	1.294		1.709	1.709		1.754	1.754	1.242		1.242	1.716		1.716	1.488		1.488		0.966	0.92		1.259		1.041
O35607-517	O35607	517	T	Bone morphogenetic protein receptor type-2	Bmpr2										1.145	0.93	1.0375	0.961	1.06	1.0105	1.231	0.888	1.0595										1.062	1.054	1.058	1.172	1.071	1.1215	1.14	1.009	1.0745			0.927	1.134	1.219	1.01	0.927	1.136
P55144-859	P55144	859	S	Tyrosine-protein kinase receptor TYRO3	Tyro3	0.788	1.408	1.098	0.944	1.117	1.0305	1.066	1.391	1.2285	1.139	0.417	0.778	1.034	0.962	0.998	1.289	0.793	1.041	1.211	1.369	1.29	0.879	1.292	1.0855	0.861	1.611	1.236	1.04	0.855	0.9475	1.012	1.163	1.0875	0.987	1.194	1.0905	1.537	0.972	0.913	2.052	0.979	1.209	0.765	1.506
P14152-333	P14152	333	S	"Malate dehydrogenase, cytoplasmic"	Mdh1	0.764	0.911	0.8375	0.951	1.037	0.994	0.959	0.817	0.888	0.664	0.946	0.805	0.863	1.174	1.0185	0.716	1.065	0.8905	1.224	1.063	1.1435	0.884	0.978	0.931	1.203	0.865	1.034	0.814	1.041	0.9275	0.933	1.527	1.23	0.887	1.19	1.0385	1.603	1.167	1.226	1.1	1.082	1.3	1.239	1.117
Q9CQN3-63	Q9CQN3	63	S	Mitochondrial import receptor subunit TOM6 homolog	Tomm6	0.804		0.804	1.015		1.015	0.754		0.754										1.242		1.242	1.07		1.07	0.934		0.934										1.546
Q8BHL3-22	Q8BHL3	22	S	TBC1 domain family member 10B	Tbc1d10b	1.098	1.133	1.1155	1.462	1.297	1.3795	1.292	1.325	1.3085	1.292	1.134	1.213	1.38	0.957	1.1685	1.475	0.929	1.202	1.474	1.284	1.379	1.68	1.311	1.4955	1.353	1.38	1.3665	1.219	1.265	1.242	1.417	1.333	1.375	1.296	1.283	1.2895	1.342	1.133	0.944	1.115	1.026	1.393	0.878	1.38
Q80WV7-247	Q80WV7	247	S	Serine/arginine repetitive matrix protein 3	Srrm3		3.662	3.662		3.875	3.875		3.985	3.985	3.864	3.173	3.5185	5.437	2.095	3.766	4.294	4.233	4.2635		4.964	4.964		3.22	3.22		3.403	3.403	3.634	3.113	3.3735	4.122	4.43	4.276	4.341	3.147	3.744		1.356	0.94	0.981	0.758	2.115	1.011	0.743
[truncated: 6,022 more rows]
[truncated: 4 more columns]

## Sheet: All Sites_quant
Protein information					Con-CT0		Con-CT12		Con-CT16		Con-CT20		Con-CT4		Con-CT8		EA-CT0		EA-CT4		EA-CT8		EA-CT12		EA-CT16		EA-CT20		EA-CT0/Con-CT0		EA-CT12/Con-CT12		EA-CT16/Con-CT16		EA-CT20/Con-CT20		EA-CT4/Con-CT4		EA-CT8/Con-CT8
[truncated: 11,233 more rows]
