# Supplementary material for: Synaptic Protein Phosphorylation Networks Are Associated With Electroacupuncture-Induced Circadian Control in the Suprachiasmatic Nucleus
Source: Front Genet. 2021 Dec 16;12:762557. doi: 10.3389/fgene.2021.762557 (PMC8717940; doi:10.3389/fgene.2021.762557)
Supplement: Supplementary file 4 [file DataSheet1.CSV]

_MEMBER_CT16	_MEMBER_CT4	_MEMBER_CT8	_LogP_CT16	_LogP_CT4	_LogP_CT8	GO	_PATTERN_	_RANK_	GiniIndex	Category	CategoryID	Description	PARENT_GO	LogP	Enrichment	Z-score	#TotalGeneInLibrary	#GeneInGO	#GeneInHitList	#GeneInGOAndHitList	%InGO	STDV %InGO	GeneID	Hits	Log(q-value)	EvidenceCutoff	GROUP_ID	FirstInGroupByEnrichment	FirstInGroupByLogP	BestLogPInGroup	BestEnrichmentInGroup	URL
1	1	1	-28.16718786485828	-21.398599926668663	-7.5903249112147035	GO:0098794	M111	3	0	GO Cellular Components	20	postsynapse		-45.46845764266917	9.230183609493954	22.692765085198	20611	737	203	67	33.004926108374384	3.3003712758885593	11496|11518|11519|11928|12176|12217|12288|12323|13821|13829|13854|14397|14811|14812|14814|14816|16443|16531|16800|17754|17755|17762|17918|17967|18125|18212|18483|18752|19988|20742|20907|20964|21366|22631|26875|27360|50791|56149|56440|56876|58234|65114|67115|68585|72948|74117|77097|98660|109676|208643|210293|217124|224997|228836|229521|232975|238276|238988|240057|242425|242667|243616|243621|243961…	Adam22|Add1|Add2|Atp1a1|Bnip3|Bsn|Cacna1c|Camk2b|Epb41l1|Dmtn|Epn1|Gabra4|Grin2a|Grin2b|Grin2d|Grm1|Itsn1|Kcnma1|Arhgef2|Map1a|Map1b|Mapt|Myo5a|Ncam1|Nos1|Ntrk2|Palm|Prkcg|Rpl6|Sptbn1|Stx1a|Syn1|Slc6a6|Ywhaz|Pclo|Add3|Magi2|Tamalin|Snx1|Nsmf|Shank3|Vps35|Rpl14|Rtn4|Tppp|Actr3|Tanc2|Atp1a2|Ank2|Eif4g1|Dock10|Ppp1r9b|Dlgap1|Dlgap4|Syt11|Atp1a3|Akap5|Erc2|Syngap1|Gabbr2|Dlgap3|Slc6a11|Iqsec3|Shank1|…	-41.142306191185625	3.0	1	1	1	-45.46845764266917	12.284120902511706
1	1	1	-24.35329049327181	-19.61950854035243	-2.376091020142583	GO:0098984	M111	3	0	GO Cellular Components	20	neuron to neuron synapse		-40.83055696754901	12.193221765890394	23.477226488545114	20611	433	203	52	25.61576354679803	3.0636989560934604	11496|11518|11519|11928|12176|12217|12288|12323|13821|13829|14811|14812|14814|14816|16800|17754|17755|17762|18125|18212|18483|18752|19085|19988|20742|20907|20964|22631|26875|27360|50791|56149|56440|56876|58234|59033|65114|67115|68585|77097|78808|109676|217124|224997|229521|232975|238276|238988|240057|243621|243961|245666	Adam22|Add1|Add2|Atp1a1|Bnip3|Bsn|Cacna1c|Camk2b|Epb41l1|Dmtn|Grin2a|Grin2b|Grin2d|Grm1|Arhgef2|Map1a|Map1b|Mapt|Nos1|Ntrk2|Palm|Prkcg|Prkar1b|Rpl6|Sptbn1|Stx1a|Syn1|Ywhaz|Pclo|Add3|Magi2|Tamalin|Snx1|Nsmf|Shank3|Slc4a8|Vps35|Rpl14|Rtn4|Tanc2|Stxbp5|Ank2|Ppp1r9b|Dlgap1|Syt11|Atp1a3|Akap5|Erc2|Syngap1|Iqsec3|Shank1|Iqsec2	-36.80543551172944	3.0	1	0	0	-45.46845764266917	12.284120902511706
1	1	1	-22.21229808667422	-23.517760509986278	-2.3593561056279664	GO:0099572	M111	3	0	GO Cellular Components	20	postsynaptic specialization		-40.51920113856307	12.026571810092348	23.29083627915181	20611	439	203	52	25.61576354679803	3.0636989560934604	11496|11518|11519|11928|12176|12217|12288|12323|13821|13829|14397|14811|14812|14814|14816|16800|17754|17755|17762|18125|18212|18483|18752|19988|20742|20907|20964|22631|26875|27360|50791|56149|56440|56876|58234|65114|67115|68585|77097|109676|217124|224997|228836|229521|238276|238988|240057|242667|243621|243961|244310|245666	Adam22|Add1|Add2|Atp1a1|Bnip3|Bsn|Cacna1c|Camk2b|Epb41l1|Dmtn|Gabra4|Grin2a|Grin2b|Grin2d|Grm1|Arhgef2|Map1a|Map1b|Mapt|Nos1|Ntrk2|Palm|Prkcg|Rpl6|Sptbn1|Stx1a|Syn1|Ywhaz|Pclo|Add3|Magi2|Tamalin|Snx1|Nsmf|Shank3|Vps35|Rpl14|Rtn4|Tanc2|Ank2|Ppp1r9b|Dlgap1|Dlgap4|Syt11|Akap5|Erc2|Syngap1|Dlgap3|Iqsec3|Shank1|Dlgap2|Iqsec2	-36.69190563856165	3.0	1	0	0	-45.46845764266917	12.284120902511706
1	1	1	-23.581624808383072	-18.944962205397196	-2.457629812984337	GO:0032279	M111	3	0	GO Cellular Components	20	asymmetric synapse		-38.524626171073116	12.284120902511706	22.87398647788753	20611	405	203	49	24.137931034482758	3.0034080714185705	11496|11518|11519|11928|12176|12217|12288|12323|13821|13829|14811|14812|14814|14816|16800|17754|17755|17762|18125|18212|18483|18752|19988|20742|20907|20964|22631|26875|27360|50791|56149|56440|56876|58234|59033|65114|67115|68585|77097|109676|217124|224997|229521|238276|238988|240057|243621|243961|245666	Adam22|Add1|Add2|Atp1a1|Bnip3|Bsn|Cacna1c|Camk2b|Epb41l1|Dmtn|Grin2a|Grin2b|Grin2d|Grm1|Arhgef2|Map1a|Map1b|Mapt|Nos1|Ntrk2|Palm|Prkcg|Rpl6|Sptbn1|Stx1a|Syn1|Ywhaz|Pclo|Add3|Magi2|Tamalin|Snx1|Nsmf|Shank3|Slc4a8|Vps35|Rpl14|Rtn4|Tanc2|Ank2|Ppp1r9b|Dlgap1|Syt11|Akap5|Erc2|Syngap1|Iqsec3|Shank1|Iqsec2	-34.97662596997321	3.0	1	0	0	-45.46845764266917	12.284120902511706
1	1	1	-22.820797181365656	-19.0610145019962	-2.4728252425420623	GO:0014069	M111	3	0	GO Cellular Components	20	postsynaptic density		-37.533558171555654	12.183842364532019	22.527548002240863	20611	400	203	48	23.645320197044335	2.982238763377529	11496|11518|11519|11928|12176|12217|12288|12323|13821|13829|14811|14812|14814|14816|16800|17754|17755|17762|18125|18212|18483|18752|19988|20742|20907|20964|22631|26875|27360|50791|56149|56440|56876|58234|65114|67115|68585|77097|109676|217124|224997|229521|238276|238988|240057|243621|243961|245666	Adam22|Add1|Add2|Atp1a1|Bnip3|Bsn|Cacna1c|Camk2b|Epb41l1|Dmtn|Grin2a|Grin2b|Grin2d|Grm1|Arhgef2|Map1a|Map1b|Mapt|Nos1|Ntrk2|Palm|Prkcg|Rpl6|Sptbn1|Stx1a|Syn1|Ywhaz|Pclo|Add3|Magi2|Tamalin|Snx1|Nsmf|Shank3|Vps35|Rpl14|Rtn4|Tanc2|Ank2|Ppp1r9b|Dlgap1|Syt11|Akap5|Erc2|Syngap1|Iqsec3|Shank1|Iqsec2	-34.052504760086364	3.0	1	0	0	-45.46845764266917	12.284120902511706
1	1	1	-18.160374211662194	-14.476999662058777	-2.6664271522610052	GO:0030425	M111	3	0	GO Cellular Components	20	dendrite		-34.16637459856227	7.7891320634625965	18.79829150838429	20611	743	203	57	28.07881773399015	3.1540588972609584	11518|12176|12217|12286|12288|12323|12709|12891|12934|14397|14811|14812|14816|15165|16443|16531|16800|17169|17754|17755|17762|17918|18125|18212|18483|18752|20964|21366|21838|26875|30957|50791|54525|56440|56876|58234|59033|68585|77097|98660|110351|170835|210293|217124|227801|228136|228836|229521|232975|238276|240057|242667|243312|243961|244310|269713|380785	Add1|Bnip3|Bsn|Cacna1a|Cacna1c|Camk2b|Ckb|Cpne6|Dpysl2|Gabra4|Grin2a|Grin2b|Grm1|Hcn1|Itsn1|Kcnma1|Arhgef2|Mark3|Map1a|Map1b|Mapt|Myo5a|Nos1|Ntrk2|Palm|Prkcg|Syn1|Slc6a6|Thy1|Pclo|Mapk8ip3|Magi2|Syt7|Snx1|Nsmf|Shank3|Slc4a8|Rtn4|Tanc2|Atp1a2|Rap1gap|Inpp5j|Dock10|Ppp1r9b|Dennd1a|Zdhhc5|Dlgap4|Syt11|Atp1a3|Akap5|Syngap1|Dlgap3|Elfn1|Shank1|Dlgap2|Clip2|Begain	-30.743313134070668	3.0	1	0	0	-45.46845764266917	12.284120902511706
1	1	1	-18.08916495332532	-14.439648247013546	-2.660029010355634	GO:0097447	M111	3	0	GO Cellular Components	20	dendritic tree		-34.07209334815138	7.7578084760760175	18.75071359503769	20611	746	203	57	28.07881773399015	3.1540588972609584	11518|12176|12217|12286|12288|12323|12709|12891|12934|14397|14811|14812|14816|15165|16443|16531|16800|17169|17754|17755|17762|17918|18125|18212|18483|18752|20964|21366|21838|26875|30957|50791|54525|56440|56876|58234|59033|68585|77097|98660|110351|170835|210293|217124|227801|228136|228836|229521|232975|238276|240057|242667|243312|243961|244310|269713|380785	Add1|Bnip3|Bsn|Cacna1a|Cacna1c|Camk2b|Ckb|Cpne6|Dpysl2|Gabra4|Grin2a|Grin2b|Grm1|Hcn1|Itsn1|Kcnma1|Arhgef2|Mark3|Map1a|Map1b|Mapt|Myo5a|Nos1|Ntrk2|Palm|Prkcg|Syn1|Slc6a6|Thy1|Pclo|Mapk8ip3|Magi2|Syt7|Snx1|Nsmf|Shank3|Slc4a8|Rtn4|Tanc2|Atp1a2|Rap1gap|Inpp5j|Dock10|Ppp1r9b|Dennd1a|Zdhhc5|Dlgap4|Syt11|Atp1a3|Akap5|Syngap1|Dlgap3|Elfn1|Shank1|Dlgap2|Clip2|Begain	-30.700184406107155	3.0	1	0	0	-45.46845764266917	12.284120902511706
1	1	1	-17.53803590147375	-10.607165053252414	-3.4046203127065326	GO:0097060	M111	3	0	GO Cellular Components	20	synaptic membrane		-29.58930904672179	9.484944515913108	18.57875121744529	20611	471	203	44	21.67487684729064	2.8918838341581536	11496|12217|12286|12288|13807|13821|13854|14397|14811|14812|14814|14816|16443|16531|17967|18212|18483|18752|19262|20907|21366|50791|54525|56149|56216|58234|59033|67300|68585|78808|109676|116838|217124|224997|229521|232975|235072|238276|238988|242425|243616|243621|243961|245666	Adam22|Bsn|Cacna1a|Cacna1c|Eno2|Epb41l1|Epn1|Gabra4|Grin2a|Grin2b|Grin2d|Grm1|Itsn1|Kcnma1|Ncam1|Ntrk2|Palm|Prkcg|Ptpra|Stx1a|Slc6a6|Magi2|Syt7|Tamalin|Stx1b|Shank3|Slc4a8|Cltc|Rtn4|Stxbp5|Ank2|Rims2|Ppp1r9b|Dlgap1|Syt11|Atp1a3|Septin7|Akap5|Erc2|Gabbr2|Slc6a11|Iqsec3|Shank1|Iqsec2	-26.585376889972164	3.0	1	0	0	-45.46845764266917	12.284120902511706
1	1	0	-14.190825584186976	-7.886799336266486	0.0	GO:0043025	M110	2	0	GO Cellular Components	20	neuronal cell body		-25.595012136211594	6.712860806904694	15.629531042675886	20611	726	203	48	23.645320197044335	2.982238763377529	12217|12286|12288|12323|12709|12934|13807|14812|14816|15165|16443|16531|16800|17754|17755|17762|17918|17967|18212|21366|21838|22223|22241|26875|54126|54525|56876|59033|65114|67888|68585|69719|83397|83431|98660|104069|110351|217124|227801|228836|232975|238276|238988|240058|241489|242667|380785|433759	Bsn|Cacna1a|Cacna1c|Camk2b|Ckb|Dpysl2|Eno2|Grin2b|Grm1|Hcn1|Itsn1|Kcnma1|Arhgef2|Map1a|Map1b|Mapt|Myo5a|Ncam1|Ntrk2|Slc6a6|Thy1|Uchl1|Ulk1|Pclo|Arhgef7|Syt7|Nsmf|Slc4a8|Vps35|Tmem100|Rtn4|Cad|Akap12|Ndel1|Atp1a2|Sncb|Rap1gap|Ppp1r9b|Dennd1a|Dlgap4|Atp1a3|Akap5|Erc2|Cpne5|Pde11a|Dlgap3|Begain|Hdac1	-22.700224448887035	3.0	1	0	0	-45.46845764266917	12.284120902511706
1	1	1	-6.58483762686806	-6.269133712353396	-2.70599123618981	GO:0045211	M111	3	0	GO Cellular Components	20	postsynaptic membrane		-12.636015264983289	7.055095024779368	11.07612317208132	20611	331	203	23	11.330049261083744	2.2246214155693558	11496|12288|13854|14397|14811|14812|14814|14816|16531|17967|18212|21366|50791|56149|58234|68585|109676|224997|242425|243616|243621|243961|245666	Adam22|Cacna1c|Epn1|Gabra4|Grin2a|Grin2b|Grin2d|Grm1|Kcnma1|Ncam1|Ntrk2|Slc6a6|Magi2|Tamalin|Shank3|Rtn4|Ank2|Dlgap1|Gabbr2|Slc6a11|Iqsec3|Shank1|Iqsec2	-10.27902377139882	3.0	1	0	0	-45.46845764266917	12.284120902511706
1	1	1	-22.4017684570675	-14.470397997221964	-3.2771837186202584	GO:0098978	M111	3	0	GO Cellular Components	20	glutamatergic synapse		-33.721879439721036	9.774202289817762	19.990961913942446	20611	509	203	49	24.137931034482758	3.0034080714185705	11496|11519|12217|12286|12288|12298|12323|14811|14812|14814|14816|16443|16531|16800|17257|17918|17967|17988|18125|18212|18795|19085|20742|20907|22631|26875|50791|54525|56149|56876|58234|59033|65114|68585|74117|77097|116838|224997|228836|235072|238276|238988|240057|242425|242667|243961|244310|245666|380785	Adam22|Add2|Bsn|Cacna1a|Cacna1c|Cacnb4|Camk2b|Grin2a|Grin2b|Grin2d|Grm1|Itsn1|Kcnma1|Arhgef2|Mecp2|Myo5a|Ncam1|Ndrg1|Nos1|Ntrk2|Plcb1|Prkar1b|Sptbn1|Stx1a|Ywhaz|Pclo|Magi2|Syt7|Tamalin|Nsmf|Shank3|Slc4a8|Vps35|Rtn4|Actr3|Tanc2|Rims2|Dlgap1|Dlgap4|Septin7|Akap5|Erc2|Syngap1|Gabbr2|Dlgap3|Shank1|Dlgap2|Iqsec2|Begain	-30.39572798823749	3.0	2	1	1	-33.721879439721036	15.620310723759
1	1	0	-9.817552631343048	-8.296638847263413	0.0	GO:0050804	M110	2	0	GO Biological Processes	19	modulation of chemical synaptic transmission	19_GO:0023052 signaling	-20.258746602026523	6.130799422506294	13.55911290680657	20611	679	203	41	20.19704433497537	2.817768947329582	12286|12298|12323|14811|14812|14814|14816|17257|17754|17762|17967|18125|18212|18752|18795|19085|19262|19418|20907|20964|21366|54525|56216|56876|58234|59033|67808|78771|78808|83397|116838|217124|224997|228836|238276|240057|242667|243961|244310|245666|380785	Cacna1a|Cacnb4|Camk2b|Grin2a|Grin2b|Grin2d|Grm1|Mecp2|Map1a|Mapt|Ncam1|Nos1|Ntrk2|Prkcg|Plcb1|Prkar1b|Ptpra|Rasgrf2|Stx1a|Syn1|Slc6a6|Syt7|Stx1b|Nsmf|Shank3|Slc4a8|Tprgl|Mctp1|Stxbp5|Akap12|Rims2|Ppp1r9b|Dlgap1|Dlgap4|Akap5|Syngap1|Dlgap3|Shank1|Dlgap2|Iqsec2|Begain	-17.488897651310264	3.0	2	0	0	-33.721879439721036	15.620310723759
1	1	0	-9.80067647509823	-8.287579436247949	0.0	GO:0099177	M110	2	0	GO Biological Processes	19	regulation of trans-synaptic signaling	19_GO:0023052 signaling	-20.23518380233134	6.121783541002608	13.54558993231814	20611	680	203	41	20.19704433497537	2.817768947329582	12286|12298|12323|14811|14812|14814|14816|17257|17754|17762|17967|18125|18212|18752|18795|19085|19262|19418|20907|20964|21366|54525|56216|56876|58234|59033|67808|78771|78808|83397|116838|217124|224997|228836|238276|240057|242667|243961|244310|245666|380785	Cacna1a|Cacnb4|Camk2b|Grin2a|Grin2b|Grin2d|Grm1|Mecp2|Map1a|Mapt|Ncam1|Nos1|Ntrk2|Prkcg|Plcb1|Prkar1b|Ptpra|Rasgrf2|Stx1a|Syn1|Slc6a6|Syt7|Stx1b|Nsmf|Shank3|Slc4a8|Tprgl|Mctp1|Stxbp5|Akap12|Rims2|Ppp1r9b|Dlgap1|Dlgap4|Akap5|Syngap1|Dlgap3|Shank1|Dlgap2|Iqsec2|Begain	-17.477234074914787	3.0	2	0	0	-33.721879439721036	15.620310723759
1	1	0	-6.32765525105015	-5.106572501359717	0.0	GO:0031644	M110	2	0	GO Biological Processes	19	regulation of neurological system process	19_GO:0032501 multicellular organismal process	-12.321407145320281	9.72115082276491	11.980632461524694	20611	188	203	18	8.866995073891626	1.9951615188868836	14811|14814|14816|17967|18125|20907|56216|58234|67888|68585|72948|116838|224997|228836|242667|243961|244310|380785	Grin2a|Grin2d|Grm1|Ncam1|Nos1|Stx1a|Stx1b|Shank3|Tmem100|Rtn4|Tppp|Rims2|Dlgap1|Dlgap4|Dlgap3|Shank1|Dlgap2|Begain	-9.990890888434285	3.0	2	0	0	-33.721879439721036	15.620310723759
1	1	0	-6.025645483554198	-3.866943050277737	0.0	GO:0044057	M110	2	0	GO Biological Processes	19	regulation of system process	19_GO:0032501 multicellular organismal process	-10.63501512942579	4.541368293489038	8.97414282257111	20611	626	203	28	13.793103448275861	2.420215194288263	11421|11928|12288|14811|14814|14816|16531|17257|17967|18125|20907|27360|56216|58234|67888|68585|72948|98660|109676|116838|208727|224997|228836|238871|242667|243961|244310|380785	Ace|Atp1a1|Cacna1c|Grin2a|Grin2d|Grm1|Kcnma1|Mecp2|Ncam1|Nos1|Stx1a|Add3|Stx1b|Shank3|Tmem100|Rtn4|Tppp|Atp1a2|Ank2|Rims2|Hdac4|Dlgap1|Dlgap4|Pde4d|Dlgap3|Shank1|Dlgap2|Begain	-8.426134973598009	3.0	2	0	0	-33.721879439721036	15.620310723759
1	1	0	-4.6836150221515	-4.931890976037543	0.0	GO:0048167	M110	2	0	GO Biological Processes	19	regulation of synaptic plasticity	19_GO:0023052 signaling	-9.115479070247385	5.5030904988852845	8.705303962671637	20611	369	203	20	9.852216748768473	2.0916859817776636	12323|14811|14812|14814|17257|17754|17762|18125|18212|18752|19418|20964|54525|56876|58234|116838|238276|240057|243961|245666	Camk2b|Grin2a|Grin2b|Grin2d|Mecp2|Map1a|Mapt|Nos1|Ntrk2|Prkcg|Rasgrf2|Syn1|Syt7|Nsmf|Shank3|Rims2|Akap5|Syngap1|Shank1|Iqsec2	-7.047006193633024	3.0	2	0	0	-33.721879439721036	15.620310723759
1	1	0	-3.71633618938329	-2.5860200523766803	0.0	GO:0050806	M110	2	0	GO Biological Processes	19	positive regulation of synaptic transmission	19_GO:0048518 positive regulation of biological process	-7.707103931724851	5.076600985221675	7.782390355253039	20611	360	203	18	8.866995073891626	1.9951615188868836	12323|14811|14812|14814|17257|18125|18212|18752|19418|20907|54525|56216|58234|59033|116838|238276|243961|245666	Camk2b|Grin2a|Grin2b|Grin2d|Mecp2|Nos1|Ntrk2|Prkcg|Rasgrf2|Stx1a|Syt7|Stx1b|Shank3|Slc4a8|Rims2|Akap5|Shank1|Iqsec2	-5.844845469227213	3.0	2	0	0	-33.721879439721036	15.620310723759
1	1	0	-5.26308357312533	-2.2866596410354294	0.0	GO:0060079	M110	2	0	GO Biological Processes	19	excitatory postsynaptic potential	19_GO:0023052 signaling	-7.655415958638165	11.157364802685	9.685005249301785	20611	91	203	10	4.926108374384237	1.5189189403652266	14811|14812|14814|17257|20907|56216|58234|116838|243961|380785	Grin2a|Grin2b|Grin2d|Mecp2|Stx1a|Stx1b|Shank3|Rims2|Shank1|Begain	-5.802020956471831	3.0	2	0	0	-33.721879439721036	15.620310723759
1	1	0	-4.378564183811231	-2.9716243510361724	0.0	GO:0060078	M110	2	0	GO Biological Processes	19	regulation of postsynaptic membrane potential	19_GO:0065007 biological regulation	-7.647504710058083	9.545745442297168	9.245199966376138	20611	117	203	11	5.41871921182266	1.588923177336244	14397|14811|14812|14814|17257|20907|56216|58234|116838|243961|380785	Gabra4|Grin2a|Grin2b|Grin2d|Mecp2|Stx1a|Stx1b|Shank3|Rims2|Shank1|Begain	-5.797024446898967	3.0	2	0	0	-33.721879439721036	15.620310723759
1	1	0	-4.890680543663343	-2.1612354905245392	0.0	GO:0099565	M110	2	0	GO Biological Processes	19	chemical synaptic transmission, postsynaptic	19_GO:0023052 signaling	-7.216878463165665	10.052675218260744	9.095814363892696	20611	101	203	10	4.926108374384237	1.5189189403652266	14811|14812|14814|17257|20907|56216|58234|116838|243961|380785	Grin2a|Grin2b|Grin2d|Mecp2|Stx1a|Stx1b|Shank3|Rims2|Shank1|Begain	-5.438501717069942	3.0	2	0	0	-33.721879439721036	15.620310723759
1	0	0	-4.788670067916545	0.0	0.0	GO:2000463	M100	1	0	GO Biological Processes	19	positive regulation of excitatory postsynaptic potential	19_GO:0048518 positive regulation of biological process	-5.675799687957985	15.620310723759	9.114596355446613	20611	39	203	6	2.955665024630542	1.1886792495254404	14811|20907|56216|58234|116838|243961	Grin2a|Stx1a|Stx1b|Shank3|Rims2|Shank1	-4.1306851750955715	3.0	2	0	0	-33.721879439721036	15.620310723759
1	1	0	-2.0156811232733576	-3.3818586866532168	0.0	GO:0060291	M110	2	0	GO Biological Processes	19	long-term synaptic potentiation	19_GO:0048518 positive regulation of biological process	-5.095513510402614	4.8348580811635	6.1088313804080725	20611	252	203	12	5.911330049261084	1.6552486783163536	12323|14811|14812|14814|17257|18125|18212|18752|19418|58234|238276|243961	Camk2b|Grin2a|Grin2b|Grin2d|Mecp2|Nos1|Ntrk2|Prkcg|Rasgrf2|Shank3|Akap5|Shank1	-3.6592237801772565	3.0	2	0	0	-33.721879439721036	15.620310723759
1	0	0	-3.8345235260594923	0.0	0.0	GO:0098815	M100	1	0	GO Biological Processes	19	modulation of excitatory postsynaptic potential	19_GO:0023052 signaling	-4.693562351194211	10.687581021519316	7.304515105303941	20611	57	203	6	2.955665024630542	1.1886792495254404	14811|20907|56216|58234|116838|243961	Grin2a|Stx1a|Stx1b|Shank3|Rims2|Shank1	-3.3283570954444963	3.0	2	0	0	-33.721879439721036	15.620310723759
1	1	0	-2.8435329883961353	-2.341148142185341	0.0	GO:0031646	M110	2	0	GO Biological Processes	19	positive regulation of neurological system process	19_GO:0048518 positive regulation of biological process	-4.6138272519289005	8.169242964724534	6.683265498385383	20611	87	203	7	3.4482758620689653	1.2806575046693234	14811|20907|56216|58234|72948|116838|243961	Grin2a|Stx1a|Stx1b|Shank3|Tppp|Rims2|Shank1	-3.2649420128726474	3.0	2	0	0	-33.721879439721036	15.620310723759
1	1	0	-2.7354100563934183	-2.957872358815256	0.0	GO:1905114	M110	2	0	GO Biological Processes	19	cell surface receptor signaling pathway involved in cell-cell signaling	19_GO:0023052 signaling	-4.4439141192516995	2.580048765089421	4.820563563645065	20611	542	339	23	6.784660766961652	1.3658654262969838	14809|14811|14812|14814|15182|17257|18647|19055|20907|27373|29811|50781|56216|58234|65114|70790|75723|83431|116838|226154|243961|380785|433759	Grik5|Grin2a|Grin2b|Grin2d|Hdac2|Mecp2|Cdk14|Ppp3ca|Stx1a|Csnk1e|Ndrg2|Dkk3|Stx1b|Shank3|Vps35|Ubr5|Amotl1|Ndel1|Rims2|Lzts2|Shank1|Begain|Hdac1	-3.1348331299910215	2.0	2	0	0	-33.721879439721036	15.620310723759
1	1	1	-15.796915676270421	-7.311626752724355	-3.033769010553671	GO:0098793	M111	3	0	GO Cellular Components	20	presynapse		-26.482037989494778	7.730864444500012	16.558437003610702	20611	591	203	45	22.167487684729064	2.9153502845924635	12217|12286|12288|12298|12934|13854|14811|14812|14816|15165|16443|16531|17918|17967|18125|18212|18752|20907|20964|22333|26875|54525|56216|56440|59033|65114|67300|67808|69719|73094|75734|78771|78808|83431|104069|116838|229521|232975|235072|238988|242425|243616|245666|269774|380785	Bsn|Cacna1a|Cacna1c|Cacnb4|Dpysl2|Epn1|Grin2a|Grin2b|Grm1|Hcn1|Itsn1|Kcnma1|Myo5a|Ncam1|Nos1|Ntrk2|Prkcg|Stx1a|Syn1|Vdac1|Pclo|Syt7|Stx1b|Snx1|Slc4a8|Vps35|Cltc|Tprgl|Cad|Sgip1|Mff|Mctp1|Stxbp5|Ndel1|Sncb|Rims2|Syt11|Atp1a3|Septin7|Erc2|Gabbr2|Slc6a11|Iqsec2|Aak1|Begain	-23.536097779722837	3.0	3	1	1	-26.482037989494778	29.009148486980997
1	1	0	-9.956147428205687	-3.583413970857676	0.0	GO:0099504	M110	2	0	GO Biological Processes	19	synaptic vesicle cycle	19_GO:0051179 localization	-13.8540144002673	9.230183609493954	12.545853626307816	20611	231	203	21	10.344827586206897	2.1374761841007133	12217|12286|12298|16443|18752|19085|20907|20964|26875|50791|54525|56216|59033|67300|75734|78808|104069|116838|227801|229521|238988	Bsn|Cacna1a|Cacnb4|Itsn1|Prkcg|Prkar1b|Stx1a|Syn1|Pclo|Magi2|Syt7|Stx1b|Slc4a8|Cltc|Mff|Stxbp5|Sncb|Rims2|Dennd1a|Syt11|Erc2	-11.39709466851473	3.0	3	0	0	-26.482037989494778	29.009148486980997
1	1	1	-7.588226690337418	-2.421826255566703	-2.154967958553893	GO:0051656	M111	3	0	GO Biological Processes	19	establishment of organelle localization	19_GO:0051179 localization	-12.55935965864517	5.4671087533156495	10.289972466250537	20611	520	203	28	13.793103448275861	2.420215194288263	12286|12298|12934|16800|17257|17755|17762|17918|18752|19419|20907|22223|22631|26875|54418|54525|56216|59033|68053|71435|74117|77097|78808|83431|116838|229521|230872|238988	Cacna1a|Cacnb4|Dpysl2|Arhgef2|Mecp2|Map1b|Mapt|Myo5a|Prkcg|Rasgrp1|Stx1a|Uchl1|Ywhaz|Pclo|Fmn2|Syt7|Stx1b|Slc4a8|Ubxn2b|Arhgap21|Actr3|Tanc2|Stxbp5|Ndel1|Rims2|Syt11|Crocc|Erc2	-10.210931812450472	3.0	3	0	0	-26.482037989494778	29.009148486980997
1	1	0	-8.42976156514148	-2.4543346775593133	0.0	GO:0051640	M110	2	0	GO Biological Processes	19	organelle localization	19_GO:0051179 localization	-12.433024991224508	4.820049940026705	9.893590119871586	20611	653	203	31	15.270935960591133	2.524649037645417	12286|12298|12934|16800|17257|17755|17762|17918|17967|18752|19419|20907|20964|22223|22631|26875|50791|54418|54525|56216|59033|68053|71435|74117|77097|78808|83431|116838|229521|230872|238988	Cacna1a|Cacnb4|Dpysl2|Arhgef2|Mecp2|Map1b|Mapt|Myo5a|Ncam1|Prkcg|Rasgrp1|Stx1a|Syn1|Uchl1|Ywhaz|Pclo|Magi2|Fmn2|Syt7|Stx1b|Slc4a8|Ubxn2b|Arhgap21|Actr3|Tanc2|Stxbp5|Ndel1|Rims2|Syt11|Crocc|Erc2	-10.093645274007207	3.0	3	0	0	-26.482037989494778	29.009148486980997
1	1	0	-7.613793943519698	-3.354648171444383	0.0	GO:0099003	M110	2	0	GO Biological Processes	19	vesicle-mediated transport in synapse	19_GO:0051179 localization	-12.005852208642349	7.963295663092824	11.159005637074765	20611	255	203	20	9.852216748768473	2.0916859817776636	12286|12298|12934|16443|18752|20907|26875|54525|56216|59033|65114|67300|75734|78808|104069|116838|227801|229521|238276|238988	Cacna1a|Cacnb4|Dpysl2|Itsn1|Prkcg|Stx1a|Pclo|Syt7|Stx1b|Slc4a8|Vps35|Cltc|Mff|Stxbp5|Sncb|Rims2|Dennd1a|Syt11|Akap5|Erc2	-9.696734096457583	3.0	3	0	0	-26.482037989494778	29.009148486980997
1	1	0	-6.506337694688223	-2.9714273348778293	0.0	GO:0051648	M110	2	0	GO Biological Processes	19	vesicle localization	19_GO:0051179 localization	-10.658275987754203	6.723974814863146	9.99410039839566	20611	302	203	20	9.852216748768473	2.0916859817776636	12286|12298|12934|17257|17918|18752|19419|20907|20964|26875|50791|54525|56216|59033|77097|78808|83431|116838|229521|238988	Cacna1a|Cacnb4|Dpysl2|Mecp2|Myo5a|Prkcg|Rasgrp1|Stx1a|Syn1|Pclo|Magi2|Syt7|Stx1b|Slc4a8|Tanc2|Stxbp5|Ndel1|Rims2|Syt11|Erc2	-8.446067888577495	3.0	3	0	0	-26.482037989494778	29.009148486980997
1	1	1	-6.278834827000497	-2.151338633331375	-2.775363034938197	GO:0006836	M111	3	0	GO Biological Processes	19	neurotransmitter transport	19_GO:0051179 localization	-10.378393997725059	6.4876689906986265	9.757088498253214	20611	313	203	20	9.852216748768473	2.0916859817776636	12286|12298|14816|18125|18212|18752|20907|20964|21366|22631|26875|54525|56216|59033|78771|78808|98660|116838|238988|243616	Cacna1a|Cacnb4|Grm1|Nos1|Ntrk2|Prkcg|Stx1a|Syn1|Slc6a6|Ywhaz|Pclo|Syt7|Stx1b|Slc4a8|Mctp1|Stxbp5|Atp1a2|Rims2|Erc2|Slc6a11	-8.211865120353492	3.0	3	0	0	-26.482037989494778	29.009148486980997
1	1	0	-6.037356101119701	-4.492121694996745	0.0	GO:0048786	M110	2	0	GO Cellular Components	20	presynaptic active zone		-9.793878717828175	12.825097225823178	11.521445496226393	20611	95	203	12	5.911330049261084	1.6552486783163536	12217|12286|16531|18212|20907|20964|26875|56216|116838|229521|238988|245666	Bsn|Cacna1a|Kcnma1|Ntrk2|Stx1a|Syn1|Pclo|Stx1b|Rims2|Syt11|Erc2|Iqsec2	-7.67724228088726	3.0	3	0	0	-26.482037989494778	29.009148486980997
1	0	0	-6.810268489601683	0.0	0.0	GO:0098693	M100	1	0	GO Biological Processes	19	regulation of synaptic vesicle cycle	19_GO:0051179 localization	-9.70182751170288	9.735947094945677	10.564947437966161	20611	146	203	14	6.896551724137931	1.7784876881211293	12217|12298|18752|19085|20907|20964|50791|54525|56216|59033|75734|78808|116838|229521	Bsn|Cacnb4|Prkcg|Prkar1b|Stx1a|Syn1|Magi2|Syt7|Stx1b|Slc4a8|Mff|Stxbp5|Rims2|Syt11	-7.587863664623293	3.0	3	0	0	-26.482037989494778	29.009148486980997
1	1	0	-5.70298249520388	-4.388231092640916	0.0	GO:0008021	M110	2	0	GO Cellular Components	20	synaptic vesicle		-9.495545187003605	7.103063106894525	9.544728872993781	20611	243	203	17	8.374384236453203	1.9441818119099359	12217|14811|14812|17918|20907|20964|22333|54525|56216|59033|67300|67808|75734|78771|78808|83431|229521	Bsn|Grin2a|Grin2b|Myo5a|Stx1a|Syn1|Vdac1|Syt7|Stx1b|Slc4a8|Cltc|Tprgl|Mff|Mctp1|Stxbp5|Ndel1|Syt11	-7.397280440133733	3.0	3	0	0	-26.482037989494778	29.009148486980997
1	1	0	-4.882626579291469	-2.326757464015207	0.0	GO:0051650	M110	2	0	GO Biological Processes	19	establishment of vesicle localization	19_GO:0051179 localization	-9.328388880936242	6.435128009435926	9.198544117580358	20611	284	203	18	8.866995073891626	1.9951615188868836	12286|12298|12934|17257|17918|18752|19419|20907|26875|54525|56216|59033|77097|78808|83431|116838|229521|238988	Cacna1a|Cacnb4|Dpysl2|Mecp2|Myo5a|Prkcg|Rasgrp1|Stx1a|Pclo|Syt7|Stx1b|Slc4a8|Tanc2|Stxbp5|Ndel1|Rims2|Syt11|Erc2	-7.237765876360244	3.0	3	0	0	-26.482037989494778	29.009148486980997
1	1	0	-5.261981713145428	-4.161070883975683	0.0	GO:0070382	M110	2	0	GO Cellular Components	20	exocytic vesicle		-8.94179433833596	6.538046723391552	9.032233958333045	20611	264	203	17	8.374384236453203	1.9441818119099359	12217|14811|14812|17918|20907|20964|22333|54525|56216|59033|67300|67808|75734|78771|78808|83431|229521	Bsn|Grin2a|Grin2b|Myo5a|Stx1a|Syn1|Vdac1|Syt7|Stx1b|Slc4a8|Cltc|Tprgl|Mff|Mctp1|Stxbp5|Ndel1|Syt11	-6.896676254100142	3.0	3	0	0	-26.482037989494778	29.009148486980997
1	0	1	-5.617408243179123	0.0	-2.522851853840842	GO:0001505	M101	2	0	GO Biological Processes	19	regulation of neurotransmitter levels	19_GO:0065007 biological regulation	-8.816178917747438	5.288126026272578	8.459685300143134	20611	384	203	20	9.852216748768473	2.0916859817776636	12286|12298|14811|14816|17161|18125|18212|18752|20907|20964|26875|54525|56216|59033|78771|78808|98660|116838|238988|243616	Cacna1a|Cacnb4|Grin2a|Grm1|Maoa|Nos1|Ntrk2|Prkcg|Stx1a|Syn1|Pclo|Syt7|Stx1b|Slc4a8|Mctp1|Stxbp5|Atp1a2|Rims2|Erc2|Slc6a11	-6.795293794328766	3.0	3	0	0	-26.482037989494778	29.009148486980997
1	1	1	-5.486989566610342	-2.4044171443264952	-2.497565746207621	GO:0006887	M111	3	0	GO Biological Processes	19	exocytosis	19_GO:0051179 localization	-8.704709348104418	4.032613930527964	7.839184197682588	20611	392	339	26	7.669616519174041	1.445304302267876	12286|12288|12298|13829|14809|16443|16897|17918|17967|18752|18806|19419|20907|22631|26875|54525|56216|58994|59033|67474|78808|84095|107767|116838|229521|238988	Cacna1a|Cacna1c|Cacnb4|Dmtn|Grik5|Itsn1|Llgl1|Myo5a|Ncam1|Prkcg|Pld2|Rasgrp1|Stx1a|Ywhaz|Pclo|Syt7|Stx1b|Smpd3|Slc4a8|Snap29|Stxbp5|Pi4k2a|Scamp1|Rims2|Syt11|Erc2	-6.6966212315836335	2.0	3	0	0	-26.482037989494778	29.009148486980997
1	1	1	-5.0954475585559535	-2.9888167130436445	-2.1187064477672433	GO:0023061	M111	3	0	GO Biological Processes	19	signal release	19_GO:0051179 localization	-8.44769395640664	4.356784427615617	7.853529179984885	20611	536	203	23	11.330049261083744	2.2246214155693558	12286|12288|12298|16443|17918|18125|18212|18752|20907|20964|22631|26875|54126|54525|56216|59033|65114|71764|78771|78808|116838|238988|433759	Cacna1a|Cacna1c|Cacnb4|Itsn1|Myo5a|Nos1|Ntrk2|Prkcg|Stx1a|Syn1|Ywhaz|Pclo|Arhgef7|Syt7|Stx1b|Slc4a8|Vps35|C2cd2l|Mctp1|Stxbp5|Rims2|Erc2|Hdac1	-6.469847367971255	3.0	3	0	0	-26.482037989494778	29.009148486980997
1	1	0	-4.866904653394462	-2.2441535843609994	0.0	GO:0007269	M110	2	0	GO Biological Processes	19	neurotransmitter secretion	19_GO:0051179 localization	-8.317455356432925	7.642195031516499	9.075568832377373	20611	186	203	14	6.896551724137931	1.7784876881211293	12286|12298|18212|18752|20907|20964|26875|54525|56216|59033|78771|78808|116838|238988	Cacna1a|Cacnb4|Ntrk2|Prkcg|Stx1a|Syn1|Pclo|Syt7|Stx1b|Slc4a8|Mctp1|Stxbp5|Rims2|Erc2	-6.349238751949833	3.0	3	0	0	-26.482037989494778	29.009148486980997
1	1	0	-4.843504477081623	-2.2360085398539096	0.0	GO:0099643	M110	2	0	GO Biological Processes	19	signal release from synapse	19_GO:0051179 localization	-8.287397251971147	7.601327678406785	9.044165174792946	20611	187	203	14	6.896551724137931	1.7784876881211293	12286|12298|18212|18752|20907|20964|26875|54525|56216|59033|78771|78808|116838|238988	Cacna1a|Cacnb4|Ntrk2|Prkcg|Stx1a|Syn1|Pclo|Syt7|Stx1b|Slc4a8|Mctp1|Stxbp5|Rims2|Erc2	-6.322973636505194	3.0	3	0	0	-26.482037989494778	29.009148486980997
1	1	0	-5.505497696094391	-2.2118734359935783	0.0	GO:0097479	M110	2	0	GO Biological Processes	19	synaptic vesicle localization	19_GO:0051179 localization	-8.198336127781602	7.48130671506352	8.951331974397068	20611	190	203	14	6.896551724137931	1.7784876881211293	12286|12298|12934|18752|20907|20964|26875|50791|54525|56216|59033|78808|116838|238988	Cacna1a|Cacnb4|Dpysl2|Prkcg|Stx1a|Syn1|Pclo|Magi2|Syt7|Stx1b|Slc4a8|Stxbp5|Rims2|Erc2	-6.24693302230816	3.0	3	0	0	-26.482037989494778	29.009148486980997
1	1	0	-5.261981713145428	-2.460843959499384	0.0	GO:0045055	M110	2	0	GO Biological Processes	19	regulated exocytosis	19_GO:0051179 localization	-8.068885629605994	6.153455739662636	8.404988303536966	20611	264	203	16	7.8817733990147785	1.8911968582332812	12286|12288|12298|13829|18752|19419|20907|22631|26875|54525|56216|59033|78808|116838|229521|238988	Cacna1a|Cacna1c|Cacnb4|Dmtn|Prkcg|Rasgrp1|Stx1a|Ywhaz|Pclo|Syt7|Stx1b|Slc4a8|Stxbp5|Rims2|Syt11|Erc2	-6.142407899603486	3.0	3	0	0	-26.482037989494778	29.009148486980997
1	1	0	-4.505539349397055	-3.46189254288344	0.0	GO:0030133	M110	2	0	GO Cellular Components	20	transport vesicle		-8.031228739680277	5.328210946588347	8.061889168162283	20611	343	203	18	8.866995073891626	1.9951615188868836	12217|14811|14812|17918|20907|20964|22333|26875|54525|56216|59033|67300|67808|75734|78771|78808|83431|229521	Bsn|Grin2a|Grin2b|Myo5a|Stx1a|Syn1|Vdac1|Pclo|Syt7|Stx1b|Slc4a8|Cltc|Tprgl|Mff|Mctp1|Stxbp5|Ndel1|Syt11	-6.109911004816669	3.0	3	0	0	-26.482037989494778	29.009148486980997
1	0	0	-4.403917553525193	0.0	0.0	GO:0017156	M100	1	0	GO Biological Processes	19	calcium ion regulated exocytosis	19_GO:0051179 localization	-7.692859537743861	7.542378606615058	8.668491795338264	20611	175	203	13	6.403940886699507	1.7183214827777176	12286|12288|12298|18752|20907|26875|54525|56216|59033|78808|116838|229521|238988	Cacna1a|Cacna1c|Cacnb4|Prkcg|Stx1a|Pclo|Syt7|Stx1b|Slc4a8|Stxbp5|Rims2|Syt11|Erc2	-5.833575706614425	3.0	3	0	0	-26.482037989494778	29.009148486980997
1	1	0	-4.134282523860524	-2.1973674852624807	0.0	GO:0140029	M110	2	0	GO Biological Processes	19	exocytic process	19_GO:0051179 localization	-7.343048768619179	10.360410173921785	9.263606949282487	20611	98	203	10	4.926108374384237	1.5189189403652266	13829|17967|20907|22631|26875|54525|56216|78808|116838|238988	Dmtn|Ncam1|Stx1a|Ywhaz|Pclo|Syt7|Stx1b|Stxbp5|Rims2|Erc2	-5.544527218006972	3.0	3	0	0	-26.482037989494778	29.009148486980997
1	0	0	-4.564731218546058	0.0	0.0	GO:1903530	M100	1	0	GO Biological Processes	19	regulation of secretion by cell	19_GO:0051179 localization	-7.327090628621016	3.6533260463364376	6.947590242377177	20611	667	203	24	11.822660098522167	2.26614700679133	12286|12298|12934|14812|16443|17918|17967|18125|18212|18752|20907|26875|54126|54525|56216|59033|65114|68585|71764|78771|78808|116838|229521|433759	Cacna1a|Cacnb4|Dpysl2|Grin2b|Itsn1|Myo5a|Ncam1|Nos1|Ntrk2|Prkcg|Stx1a|Pclo|Arhgef7|Syt7|Stx1b|Slc4a8|Vps35|Rtn4|C2cd2l|Mctp1|Stxbp5|Rims2|Syt11|Hdac1	-5.532259553162624	3.0	3	0	0	-26.482037989494778	29.009148486980997
1	0	0	-3.920681405729291	0.0	0.0	GO:0046928	M100	1	0	GO Biological Processes	19	regulation of neurotransmitter secretion	19_GO:0051179 localization	-7.035149293423321	8.334718035438572	8.495509878909198	20611	134	203	11	5.41871921182266	1.588923177336244	12286|12298|18212|18752|20907|54525|56216|59033|78771|78808|116838	Cacna1a|Cacnb4|Ntrk2|Prkcg|Stx1a|Syt7|Stx1b|Slc4a8|Mctp1|Stxbp5|Rims2	-5.288491000405695	3.0	3	0	0	-26.482037989494778	29.009148486980997
1	0	0	-4.173886994624234	0.0	0.0	GO:0051046	M100	1	0	GO Biological Processes	19	regulation of secretion	19_GO:0051179 localization	-6.955513142141793	3.375399591237816	6.618410523118104	20611	752	203	25	12.31527093596059	2.3064070060777326	11421|12286|12298|12934|14812|16443|17918|17967|18125|18212|18752|20907|26875|54126|54525|56216|59033|65114|68585|71764|78771|78808|116838|229521|433759	Ace|Cacna1a|Cacnb4|Dpysl2|Grin2b|Itsn1|Myo5a|Ncam1|Nos1|Ntrk2|Prkcg|Stx1a|Pclo|Arhgef7|Syt7|Stx1b|Slc4a8|Vps35|Rtn4|C2cd2l|Mctp1|Stxbp5|Rims2|Syt11|Hdac1	-5.224857912483822	3.0	3	0	0	-26.482037989494778	29.009148486980997
1	0	0	-4.578255784440738	0.0	0.0	GO:0016079	M100	1	0	GO Biological Processes	19	synaptic vesicle exocytosis	19_GO:0051179 localization	-6.904050081805927	8.09313200542586	8.338225466360841	20611	138	203	11	5.41871921182266	1.588923177336244	12286|12298|18752|20907|26875|54525|56216|59033|78808|116838|238988	Cacna1a|Cacnb4|Prkcg|Stx1a|Pclo|Syt7|Stx1b|Slc4a8|Stxbp5|Rims2|Erc2	-5.181043002942563	3.0	3	0	0	-26.482037989494778	29.009148486980997
1	0	0	-4.31426820044486	0.0	0.0	GO:0048489	M100	1	0	GO Biological Processes	19	synaptic vesicle transport	19_GO:0051179 localization	-6.6544767568572505	6.806615846107274	7.781816085393842	20611	179	203	12	5.911330049261084	1.6552486783163536	12286|12298|12934|18752|20907|26875|54525|56216|59033|78808|116838|238988	Cacna1a|Cacnb4|Dpysl2|Prkcg|Stx1a|Pclo|Syt7|Stx1b|Slc4a8|Stxbp5|Rims2|Erc2	-4.959769074386877	3.0	3	0	0	-26.482037989494778	29.009148486980997
1	0	0	-4.31426820044486	0.0	0.0	GO:0097480	M100	1	0	GO Biological Processes	19	establishment of synaptic vesicle localization	19_GO:0051179 localization	-6.6544767568572505	6.806615846107274	7.781816085393842	20611	179	203	12	5.911330049261084	1.6552486783163536	12286|12298|12934|18752|20907|26875|54525|56216|59033|78808|116838|238988	Cacna1a|Cacnb4|Dpysl2|Prkcg|Stx1a|Pclo|Syt7|Stx1b|Slc4a8|Stxbp5|Rims2|Erc2	-4.959769074386877	3.0	3	0	0	-26.482037989494778	29.009148486980997
1	0	0	-3.5564036323133275	0.0	0.0	GO:0051588	M100	1	0	GO Biological Processes	19	regulation of neurotransmitter transport	19_GO:0051179 localization	-6.550546152787407	6.657837357667771	7.667430908448737	20611	183	203	12	5.911330049261084	1.6552486783163536	12286|12298|18125|18212|18752|20907|54525|56216|59033|78771|78808|116838	Cacna1a|Cacnb4|Nos1|Ntrk2|Prkcg|Stx1a|Syt7|Stx1b|Slc4a8|Mctp1|Stxbp5|Rims2	-4.870807782218373	3.0	3	0	0	-26.482037989494778	29.009148486980997
1	0	0	-3.8233685148680263	0.0	0.0	GO:0017158	M100	1	0	GO Biological Processes	19	regulation of calcium ion-dependent exocytosis	19_GO:0051179 localization	-5.943366653111726	7.3573927322053265	7.473338144388473	20611	138	203	10	4.926108374384237	1.5189189403652266	12286|12298|18752|20907|54525|56216|59033|78808|116838|229521	Cacna1a|Cacnb4|Prkcg|Stx1a|Syt7|Stx1b|Slc4a8|Stxbp5|Rims2|Syt11	-4.358366800479965	3.0	3	0	0	-26.482037989494778	29.009148486980997
1	0	0	-4.166610958066044	0.0	0.0	GO:0017157	M100	1	0	GO Biological Processes	19	regulation of exocytosis	19_GO:0051179 localization	-5.821621848031153	5.196520693533997	6.711755556988351	20611	254	203	13	6.403940886699507	1.7183214827777176	12286|12298|17918|17967|18752|20907|26875|54525|56216|59033|78808|116838|229521	Cacna1a|Cacnb4|Myo5a|Ncam1|Prkcg|Stx1a|Pclo|Syt7|Stx1b|Slc4a8|Stxbp5|Rims2|Syt11	-4.250331272756601	3.0	3	0	0	-26.482037989494778	29.009148486980997
1	0	0	-3.347244619685253	0.0	0.0	GO:0016082	M100	1	0	GO Biological Processes	19	synaptic vesicle priming	19_GO:0051179 localization	-5.481105151665047	14.030633083730429	8.597403317515962	20611	26	339	6	1.7699115044247788	0.7161404332150886	20907|56216|67474|78808|116838|238988	Stx1a|Stx1b|Snap29|Stxbp5|Rims2|Erc2	-3.9705314485057683	2.0	3	0	0	-26.482037989494778	29.009148486980997
1	0	0	-3.1963280354296617	0.0	0.0	GO:2000300	M100	1	0	GO Biological Processes	19	regulation of synaptic vesicle exocytosis	19_GO:0051179 localization	-5.0842040131172554	7.885982112965708	6.987304024704665	20611	103	203	8	3.9408866995073892	1.3655834422674429	12298|18752|20907|54525|56216|59033|78808|116838	Cacnb4|Prkcg|Stx1a|Syt7|Stx1b|Slc4a8|Stxbp5|Rims2	-3.651045007678295	3.0	3	0	0	-26.482037989494778	29.009148486980997
1	0	0	-4.46366051122656	0.0	0.0	GO:0048791	M100	1	0	GO Biological Processes	19	calcium ion-regulated exocytosis of neurotransmitter	19_GO:0051179 localization	-5.072400642190565	29.009148486980997	10.455594492540648	20611	14	203	4	1.9704433497536946	0.9754667645657231	12286|54525|56216|116838	Cacna1a|Syt7|Stx1b|Rims2	-3.6444256742046957	3.0	3	0	0	-26.482037989494778	29.009148486980997
1	0	0	-3.0737534550503383	0.0	0.0	GO:1902803	M100	1	0	GO Biological Processes	19	regulation of synaptic vesicle transport	19_GO:0051179 localization	-4.931991668700303	7.520890348476555	6.776366103302964	20611	108	203	8	3.9408866995073892	1.3655834422674429	12298|18752|20907|54525|56216|59033|78808|116838	Cacnb4|Prkcg|Stx1a|Syt7|Stx1b|Slc4a8|Stxbp5|Rims2	-3.529084235847034	3.0	3	0	0	-26.482037989494778	29.009148486980997
1	1	0	-2.158480250665202	-2.0196349181657642	0.0	GO:0099503	M110	2	0	GO Cellular Components	20	secretory vesicle		-4.898574979025145	3.1164917195221915	5.332373588721326	20611	619	203	19	9.35960591133005	2.0442860031434638	12217|14811|14812|17918|18125|20907|20964|22333|54525|56216|59033|67300|67808|75734|78771|78808|83431|229521|269713	Bsn|Grin2a|Grin2b|Myo5a|Nos1|Stx1a|Syn1|Vdac1|Syt7|Stx1b|Slc4a8|Cltc|Tprgl|Mff|Mctp1|Stxbp5|Ndel1|Syt11|Clip2	-3.5003069378723066	3.0	3	0	0	-26.482037989494778	29.009148486980997
1	1	0	-2.1995768383566987	-2.0562413842726133	0.0	GO:0032386	M110	2	0	GO Biological Processes	19	regulation of intracellular transport	19_GO:0051179 localization	-4.810442696880273	3.501104127739086	5.43465978565416	20611	464	203	16	7.8817733990147785	1.8911968582332812	12298|13829|17257|17755|17762|18752|20907|54525|56149|56216|59033|74117|78808|83431|116838|238276	Cacnb4|Dmtn|Mecp2|Map1b|Mapt|Prkcg|Stx1a|Syt7|Tamalin|Stx1b|Slc4a8|Actr3|Stxbp5|Ndel1|Rims2|Akap5	-3.42580267803113	3.0	3	0	0	-26.482037989494778	29.009148486980997
1	0	0	-3.3728354236424174	0.0	0.0	GO:1903305	M100	1	0	GO Biological Processes	19	regulation of regulated secretory pathway	19_GO:0051179 localization	-4.6477399511703235	5.26072640955614	5.931198992560418	20611	193	203	10	4.926108374384237	1.5189189403652266	12286|12298|18752|20907|54525|56216|59033|78808|116838|229521	Cacna1a|Cacnb4|Prkcg|Stx1a|Syt7|Stx1b|Slc4a8|Stxbp5|Rims2|Syt11	-3.2939332058771678	3.0	3	0	0	-26.482037989494778	29.009148486980997
1	0	0	-2.4048115572387183	0.0	0.0	GO:0048787	M100	1	0	GO Cellular Components	20	presynaptic active zone membrane		-4.059992934917624	11.03608909830799	6.796195435315147	20611	46	203	5	2.4630541871921183	1.0878613329623028	12286|16531|20907|56216|229521	Cacna1a|Kcnma1|Stx1a|Stx1b|Syt11	-2.831445812308489	3.0	3	0	0	-26.482037989494778	29.009148486980997
1	0	0	-2.4183040533754867	0.0	0.0	GO:1903532	M100	1	0	GO Biological Processes	19	positive regulation of secretion by cell	19_GO:0051179 localization	-3.7608667533638873	3.521341723853185	4.717188684627664	20611	346	203	12	5.911330049261084	1.6552486783163536	12934|14812|16443|20907|54126|54525|56216|59033|65114|68585|71764|78808	Dpysl2|Grin2b|Itsn1|Stx1a|Arhgef7|Syt7|Stx1b|Slc4a8|Vps35|Rtn4|C2cd2l|Stxbp5	-2.5981748536503315	3.0	3	0	0	-26.482037989494778	29.009148486980997
1	1	1	-16.170761412705776	-4.6665799577694385	-3.7525692492500267	GO:0030424	M111	3	0	GO Cellular Components	20	axon		-25.411472231935154	6.648754359908333	15.531204058844418	20611	733	203	48	23.645320197044335	2.982238763377529	11302|11496|12217|12891|12934|13807|14811|14812|14816|15165|16443|16531|17754|17755|17762|17918|17967|18125|18212|18483|18752|20742|20907|20964|21838|22223|22241|26875|30957|54126|54525|56216|59033|67808|68585|69719|77097|83431|104069|110351|170835|215690|217124|229521|232975|235072|238988|269774	Aatk|Adam22|Bsn|Cpne6|Dpysl2|Eno2|Grin2a|Grin2b|Grm1|Hcn1|Itsn1|Kcnma1|Map1a|Map1b|Mapt|Myo5a|Ncam1|Nos1|Ntrk2|Palm|Prkcg|Sptbn1|Stx1a|Syn1|Thy1|Uchl1|Ulk1|Pclo|Mapk8ip3|Arhgef7|Syt7|Stx1b|Slc4a8|Tprgl|Rtn4|Cad|Tanc2|Ndel1|Sncb|Rap1gap|Inpp5j|Nav1|Ppp1r9b|Syt11|Atp1a3|Septin7|Erc2|Aak1	-22.532478811793826	3.0	4	1	1	-25.411472231935154	13.388837763222
1	1	1	-12.971204396245149	-2.712298409916789	-2.30003788215784	GO:0033267	M111	3	0	GO Cellular Components	20	axon part		-21.421510309306193	7.928747742645566	15.005638497752386	20611	461	203	36	17.733990147783253	2.680806260803604	11302|12217|12934|13807|14811|14812|15165|16443|16531|17754|17755|17762|17967|18125|18212|18752|20742|21838|26875|30957|54126|54525|59033|67808|68585|69719|83431|104069|170835|215690|217124|229521|232975|235072|238988|269774	Aatk|Bsn|Dpysl2|Eno2|Grin2a|Grin2b|Hcn1|Itsn1|Kcnma1|Map1a|Map1b|Mapt|Ncam1|Nos1|Ntrk2|Prkcg|Sptbn1|Thy1|Pclo|Mapk8ip3|Arhgef7|Syt7|Slc4a8|Tprgl|Rtn4|Cad|Ndel1|Sncb|Inpp5j|Nav1|Ppp1r9b|Syt11|Atp1a3|Septin7|Erc2|Aak1	-18.63942690217292	3.0	4	0	0	-25.411472231935154	13.388837763222
1	1	0	-11.853223607309436	-2.4370390537290736	0.0	GO:0150034	M110	2	0	GO Cellular Components	20	distal axon		-19.797341545982487	8.417162255289824	14.671481111256167	20611	386	203	32	15.763546798029557	2.557578588663232	11302|12934|13807|14811|14812|15165|16443|16531|17754|17755|17762|17967|18125|18212|18752|21838|26875|54126|54525|59033|67808|68585|69719|83431|104069|170835|217124|229521|232975|235072|238988|269774	Aatk|Dpysl2|Eno2|Grin2a|Grin2b|Hcn1|Itsn1|Kcnma1|Map1a|Map1b|Mapt|Ncam1|Nos1|Ntrk2|Prkcg|Thy1|Pclo|Arhgef7|Syt7|Slc4a8|Tprgl|Rtn4|Cad|Ndel1|Sncb|Inpp5j|Ppp1r9b|Syt11|Atp1a3|Septin7|Erc2|Aak1	-17.06225470152544	3.0	4	0	0	-25.411472231935154	13.388837763222
1	1	0	-9.637133227305458	-2.0266061405411246	0.0	GO:0044306	M110	2	0	GO Cellular Components	20	neuron projection terminus		-15.582977129683906	10.389322946500172	13.80281913541942	20611	215	203	22	10.83743842364532	2.1817579692408486	12217|12934|14811|14812|15165|16443|16531|18125|18212|18752|22223|26875|54525|59033|67808|69719|104069|229521|232975|235072|238988|269774	Bsn|Dpysl2|Grin2a|Grin2b|Hcn1|Itsn1|Kcnma1|Nos1|Ntrk2|Prkcg|Uchl1|Pclo|Syt7|Slc4a8|Tprgl|Cad|Sncb|Syt11|Atp1a3|Septin7|Erc2|Aak1	-13.027677689842504	3.0	4	0	0	-25.411472231935154	13.388837763222
1	0	0	-8.658727434577347	0.0	0.0	GO:0043679	M100	1	0	GO Cellular Components	20	axon terminus		-14.305994226394072	10.52145281911228	13.254460845401578	20611	193	203	20	9.852216748768473	2.0916859817776636	12934|14811|14812|15165|16443|16531|18125|18212|18752|26875|54525|59033|67808|69719|104069|229521|232975|235072|238988|269774	Dpysl2|Grin2a|Grin2b|Hcn1|Itsn1|Kcnma1|Nos1|Ntrk2|Prkcg|Pclo|Syt7|Slc4a8|Tprgl|Cad|Sncb|Syt11|Atp1a3|Septin7|Erc2|Aak1	-11.799386710452394	3.0	4	0	0	-25.411472231935154	13.388837763222
1	1	0	-5.26308357312533	-2.2866596410354294	0.0	GO:0043195	M110	2	0	GO Cellular Components	20	terminal bouton		-10.017612240751806	13.388837763222	11.81270547040273	20611	91	203	12	5.911330049261084	1.6552486783163536	12934|14811|14812|16531|18212|26875|59033|69719|104069|229521|238988|269774	Dpysl2|Grin2a|Grin2b|Kcnma1|Ntrk2|Pclo|Slc4a8|Cad|Sncb|Syt11|Erc2|Aak1	-7.892857913588712	3.0	4	0	0	-25.411472231935154	13.388837763222
1	0	0	-5.77603362763986	0.0	0.0	GO:0030426	M100	1	0	GO Cellular Components	20	growth cone		-9.541017900149335	7.772786197468593	9.815014138829246	20611	209	203	16	7.8817733990147785	1.8911968582332812	11302|12934|13807|17755|17762|17967|18212|21838|26875|54126|68585|83431|104069|170835|217124|238988	Aatk|Dpysl2|Eno2|Map1b|Mapt|Ncam1|Ntrk2|Thy1|Pclo|Arhgef7|Rtn4|Ndel1|Sncb|Inpp5j|Ppp1r9b|Erc2	-7.440175730391652	3.0	4	0	0	-25.411472231935154	13.388837763222
1	0	0	-6.347481345700537	0.0	0.0	GO:0030427	M100	1	0	GO Cellular Components	20	site of polarized growth		-9.329758543059398	7.520890348476555	9.608568934111123	20611	216	203	16	7.8817733990147785	1.8911968582332812	11302|12934|13807|17755|17762|17967|18212|21838|26875|54126|68585|83431|104069|170835|217124|238988	Aatk|Dpysl2|Eno2|Map1b|Mapt|Ncam1|Ntrk2|Thy1|Pclo|Arhgef7|Rtn4|Ndel1|Sncb|Inpp5j|Ppp1r9b|Erc2	-7.237765876360244	3.0	4	0	0	-25.411472231935154	13.388837763222
1	1	0	-8.896107385963441	-10.693629238803851	0.0	R-MMU-112316	M110	2	0	Reactome Gene Sets	6	Neuronal System		-17.83637415143745	8.801537311839436	14.094465957842907	20611	323	203	28	13.793103448275861	2.420215194288263	11512|12286|12298|12323|13821|13822|14397|14811|14812|14814|14816|15165|16531|17161|18752|18795|19085|20907|20964|58234|224997|228836|238276|242425|242667|243616|243961|244310	Adcy6|Cacna1a|Cacnb4|Camk2b|Epb41l1|Epb41l2|Gabra4|Grin2a|Grin2b|Grin2d|Grm1|Hcn1|Kcnma1|Maoa|Prkcg|Plcb1|Prkar1b|Stx1a|Syn1|Shank3|Dlgap1|Dlgap4|Akap5|Gabbr2|Dlgap3|Slc6a11|Shank1|Dlgap2	-15.14369115553349	3.0	5	1	1	-17.83637415143745	42.305008210180624
1	1	0	-6.807631738921331	-3.9345453623513156	0.0	R-MMU-112315	M110	2	0	Reactome Gene Sets	6	Transmission across Chemical Synapses		-11.897069027293067	9.183800777285443	11.569793269302675	20611	199	203	18	8.866995073891626	1.9951615188868836	11512|12286|12298|12323|13821|14397|14811|14812|14814|17161|18752|18795|19085|20907|20964|238276|242425|243616	Adcy6|Cacna1a|Cacnb4|Camk2b|Epb41l1|Gabra4|Grin2a|Grin2b|Grin2d|Maoa|Prkcg|Plcb1|Prkar1b|Stx1a|Syn1|Akap5|Gabbr2|Slc6a11	-9.604341331296471	3.0	5	0	0	-17.83637415143745	42.305008210180624
1	1	0	-5.3782342560606144	-3.634504009347178	0.0	GO:0099699	M110	2	0	GO Cellular Components	20	integral component of synaptic membrane		-10.960852952417666	8.086621038406207	10.683778191054131	20611	226	203	18	8.866995073891626	1.9951615188868836	11496|12286|12288|14397|14811|14812|14814|14816|16531|17967|19262|20907|21366|68585|229521|232975|242425|243616	Adam22|Cacna1a|Cacna1c|Gabra4|Grin2a|Grin2b|Grin2d|Grm1|Kcnma1|Ncam1|Ptpra|Stx1a|Slc6a6|Rtn4|Syt11|Atp1a3|Gabbr2|Slc6a11	-8.706583508240245	3.0	5	0	0	-17.83637415143745	42.305008210180624
1	1	0	-4.976655280481221	-3.446829736530351	0.0	GO:0099240	M110	2	0	GO Cellular Components	20	intrinsic component of synaptic membrane		-10.376648569602063	7.459495325223686	10.144147438799754	20611	245	203	18	8.866995073891626	1.9951615188868836	11496|12286|12288|14397|14811|14812|14814|14816|16531|17967|19262|20907|21366|68585|229521|232975|242425|243616	Adam22|Cacna1a|Cacna1c|Gabra4|Grin2a|Grin2b|Grin2d|Grm1|Kcnma1|Ncam1|Ptpra|Stx1a|Slc6a6|Rtn4|Syt11|Atp1a3|Gabbr2|Slc6a11	-8.211865120353492	3.0	5	0	0	-17.83637415143745	42.305008210180624
1	1	0	-5.310919307270138	-5.299424881746959	0.0	ko04724	M110	2	0	KEGG Pathway	24	Glutamatergic synapse		-9.212108347355137	7.9999223723024375	9.691501005112789	20611	114	339	15	4.424778761061947	1.116911049323021	11512|12286|12288|14809|14811|14812|14814|14816|18752|18795|18806|19055|58234|224997|243961	Adcy6|Cacna1a|Cacna1c|Grik5|Grin2a|Grin2b|Grin2d|Grm1|Prkcg|Plcb1|Pld2|Ppp3ca|Shank3|Dlgap1|Shank1	-7.133930162233398	2.0	5	0	0	-17.83637415143745	42.305008210180624
1	1	0	-5.276770159560886	-5.2774710051778175	0.0	mmu04724	M110	2	0	KEGG Pathway	24	Glutamatergic synapse		-9.15785131473447	7.93035782993459	9.637415184165787	20611	115	339	15	4.424778761061947	1.116911049323021	11512|12286|12288|14809|14811|14812|14814|14816|18752|18795|18806|19055|58234|224997|243961	Adcy6|Cacna1a|Cacna1c|Grik5|Grin2a|Grin2b|Grin2d|Grm1|Prkcg|Plcb1|Pld2|Ppp3ca|Shank3|Dlgap1|Shank1	-7.082119865559819	2.0	5	0	0	-17.83637415143745	42.305008210180624
1	1	0	-3.8715770273328305	-2.730845652776201	0.0	R-MMU-112314	M110	2	0	Reactome Gene Sets	6	Neurotransmitter receptors and postsynaptic signal transmission		-7.979275701557809	8.958707620979427	9.287243691913485	20611	136	203	12	5.911330049261084	1.6552486783163536	11512|12323|13821|14397|14811|14812|14814|18752|18795|19085|238276|242425	Adcy6|Camk2b|Epb41l1|Gabra4|Grin2a|Grin2b|Grin2d|Prkcg|Plcb1|Prkar1b|Akap5|Gabbr2	-6.068097598045081	3.0	5	0	0	-17.83637415143745	42.305008210180624
1	1	0	-4.325408191718024	-2.643858925245264	0.0	ko05031	M110	2	0	KEGG Pathway	24	Amphetamine addiction		-7.870698367573469	9.835198681242408	9.436900796385489	20611	68	339	11	3.2448377581120944	0.9623514768520032	12288|12323|14811|14812|14814|17161|18752|19049|19055|20907|433759	Cacna1c|Camk2b|Grin2a|Grin2b|Grin2d|Maoa|Prkcg|Ppp1r1b|Ppp3ca|Stx1a|Hdac1	-5.98070956313068	2.0	5	0	0	-17.83637415143745	42.305008210180624
1	1	0	-4.164483151556747	-2.573060869789001	0.0	mmu05031	M110	2	0	KEGG Pathway	24	Amphetamine addiction		-7.601364669291727	9.28879875450672	9.11084676719434	20611	72	339	11	3.2448377581120944	0.9623514768520032	12288|12323|14811|14812|14814|17161|18752|19049|19055|20907|433759	Cacna1c|Camk2b|Grin2a|Grin2b|Grin2d|Maoa|Prkcg|Ppp1r1b|Ppp3ca|Stx1a|Hdac1	-5.763763934308626	2.0	5	0	0	-17.83637415143745	42.305008210180624
1	0	0	-5.085264318140358	0.0	0.0	GO:0019233	M100	1	0	GO Biological Processes	19	sensory perception of pain	19_GO:0032501 multicellular organismal process	-7.565264430199598	8.232325921981095	8.80665507328694	20611	148	203	12	5.911330049261084	1.6552486783163536	11421|12286|14811|14812|14814|14816|17257|17967|18125|22223|67888|68585	Ace|Cacna1a|Grin2a|Grin2b|Grin2d|Grm1|Mecp2|Ncam1|Nos1|Uchl1|Tmem100|Rtn4	-5.7346573162625	3.0	5	0	0	-17.83637415143745	42.305008210180624
1	1	0	-3.258052996310247	-4.934418501049902	0.0	GO:0017146	M110	2	0	GO Cellular Components	20	NMDA selective glutamate receptor complex		-7.180059801097482	42.305008210180624	14.27437359438727	20611	12	203	5	2.4630541871921183	1.0878613329623028	14811|14812|14814|242667|243961	Grin2a|Grin2b|Grin2d|Dlgap3|Shank1	-5.40779137625781	3.0	5	0	0	-17.83637415143745	42.305008210180624
1	1	0	-3.17353660835226	-2.3908943113527896	0.0	GO:0099055	M110	2	0	GO Cellular Components	20	integral component of postsynaptic membrane		-6.926727959282011	7.209374180196462	8.083813469989963	20611	169	203	12	5.911330049261084	1.6552486783163536	11496|12288|14397|14811|14812|14814|14816|17967|21366|68585|242425|243616	Adam22|Cacna1c|Gabra4|Grin2a|Grin2b|Grin2d|Grm1|Ncam1|Slc6a6|Rtn4|Gabbr2|Slc6a11	-5.200539953157695	3.0	5	0	0	-17.83637415143745	42.305008210180624
1	1	0	-3.683857286196861	-4.717928134955398	0.0	GO:0050905	M110	2	0	GO Biological Processes	19	neuromuscular process	19_GO:0032501 multicellular organismal process	-6.715438914883234	7.7559181718664485	8.113819161388271	20611	144	203	11	5.41871921182266	1.588923177336244	12286|12323|14811|14812|14814|16531|17257|17918|22223|58234|243961	Cacna1a|Camk2b|Grin2a|Grin2b|Grin2d|Kcnma1|Mecp2|Myo5a|Uchl1|Shank3|Shank1	-5.013569559235356	3.0	5	0	0	-17.83637415143745	42.305008210180624
1	1	0	-3.0133389213748876	-2.31119485400112	0.0	GO:0098936	M110	2	0	GO Cellular Components	20	intrinsic component of postsynaptic membrane		-6.680887660338549	6.844855260973045	7.810961311072832	20611	178	203	12	5.911330049261084	1.6552486783163536	11496|12288|14397|14811|14812|14814|14816|17967|21366|68585|242425|243616	Adam22|Cacna1c|Gabra4|Grin2a|Grin2b|Grin2d|Grm1|Ncam1|Slc6a6|Rtn4|Gabbr2|Slc6a11	-4.982102065447736	3.0	5	0	0	-17.83637415143745	42.305008210180624
1	1	0	-3.446145972322964	-2.6622632176429635	0.0	ko04720	M110	2	0	KEGG Pathway	24	Long-term potentiation		-6.514551587663139	12.123226233365193	9.095204336711863	20611	67	203	8	3.9408866995073892	1.3655834422674429	12288|12323|14811|14812|14814|14816|18752|18795	Cacna1c|Camk2b|Grin2a|Grin2b|Grin2d|Grm1|Prkcg|Plcb1	-4.844498338192425	3.0	5	0	0	-17.83637415143745	42.305008210180624
1	1	0	-3.3766986746570757	-2.625744846319111	0.0	mmu04720	M110	2	0	KEGG Pathway	24	Long-term potentiation		-6.413983483868268	11.771828371528521	8.93880370057392	20611	69	203	8	3.9408866995073892	1.3655834422674429	12288|12323|14811|14812|14814|14816|18752|18795	Cacna1c|Camk2b|Grin2a|Grin2b|Grin2d|Grm1|Prkcg|Plcb1	-4.759004875099806	3.0	5	0	0	-17.83637415143745	42.305008210180624
1	1	0	-4.198134600083846	-3.2939064147553623	0.0	GO:0007215	M110	2	0	GO Biological Processes	19	glutamate receptor signaling pathway	19_GO:0023052 signaling	-6.344936212656856	9.51862684729064	8.34365316251084	20611	96	203	9	4.433497536945813	1.44470129744518	14811|14812|14816|18795|19418|50932|58234|232975|243961	Grin2a|Grin2b|Grm1|Plcb1|Rasgrf2|Mink1|Shank3|Atp1a3|Shank1	-4.700025998548898	3.0	5	0	0	-17.83637415143745	42.305008210180624
1	0	0	-2.3849395361169456	0.0	0.0	WP2075	M100	1	0	WikiPathways	27	Alzheimers Disease		-5.039522350237761	9.476321839080459	7.3344395596924565	20611	75	203	7	3.4482758620689653	1.2806575046693234	12288|14811|14812|14814|17762|18125|18795	Cacna1c|Grin2a|Grin2b|Grin2d|Mapt|Nos1|Plcb1	-3.618626947502667	3.0	5	0	0	-17.83637415143745	42.305008210180624
1	0	0	-3.0480443982652767	0.0	0.0	WP1246	M100	1	0	WikiPathways	27	Hypothetical Network for Drug Addiction		-4.914697756429371	16.3761322103925	8.544606325665526	20611	31	203	5	2.4630541871921183	1.0878613329623028	12323|14811|14812|14814|14816	Camk2b|Grin2a|Grin2b|Grin2d|Grm1	-3.5138583964454746	3.0	5	0	0	-17.83637415143745	42.305008210180624
1	1	0	-2.928910511050982	-2.2688964350827163	0.0	ko04020	M110	2	0	KEGG Pathway	24	Calcium signaling pathway		-4.8476263834429885	5.548197798056475	6.163661160619114	20611	183	203	10	4.926108374384237	1.5189189403652266	12286|12288|12323|14811|14814|14816|18125|18752|18795|22333	Cacna1a|Cacna1c|Camk2b|Grin2a|Grin2d|Grm1|Nos1|Prkcg|Plcb1|Vdac1	-3.453948696636596	3.0	5	0	0	-17.83637415143745	42.305008210180624
1	1	0	-2.895998287320912	-2.2523495415308665	0.0	mmu04020	M110	2	0	KEGG Pathway	24	Calcium signaling pathway		-4.806606141731528	5.48821728132073	6.115822411342324	20611	185	203	10	4.926108374384237	1.5189189403652266	12286|12288|12323|14811|14814|14816|18125|18752|18795|22333	Cacna1a|Cacna1c|Camk2b|Grin2a|Grin2d|Grm1|Nos1|Prkcg|Plcb1|Vdac1	-3.4229587964160633	3.0	5	0	0	-17.83637415143745	42.305008210180624
1	1	0	-2.12738836788928	-4.230869243948107	0.0	GO:0008328	M110	2	0	GO Cellular Components	20	ionotropic glutamate receptor complex		-4.783986402476556	11.076220331392745	7.46270866632383	20611	55	203	6	2.955665024630542	1.1886792495254404	14811|14812|14814|58234|242667|243961	Grin2a|Grin2b|Grin2d|Shank3|Dlgap3|Shank1	-3.4047782216908353	3.0	5	0	0	-17.83637415143745	42.305008210180624
1	0	0	-3.8345235260594923	0.0	0.0	GO:0051930	M100	1	0	GO Biological Processes	19	regulation of sensory perception of pain	19_GO:0032501 multicellular organismal process	-4.693562351194211	10.687581021519316	7.304515105303941	20611	57	203	6	2.955665024630542	1.1886792495254404	14814|14816|17967|18125|67888|68585	Grin2d|Grm1|Ncam1|Nos1|Tmem100|Rtn4	-3.3283570954444963	3.0	5	0	0	-17.83637415143745	42.305008210180624
0	1	0	0.0	-4.019871790199461	0.0	GO:0098802	M010	1	0	GO Cellular Components	20	plasma membrane receptor complex		-4.667156668763294	5.288126026272578	5.953710489639415	20611	192	203	10	4.926108374384237	1.5189189403652266	14811|14812|14814|14816|54519|58234|78808|242425|242667|243961	Grin2a|Grin2b|Grin2d|Grm1|Apbb1ip|Shank3|Stxbp5|Gabbr2|Dlgap3|Shank1	-3.307146950018781	3.0	5	0	0	-17.83637415143745	42.305008210180624
1	0	0	-3.7922013291636527	0.0	0.0	GO:0051931	M100	1	0	GO Biological Processes	19	regulation of sensory perception	19_GO:0032501 multicellular organismal process	-4.6496862453993435	10.503312383217258	7.22833351854479	20611	58	203	6	2.955665024630542	1.1886792495254404	14814|14816|17967|18125|67888|68585	Grin2d|Grm1|Ncam1|Nos1|Tmem100|Rtn4	-3.295274384803576	3.0	5	0	0	-17.83637415143745	42.305008210180624
1	0	0	-2.7996502603004103	0.0	0.0	R-MMU-442755	M100	1	0	Reactome Gene Sets	6	Activation of NMDA receptors and postsynaptic events		-4.585949281090045	14.101669403393542	7.846839274086439	20611	36	203	5	2.4630541871921183	1.0878613329623028	12323|14811|14812|14814|19085	Camk2b|Grin2a|Grin2b|Grin2d|Prkar1b	-3.242972901644312	3.0	5	0	0	-17.83637415143745	42.305008210180624
0	1	0	0.0	-4.0537077767438765	0.0	GO:0098878	M010	1	0	GO Cellular Components	20	neurotransmitter receptor complex		-4.523027960240988	9.986756036501657	7.010496042846313	20611	61	203	6	2.955665024630542	1.1886792495254404	14811|14812|14814|58234|242667|243961	Grin2a|Grin2b|Grin2d|Shank3|Dlgap3|Shank1	-3.1929501632427173	3.0	5	0	0	-17.83637415143745	42.305008210180624
0	1	0	0.0	-3.315652811060185	0.0	ko05033	M010	1	0	KEGG Pathway	24	Nicotine addiction		-4.357927239169427	12.691502463054189	7.381751332269003	20611	40	203	5	2.4630541871921183	1.0878613329623028	12286|14397|14811|14812|14814	Cacna1a|Gabra4|Grin2a|Grin2b|Grin2d	-3.0707931096832928	3.0	5	0	0	-17.83637415143745	42.305008210180624
1	0	0	-2.6025507062090942	0.0	0.0	GO:0098839	M100	1	0	GO Cellular Components	20	postsynaptic density membrane		-4.307706680438133	7.32705296836118	6.229439234890944	20611	97	203	7	3.4482758620689653	1.2806575046693234	11496|14811|14812|14814|14816|68585|245666	Adam22|Grin2a|Grin2b|Grin2d|Grm1|Rtn4|Iqsec2	-3.0296084020701963	3.0	5	0	0	-17.83637415143745	42.305008210180624
0	1	0	0.0	-3.283848807049664	0.0	mmu05033	M010	1	0	KEGG Pathway	24	Nicotine addiction		-4.304913351354038	12.38195362249189	7.275760357693322	20611	41	203	5	2.4630541871921183	1.0878613329623028	12286|14397|14811|14812|14814	Cacna1a|Gabra4|Grin2a|Grin2b|Grin2d	-3.028074232005486	3.0	5	0	0	-17.83637415143745	42.305008210180624
0	1	0	0.0	-2.754369455461116	0.0	ko04728	M010	1	0	KEGG Pathway	24	Dopaminergic synapse		-4.254358170262202	6.061613116682596	5.862663571827705	20611	134	203	8	3.9408866995073892	1.3655834422674429	12286|12288|12323|14811|14812|17161|18752|18795	Cacna1a|Cacna1c|Camk2b|Grin2a|Grin2b|Maoa|Prkcg|Plcb1	-2.984348980837709	3.0	5	0	0	-17.83637415143745	42.305008210180624
0	1	0	0.0	-2.754369455461116	0.0	mmu04728	M010	1	0	KEGG Pathway	24	Dopaminergic synapse		-4.254358170262202	6.061613116682596	5.862663571827705	20611	134	203	8	3.9408866995073892	1.3655834422674429	12286|12288|12323|14811|14812|17161|18752|18795	Cacna1a|Cacna1c|Camk2b|Grin2a|Grin2b|Maoa|Prkcg|Plcb1	-2.984348980837709	3.0	5	0	0	-17.83637415143745	42.305008210180624
1	0	0	-2.458136738264252	0.0	0.0	R-MMU-438066	M100	1	0	Reactome Gene Sets	6	Unblocking of NMDA receptors, glutamate binding and activation		-4.235460696250545	18.46036721898791	8.172103888790515	20611	22	203	4	1.9704433497536946	0.9754667645657231	12323|14811|14812|14814	Camk2b|Grin2a|Grin2b|Grin2d	-2.968114731442906	3.0	5	0	0	-17.83637415143745	42.305008210180624
1	0	0	-2.4876573162362936	0.0	0.0	GO:0099061	M100	1	0	GO Cellular Components	20	integral component of postsynaptic density membrane		-4.14695941395959	8.580170679247901	6.381087962036871	20611	71	203	6	2.955665024630542	1.1886792495254404	11496|14811|14812|14814|14816|68585	Adam22|Grin2a|Grin2b|Grin2d|Grm1|Rtn4	-2.8996271455748928	3.0	5	0	0	-17.83637415143745	42.305008210180624
0	1	0	0.0	-2.1148701953197	0.0	GO:0099060	M010	1	0	GO Cellular Components	20	integral component of postsynaptic specialization membrane		-4.088062059407473	6.7688013136289	5.9105316398236	20611	105	203	7	3.4482758620689653	1.2806575046693234	11496|14397|14811|14812|14814|14816|68585	Adam22|Gabra4|Grin2a|Grin2b|Grin2d|Grm1|Rtn4	-2.853577565519611	3.0	5	0	0	-17.83637415143745	42.305008210180624
1	0	0	-2.3360651842323112	0.0	0.0	GO:0099146	M100	1	0	GO Cellular Components	20	intrinsic component of postsynaptic density membrane		-3.9492785173437217	7.9115859509948185	6.06000648573535	20611	77	203	6	2.955665024630542	1.1886792495254404	11496|14811|14812|14814|14816|68585	Adam22|Grin2a|Grin2b|Grin2d|Grm1|Rtn4	-2.7427128408219597	3.0	5	0	0	-17.83637415143745	42.305008210180624
0	1	0	0.0	-2.0488890691485913	0.0	GO:0098948	M010	1	0	GO Cellular Components	20	intrinsic component of postsynaptic specialization membrane		-3.935790540528082	6.402920161540851	5.692458864729977	20611	111	203	7	3.4482758620689653	1.2806575046693234	11496|14397|14811|14812|14814|14816|68585	Adam22|Gabra4|Grin2a|Grin2b|Grin2d|Grm1|Rtn4	-2.732837164076535	3.0	5	0	0	-17.83637415143745	42.305008210180624
0	1	0	0.0	-3.723308900989453	0.0	GO:0043235	M010	1	0	GO Cellular Components	20	receptor complex		-3.596405669358245	3.1805210991750243	4.475467964058693	20611	415	203	13	6.403940886699507	1.7183214827777176	14397|14811|14812|14814|14816|18212|19262|54519|58234|78808|242425|242667|243961	Gabra4|Grin2a|Grin2b|Grin2d|Grm1|Ntrk2|Ptpra|Apbb1ip|Shank3|Stxbp5|Gabbr2|Dlgap3|Shank1	-2.462821671211245	3.0	5	0	0	-17.83637415143745	42.305008210180624
1	1	0	-12.371106047709803	-9.386631711045311	0.0	GO:0050808	M110	2	0	GO Biological Processes	19	synapse organization	19_GO:0071840 cellular component organization or biogenesis	-16.857980638274743	6.6990198567873644	12.667155366494688	20611	485	203	32	15.763546798029557	2.557578588663232	11519|12217|12286|12298|12323|14811|14812|16443|17257|17762|17918|17988|18212|18483|20964|22631|26875|50791|54126|58234|65114|74117|77097|104069|208643|210293|235072|240057|242667|243312|243621|243961	Add2|Bsn|Cacna1a|Cacnb4|Camk2b|Grin2a|Grin2b|Itsn1|Mecp2|Mapt|Myo5a|Ndrg1|Ntrk2|Palm|Syn1|Ywhaz|Pclo|Magi2|Arhgef7|Shank3|Vps35|Actr3|Tanc2|Sncb|Eif4g1|Dock10|Septin7|Syngap1|Dlgap3|Elfn1|Iqsec3|Shank1	-14.19458701847277	3.0	6	1	1	-16.857980638274743	14.31861816344575
1	1	1	-5.167291686032536	-9.465697127750666	-3.3129063002300594	GO:0043197	M111	3	0	GO Cellular Components	20	dendritic spine		-13.840644155965514	9.95411957886603	12.818440252101427	20611	204	203	20	9.852216748768473	2.0916859817776636	11518|14811|14812|14816|16443|18212|18483|56440|56876|58234|77097|98660|210293|217124|229521|232975|238276|242667|243961|244310	Add1|Grin2a|Grin2b|Grm1|Itsn1|Ntrk2|Palm|Snx1|Nsmf|Shank3|Tanc2|Atp1a2|Dock10|Ppp1r9b|Syt11|Atp1a3|Akap5|Dlgap3|Shank1|Dlgap2	-11.389553967873669	3.0	6	0	0	-16.857980638274743	14.31861816344575
1	1	1	-5.053561913515434	-9.353729530703884	-3.28223289175	GO:0044309	M111	3	0	GO Cellular Components	20	neuron spine		-13.638534779850763	9.715982746835742	12.631063701074593	20611	209	203	20	9.852216748768473	2.0916859817776636	11518|14811|14812|14816|16443|18212|18483|56440|56876|58234|77097|98660|210293|217124|229521|232975|238276|242667|243961|244310	Add1|Grin2a|Grin2b|Grm1|Itsn1|Ntrk2|Palm|Snx1|Nsmf|Shank3|Tanc2|Atp1a2|Dock10|Ppp1r9b|Syt11|Atp1a3|Akap5|Dlgap3|Shank1|Dlgap2	-11.226197180750935	3.0	6	0	0	-16.857980638274743	14.31861816344575
1	1	0	-6.3809341889071725	-7.594492475559909	0.0	GO:0016358	M110	2	0	GO Biological Processes	19	dendrite development	19_GO:0071840 cellular component organization or biogenesis	-10.504144469827702	6.592988292495682	9.863384269778802	20611	308	203	20	9.852216748768473	2.0916859817776636	12286|12323|15182|16443|17257|17754|17755|18212|18483|50932|56876|58234|74117|77097|210293|217124|235072|238276|240057|243961	Cacna1a|Camk2b|Hdac2|Itsn1|Mecp2|Map1a|Map1b|Ntrk2|Palm|Mink1|Nsmf|Shank3|Actr3|Tanc2|Dock10|Ppp1r9b|Septin7|Akap5|Syngap1|Shank1	-8.321007818598252	3.0	6	0	0	-16.857980638274743	14.31861816344575
1	1	0	-4.855842236581843	-6.2683022592850195	0.0	GO:0060076	M110	2	0	GO Cellular Components	20	excitatory synapse		-9.549844462366481	14.31861816344575	11.75349584033841	20611	78	203	11	5.41871921182266	1.588923177336244	12217|14811|14812|18212|26875|58234|74117|229521|238276|243312|243961	Bsn|Grin2a|Grin2b|Ntrk2|Pclo|Shank3|Actr3|Syt11|Akap5|Elfn1|Shank1	-7.446409482030519	3.0	6	0	0	-16.857980638274743	14.31861816344575
1	1	0	-5.4872404533595525	-6.695049726169988	0.0	GO:0106027	M110	2	0	GO Biological Processes	19	neuron projection organization	19_GO:0071840 cellular component organization or biogenesis	-9.087711319932483	11.177837031680752	10.62569679336499	20611	109	203	12	5.911330049261084	1.6552486783163536	12323|14811|14812|17754|58234|65114|74117|77097|210293|232975|235072|243961	Camk2b|Grin2a|Grin2b|Map1a|Shank3|Vps35|Actr3|Tanc2|Dock10|Atp1a3|Septin7|Shank1	-7.024010958179367	3.0	6	0	0	-16.857980638274743	14.31861816344575
1	1	0	-5.167291686032536	-4.875618883007996	0.0	GO:0099173	M110	2	0	GO Biological Processes	19	postsynapse organization	19_GO:0071840 cellular component organization or biogenesis	-7.803423571419606	6.96788370520622	8.54343746840643	20611	204	203	14	6.896551724137931	1.7784876881211293	12323|14811|14812|17988|50791|54126|58234|65114|74117|77097|210293|235072|240057|243961	Camk2b|Grin2a|Grin2b|Ndrg1|Magi2|Arhgef7|Shank3|Vps35|Actr3|Tanc2|Dock10|Septin7|Syngap1|Shank1	-5.9213169158541366	3.0	6	0	0	-16.857980638274743	14.31861816344575
1	1	0	-4.863060739109138	-2.827363062184765	0.0	GO:0060996	M110	2	0	GO Biological Processes	19	dendritic spine development	19_GO:0071840 cellular component organization or biogenesis	-7.240519844300467	8.725407943349754	8.744126184067758	20611	128	203	11	5.41871921182266	1.588923177336244	12323|15182|16443|17257|18483|58234|74117|77097|210293|235072|243961	Camk2b|Hdac2|Itsn1|Mecp2|Palm|Shank3|Actr3|Tanc2|Dock10|Septin7|Shank1	-5.457193819776101	3.0	6	0	0	-16.857980638274743	14.31861816344575
1	1	0	-4.041402193026099	-5.605412563804263	0.0	GO:0097061	M110	2	0	GO Biological Processes	19	dendritic spine organization	19_GO:0071840 cellular component organization or biogenesis	-7.216878463165665	10.052675218260744	9.095814363892696	20611	101	203	10	4.926108374384237	1.5189189403652266	12323|14811|14812|58234|65114|74117|77097|210293|235072|243961	Camk2b|Grin2a|Grin2b|Shank3|Vps35|Actr3|Tanc2|Dock10|Septin7|Shank1	-5.438501717069942	3.0	6	0	0	-16.857980638274743	14.31861816344575
1	1	0	-4.198134600083846	-3.2939064147553623	0.0	GO:0060998	M110	2	0	GO Biological Processes	19	regulation of dendritic spine development	19_GO:0071840 cellular component organization or biogenesis	-6.344936212656856	9.51862684729064	8.34365316251084	20611	96	203	9	4.433497536945813	1.44470129744518	12323|15182|16443|17257|18483|58234|74117|77097|243961	Camk2b|Hdac2|Itsn1|Mecp2|Palm|Shank3|Actr3|Tanc2|Shank1	-4.700025998548898	3.0	6	0	0	-16.857980638274743	14.31861816344575
1	1	0	-3.3028934512656303	-3.9585764298398582	0.0	GO:0050773	M110	2	0	GO Biological Processes	19	regulation of dendrite development	19_GO:0071840 cellular component organization or biogenesis	-6.206910010267042	6.18469155560001	7.292539239309515	20611	197	203	12	5.911330049261084	1.6552486783163536	12323|15182|16443|17257|18212|18483|56876|58234|74117|77097|238276|243961	Camk2b|Hdac2|Itsn1|Mecp2|Ntrk2|Palm|Nsmf|Shank3|Actr3|Tanc2|Akap5|Shank1	-4.579728563119515	3.0	6	0	0	-16.857980638274743	14.31861816344575
1	1	0	-4.542987816653144	-2.7389663133199904	0.0	GO:0060999	M110	2	0	GO Biological Processes	19	positive regulation of dendritic spine development	19_GO:0048518 positive regulation of biological process	-5.551008559164511	11.281335522714832	8.151205090641078	20611	63	203	7	3.4482758620689653	1.2806575046693234	12323|16443|17257|18483|58234|74117|243961	Camk2b|Itsn1|Mecp2|Palm|Shank3|Actr3|Shank1	-4.032116208780343	3.0	6	0	0	-16.857980638274743	14.31861816344575
1	1	0	-3.213099873786279	-3.7266983855505997	0.0	GO:0060997	M110	2	0	GO Biological Processes	19	dendritic spine morphogenesis	19_GO:0071840 cellular component organization or biogenesis	-5.078468512609135	9.604380242311276	7.395265063126069	20611	74	203	7	3.4482758620689653	1.2806575046693234	12323|58234|74117|77097|210293|235072|243961	Camk2b|Shank3|Actr3|Tanc2|Dock10|Septin7|Shank1	-3.6499441524160305	3.0	6	0	0	-16.857980638274743	14.31861816344575
1	1	0	-3.050085388885019	-3.0862955758588413	0.0	GO:1900006	M110	2	0	GO Biological Processes	19	positive regulation of dendrite development	19_GO:0048518 positive regulation of biological process	-4.902529552444021	7.451891354453834	6.735796718179344	20611	109	203	8	3.9408866995073892	1.3655834422674429	12323|16443|17257|18483|58234|74117|238276|243961	Camk2b|Itsn1|Mecp2|Palm|Shank3|Actr3|Akap5|Shank1	-3.5037484639994982	3.0	6	0	0	-16.857980638274743	14.31861816344575
0	1	0	0.0	-2.9716243510361724	0.0	GO:0048814	M010	1	0	GO Biological Processes	19	regulation of dendrite morphogenesis	19_GO:0071840 cellular component organization or biogenesis	-3.1481526752292686	4.157224617401608	4.428693161437941	20611	117	339	8	2.359882005899705	0.8244407374230834	12323|19055|56876|58234|74117|77097|94253|238276	Camk2b|Ppp3ca|Nsmf|Shank3|Actr3|Tanc2|Hecw1|Akap5	-2.092214078641965	2.0	6	0	0	-16.857980638274743	14.31861816344575
0	1	0	0.0	-2.9094532764982994	0.0	GO:0061001	M010	1	0	GO Biological Processes	19	regulation of dendritic spine morphogenesis	19_GO:0071840 cellular component organization or biogenesis	-2.676881603224768	7.384146887595163	4.728263846782662	20611	55	203	4	1.9704433497536946	0.9754667645657231	12323|58234|74117|77097	Camk2b|Shank3|Actr3|Tanc2	-1.6992297220250603	3.0	6	0	0	-16.857980638274743	14.31861816344575
1	1	1	-11.177923616854642	-3.9465268192524947	-4.862114727201277	GO:0042734	M111	3	0	GO Cellular Components	20	presynaptic membrane		-16.350390874561903	11.281335522714834	14.498247242068343	20611	198	203	22	10.83743842364532	2.1817579692408486	12286|12288|13854|14811|14812|14816|16443|16531|17967|20907|54525|56216|59033|67300|78808|116838|229521|232975|235072|238988|242425|243616	Cacna1a|Cacna1c|Epn1|Grin2a|Grin2b|Grm1|Itsn1|Kcnma1|Ncam1|Stx1a|Syt7|Stx1b|Slc4a8|Cltc|Stxbp5|Rims2|Syt11|Atp1a3|Septin7|Erc2|Gabbr2|Slc6a11	-13.748515292679146	3.0	7	1	1	-16.350390874561903	11.281335522714834
1	1	0	-3.6226946740452868	-2.985477751272633	0.0	GO:0099056	M110	2	0	GO Cellular Components	20	integral component of presynaptic membrane		-7.686666069274529	9.628036351282487	9.294024040519107	20611	116	203	11	5.41871921182266	1.588923177336244	12286|12288|14811|14812|16531|17967|20907|229521|232975|242425|243616	Cacna1a|Cacna1c|Grin2a|Grin2b|Kcnma1|Ncam1|Stx1a|Syt11|Atp1a3|Gabbr2|Slc6a11	-5.828861948203141	3.0	7	0	0	-16.350390874561903	11.281335522714834
1	1	0	-3.3332690980104247	-2.827363062184765	0.0	GO:0098889	M110	2	0	GO Cellular Components	20	intrinsic component of presynaptic membrane		-7.240519844300467	8.725407943349754	8.744126184067758	20611	128	203	11	5.41871921182266	1.588923177336244	12286|12288|14811|14812|16531|17967|20907|229521|232975|242425|243616	Cacna1a|Cacna1c|Grin2a|Grin2b|Kcnma1|Ncam1|Stx1a|Syt11|Atp1a3|Gabbr2|Slc6a11	-5.457193819776101	3.0	7	0	0	-16.350390874561903	11.281335522714834
1	1	1	-8.7866337506368	-6.097843658594097	-2.664291286279351	GO:0032990	M111	3	0	GO Biological Processes	19	cell part morphogenesis	19_GO:0071840 cellular component organization or biogenesis	-14.69995728160159	4.91283966311775	10.841744442968073	20611	744	203	36	17.733990147783253	2.680806260803604	11302|12286|12323|12891|12934|17257|17754|17755|17762|17967|18212|21838|21974|22223|22241|22330|30957|50932|56440|56876|58234|68193|68585|73991|74117|75734|77097|78808|83431|116838|210293|235072|238276|240057|240058|243961	Aatk|Cacna1a|Camk2b|Cpne6|Dpysl2|Mecp2|Map1a|Map1b|Mapt|Ncam1|Ntrk2|Thy1|Top2b|Uchl1|Ulk1|Vcl|Mapk8ip3|Mink1|Snx1|Nsmf|Shank3|Rpl24|Rtn4|Atl1|Actr3|Mff|Tanc2|Stxbp5|Ndel1|Rims2|Dock10|Septin7|Akap5|Syngap1|Cpne5|Shank1	-12.173146379571625	3.0	8	1	1	-14.69995728160159	6.566747543072812
1	1	1	-8.61453645329796	-6.289272542690503	-2.7230956043583223	GO:0120039	M111	3	0	GO Biological Processes	19	plasma membrane bounded cell projection morphogenesis	19_GO:0071840 cellular component organization or biogenesis	-14.401477765016175	4.956235271485596	10.753935408063555	20611	717	203	35	17.24137931034483	2.6512129118568604	11302|12286|12323|12891|12934|17257|17754|17755|17762|17967|18212|21838|21974|22223|22241|22330|30957|50932|56440|56876|58234|68193|68585|73991|74117|77097|78808|83431|116838|210293|235072|238276|240057|240058|243961	Aatk|Cacna1a|Camk2b|Cpne6|Dpysl2|Mecp2|Map1a|Map1b|Mapt|Ncam1|Ntrk2|Thy1|Top2b|Uchl1|Ulk1|Vcl|Mapk8ip3|Mink1|Snx1|Nsmf|Shank3|Rpl24|Rtn4|Atl1|Actr3|Tanc2|Stxbp5|Ndel1|Rims2|Dock10|Septin7|Akap5|Syngap1|Cpne5|Shank1	-11.881506287516515	3.0	8	0	0	-14.69995728160159	6.566747543072812
1	1	1	-8.539754355517697	-6.253177557052016	-2.712024480109321	GO:0048858	M111	3	0	GO Biological Processes	19	cell projection morphogenesis	19_GO:0071840 cellular component organization or biogenesis	-14.311060157548546	4.9219123125417905	10.699088903628304	20611	722	203	35	17.24137931034483	2.6512129118568604	11302|12286|12323|12891|12934|17257|17754|17755|17762|17967|18212|21838|21974|22223|22241|22330|30957|50932|56440|56876|58234|68193|68585|73991|74117|77097|78808|83431|116838|210293|235072|238276|240057|240058|243961	Aatk|Cacna1a|Camk2b|Cpne6|Dpysl2|Mecp2|Map1a|Map1b|Mapt|Ncam1|Ntrk2|Thy1|Top2b|Uchl1|Ulk1|Vcl|Mapk8ip3|Mink1|Snx1|Nsmf|Shank3|Rpl24|Rtn4|Atl1|Actr3|Tanc2|Stxbp5|Ndel1|Rims2|Dock10|Septin7|Akap5|Syngap1|Cpne5|Shank1	-11.799386710452394	3.0	8	0	0	-14.69995728160159	6.566747543072812
1	1	1	-8.827862050161873	-5.599953982694379	-2.7545504265073597	GO:0048812	M111	3	0	GO Biological Processes	19	neuron projection morphogenesis	19_GO:0071840 cellular component organization or biogenesis	-13.869817664371912	4.910510199076443	10.521655098090102	20611	703	203	34	16.748768472906406	2.6208294121413	11302|12286|12323|12891|12934|17257|17754|17755|17762|17967|18212|21838|21974|22223|22241|22330|30957|50932|56876|58234|68193|68585|73991|74117|77097|78808|83431|116838|210293|235072|238276|240057|240058|243961	Aatk|Cacna1a|Camk2b|Cpne6|Dpysl2|Mecp2|Map1a|Map1b|Mapt|Ncam1|Ntrk2|Thy1|Top2b|Uchl1|Ulk1|Vcl|Mapk8ip3|Mink1|Nsmf|Shank3|Rpl24|Rtn4|Atl1|Actr3|Tanc2|Stxbp5|Ndel1|Rims2|Dock10|Septin7|Akap5|Syngap1|Cpne5|Shank1	-11.406989073008821	3.0	8	0	0	-14.69995728160159	6.566747543072812
1	1	0	-7.310911343089237	-5.9691776606256255	0.0	GO:0048667	M110	2	0	GO Biological Processes	19	cell morphogenesis involved in neuron differentiation	19_GO:0071840 cellular component organization or biogenesis	-11.707997084215515	4.6788949172550005	9.512932185478693	20611	651	203	30	14.77832512315271	2.490804387521208	11302|12286|12323|12934|17754|17755|17762|17967|18212|21838|21974|22223|22241|22330|30957|50932|56876|58234|68193|68585|73991|74117|77097|78808|83431|210293|235072|238276|240057|243961	Aatk|Cacna1a|Camk2b|Dpysl2|Map1a|Map1b|Mapt|Ncam1|Ntrk2|Thy1|Top2b|Uchl1|Ulk1|Vcl|Mapk8ip3|Mink1|Nsmf|Shank3|Rpl24|Rtn4|Atl1|Actr3|Tanc2|Stxbp5|Ndel1|Dock10|Septin7|Akap5|Syngap1|Shank1	-9.429599076837642	3.0	8	0	0	-14.69995728160159	6.566747543072812
1	1	0	-6.991080334111341	-3.65949539497629	0.0	GO:0045664	M110	2	0	GO Biological Processes	19	regulation of neuron differentiation	19_GO:0032502 developmental process	-10.911460947073737	4.081689234349085	8.843722948511273	20611	796	203	32	15.763546798029557	2.557578588663232	11302|11512|12286|12323|12891|12934|15182|16443|16800|17257|17755|17762|18212|18483|21838|22241|30957|50791|56876|58234|68585|74117|77097|83431|110351|116838|170835|208643|238276|240057|240058|243961	Aatk|Adcy6|Cacna1a|Camk2b|Cpne6|Dpysl2|Hdac2|Itsn1|Arhgef2|Mecp2|Map1b|Mapt|Ntrk2|Palm|Thy1|Ulk1|Mapk8ip3|Magi2|Nsmf|Shank3|Rtn4|Actr3|Tanc2|Ndel1|Rap1gap|Rims2|Inpp5j|Eif4g1|Akap5|Syngap1|Cpne5|Shank1	-8.66809486590664	3.0	8	0	0	-14.69995728160159	6.566747543072812
1	1	0	-6.545642055980861	-3.186578905137409	0.0	GO:0010975	M110	2	0	GO Biological Processes	19	regulation of neuron projection development	19_GO:0071840 cellular component organization or biogenesis	-10.618830846165354	4.534125281856679	8.96316296693143	20611	627	203	28	13.793103448275861	2.420215194288263	11302|11512|12286|12323|12891|12934|15182|16443|17257|17755|17762|18212|18483|21838|22241|50791|56876|58234|68585|74117|77097|83431|116838|170835|238276|240057|240058|243961	Aatk|Adcy6|Cacna1a|Camk2b|Cpne6|Dpysl2|Hdac2|Itsn1|Mecp2|Map1b|Mapt|Ntrk2|Palm|Thy1|Ulk1|Magi2|Nsmf|Shank3|Rtn4|Actr3|Tanc2|Ndel1|Rims2|Inpp5j|Akap5|Syngap1|Cpne5|Shank1	-8.413253325887657	3.0	8	0	0	-14.69995728160159	6.566747543072812
1	1	0	-5.555871181549867	-5.178722599593436	0.0	GO:0022604	M110	2	0	GO Biological Processes	19	regulation of cell morphogenesis	19_GO:0071840 cellular component organization or biogenesis	-10.574893422078121	4.879542536627117	9.119945779454376	20611	541	203	26	12.807881773399014	2.345466586096516	11302|12286|12323|12891|12934|13822|13829|17257|17755|17762|18212|18483|21838|22241|56876|57778|58234|68585|74117|77097|83431|116838|207214|238276|240057|240058	Aatk|Cacna1a|Camk2b|Cpne6|Dpysl2|Epb41l2|Dmtn|Mecp2|Map1b|Mapt|Ntrk2|Palm|Thy1|Ulk1|Nsmf|Fmnl1|Shank3|Rtn4|Actr3|Tanc2|Ndel1|Rims2|Larp4|Akap5|Syngap1|Cpne5	-8.375846768959383	3.0	8	0	0	-14.69995728160159	6.566747543072812
1	1	0	-4.901477527621349	-2.942676831710891	0.0	GO:0010720	M110	2	0	GO Biological Processes	19	positive regulation of cell development	19_GO:0048518 positive regulation of biological process	-9.13196973482819	4.037355717260243	8.02678992435619	20611	679	203	27	13.300492610837438	2.3833847660043666	11421|11518|12323|12891|13829|15182|16443|16800|17257|17755|17762|18212|18483|19262|30957|50791|56876|58234|68585|74117|83431|116838|208643|238276|240058|243961|433759	Ace|Add1|Camk2b|Cpne6|Dmtn|Hdac2|Itsn1|Arhgef2|Mecp2|Map1b|Mapt|Ntrk2|Palm|Ptpra|Mapk8ip3|Magi2|Nsmf|Shank3|Rtn4|Actr3|Ndel1|Rims2|Eif4g1|Akap5|Cpne5|Shank1|Hdac1	-7.06109078844795	3.0	8	0	0	-14.69995728160159	6.566747543072812
1	1	0	-4.905821266296713	-2.1165157053246806	0.0	GO:0050769	M110	2	0	GO Biological Processes	19	positive regulation of neurogenesis	19_GO:0048518 positive regulation of biological process	-8.99391373729878	4.280439279276286	8.08417673965633	20611	593	203	25	12.31527093596059	2.3064070060777326	11421|12323|12891|15182|16443|16800|17257|17755|17762|18212|18483|19262|30957|50791|56876|58234|68585|74117|83431|116838|208643|238276|240058|243961|433759	Ace|Camk2b|Cpne6|Hdac2|Itsn1|Arhgef2|Mecp2|Map1b|Mapt|Ntrk2|Palm|Ptpra|Mapk8ip3|Magi2|Nsmf|Shank3|Rtn4|Actr3|Ndel1|Rims2|Eif4g1|Akap5|Cpne5|Shank1|Hdac1	-6.944224089988478	3.0	8	0	0	-14.69995728160159	6.566747543072812
1	1	0	-4.55432240627152	-2.3949382603572946	0.0	GO:0051962	M110	2	0	GO Biological Processes	19	positive regulation of nervous system development	19_GO:0048518 positive regulation of biological process	-8.610233197749544	3.951845078316273	7.735231919157941	20611	668	203	26	12.807881773399014	2.345466586096516	11421|12323|12891|15182|16443|16800|17257|17755|17762|18212|18483|19262|30957|50791|56876|58234|68585|72948|74117|83431|116838|208643|238276|240058|243961|433759	Ace|Camk2b|Cpne6|Hdac2|Itsn1|Arhgef2|Mecp2|Map1b|Mapt|Ntrk2|Palm|Ptpra|Mapk8ip3|Magi2|Nsmf|Shank3|Rtn4|Tppp|Actr3|Ndel1|Rims2|Eif4g1|Akap5|Cpne5|Shank1|Hdac1	-6.61041760719475	3.0	8	0	0	-14.69995728160159	6.566747543072812
1	1	0	-5.8209561581137015	-2.5987300279586156	0.0	GO:0007409	M110	2	0	GO Biological Processes	19	axonogenesis	19_GO:0071840 cellular component organization or biogenesis	-8.569634715107616	4.624646860243348	8.039439037695526	20611	483	203	22	10.83743842364532	2.1817579692408486	11302|12286|12934|17754|17755|17762|17967|18212|21838|21974|22223|22241|22330|30957|68193|68585|73991|74117|78808|83431|235072|240057	Aatk|Cacna1a|Dpysl2|Map1a|Map1b|Mapt|Ncam1|Ntrk2|Thy1|Top2b|Uchl1|Ulk1|Vcl|Mapk8ip3|Rpl24|Rtn4|Atl1|Actr3|Stxbp5|Ndel1|Septin7|Syngap1	-6.573897036973261	3.0	8	0	0	-14.69995728160159	6.566747543072812
1	1	0	-5.250431657717336	-2.403673353640421	0.0	GO:0061564	M110	2	0	GO Biological Processes	19	axon development	19_GO:0071840 cellular component organization or biogenesis	-7.926796862787938	4.2627947204151475	7.545441331304408	20611	524	203	22	10.83743842364532	2.1817579692408486	11302|12286|12934|17754|17755|17762|17967|18212|21838|21974|22223|22241|22330|30957|68193|68585|73991|74117|78808|83431|235072|240057	Aatk|Cacna1a|Dpysl2|Map1a|Map1b|Mapt|Ncam1|Ntrk2|Thy1|Top2b|Uchl1|Ulk1|Vcl|Mapk8ip3|Rpl24|Rtn4|Atl1|Actr3|Stxbp5|Ndel1|Septin7|Syngap1	-6.0238912852412	3.0	8	0	0	-14.69995728160159	6.566747543072812
1	0	0	-4.273763689759048	0.0	0.0	GO:0031346	M100	1	0	GO Biological Processes	19	positive regulation of cell projection organization	19_GO:0048518 positive regulation of biological process	-7.909595459377961	4.451299402490821	7.622434903863828	20611	479	203	21	10.344827586206897	2.1374761841007133	12323|12891|16443|17257|17755|17762|18212|18483|50791|58234|68585|74117|83431|116838|140810|208727|230872|235072|238276|240058|243961	Camk2b|Cpne6|Itsn1|Mecp2|Map1b|Mapt|Ntrk2|Palm|Magi2|Shank3|Rtn4|Actr3|Ndel1|Rims2|Ttbk2|Hdac4|Crocc|Septin7|Akap5|Cpne5|Shank1	-6.011578801923204	3.0	8	0	0	-14.69995728160159	6.566747543072812
1	1	0	-3.7821183892726933	-5.066085721198323	0.0	GO:0010769	M110	2	0	GO Biological Processes	19	regulation of cell morphogenesis involved in differentiation	19_GO:0071840 cellular component organization or biogenesis	-7.800451365058603	5.148102407548741	7.862734190171868	20611	355	203	18	8.866995073891626	1.9951615188868836	11302|12286|12323|12934|13829|17755|17762|18212|21838|22241|56876|58234|68585|74117|77097|83431|238276|240057	Aatk|Cacna1a|Camk2b|Dpysl2|Dmtn|Map1b|Mapt|Ntrk2|Thy1|Ulk1|Nsmf|Shank3|Rtn4|Actr3|Tanc2|Ndel1|Akap5|Syngap1	-5.919904116848654	3.0	8	0	0	-14.69995728160159	6.566747543072812
1	1	0	-3.874772462869737	-2.6598476385829586	0.0	GO:0045666	M110	2	0	GO Biological Processes	19	positive regulation of neuron differentiation	19_GO:0048518 positive regulation of biological process	-7.325656625653672	4.311338416324141	7.2505521418881	20611	471	203	20	9.852216748768473	2.0916859817776636	12323|12891|16443|16800|17257|17755|17762|18212|18483|30957|50791|58234|68585|74117|83431|116838|208643|238276|240058|243961	Camk2b|Cpne6|Itsn1|Arhgef2|Mecp2|Map1b|Mapt|Ntrk2|Palm|Mapk8ip3|Magi2|Shank3|Rtn4|Actr3|Ndel1|Rims2|Eif4g1|Akap5|Cpne5|Shank1	-5.532259553162624	3.0	8	0	0	-14.69995728160159	6.566747543072812
1	0	0	-5.2372453495165265	0.0	0.0	GO:1990138	M100	1	0	GO Biological Processes	19	neuron projection extension	19_GO:0040007 growth	-6.981658780878619	6.566747543072812	7.9097880167795145	20611	201	203	13	6.403940886699507	1.7183214827777176	11302|12891|12934|17257|17755|17762|22241|22330|68585|74117|83431|116838|240058	Aatk|Cpne6|Dpysl2|Mecp2|Map1b|Mapt|Ulk1|Vcl|Rtn4|Actr3|Ndel1|Rims2|Cpne5	-5.246571936421573	3.0	8	0	0	-14.69995728160159	6.566747543072812
1	1	0	-3.5637024109232263	-2.5156655921230024	0.0	GO:0010976	M110	2	0	GO Biological Processes	19	positive regulation of neuron projection development	19_GO:0048518 positive regulation of biological process	-6.746097127190473	4.639904126277875	7.065675392490774	20611	372	203	17	8.374384236453203	1.9441818119099359	12323|12891|16443|17257|17755|17762|18212|18483|50791|58234|68585|74117|83431|116838|238276|240058|243961	Camk2b|Cpne6|Itsn1|Mecp2|Map1b|Mapt|Ntrk2|Palm|Magi2|Shank3|Rtn4|Actr3|Ndel1|Rims2|Akap5|Cpne5|Shank1	-5.041121957481963	3.0	8	0	0	-14.69995728160159	6.566747543072812
1	0	0	-3.971611476175255	0.0	0.0	GO:0040008	M100	1	0	GO Biological Processes	19	regulation of growth	19_GO:0040007 growth	-6.626061309577416	3.3472094408055	6.430775799465071	20611	728	203	24	11.822660098522167	2.26614700679133	11302|11625|12288|12891|12934|15182|17257|17755|17762|17967|18795|22241|56812|67155|68585|73094|74117|76438|83431|116838|208643|217124|240058|433702	Aatk|Ahsg|Cacna1c|Cpne6|Dpysl2|Hdac2|Mecp2|Map1b|Mapt|Ncam1|Plcb1|Ulk1|Dnajb2|Smarca2|Rtn4|Sgip1|Actr3|Rftn1|Ndel1|Rims2|Eif4g1|Ppp1r9b|Cpne5|Ncbp1	-4.934387128254602	3.0	8	0	0	-14.69995728160159	6.566747543072812
1	0	0	-4.721147550873038	0.0	0.0	GO:0016049	M100	1	0	GO Biological Processes	19	cell growth	19_GO:0040007 growth	-6.565881904432258	3.8678864649308	6.63867898717541	20611	525	203	20	9.852216748768473	2.0916859817776636	11302|11625|12891|12934|17257|17755|17762|22241|22330|56812|67155|68585|74117|83431|116838|208643|217124|235072|240058|433702	Aatk|Ahsg|Cpne6|Dpysl2|Mecp2|Map1b|Mapt|Ulk1|Vcl|Dnajb2|Smarca2|Rtn4|Actr3|Ndel1|Rims2|Eif4g1|Ppp1r9b|Septin7|Cpne5|Ncbp1	-4.882194973190834	3.0	8	0	0	-14.69995728160159	6.566747543072812
1	0	0	-4.2605179473644545	0.0	0.0	GO:0001558	M100	1	0	GO Biological Processes	19	regulation of cell growth	19_GO:0040007 growth	-6.41717713402275	4.163044088108891	6.681128393183357	20611	439	203	18	8.866995073891626	1.9951615188868836	11302|11625|12891|12934|17257|17755|17762|22241|56812|67155|68585|74117|83431|116838|208643|217124|240058|433702	Aatk|Ahsg|Cpne6|Dpysl2|Mecp2|Map1b|Mapt|Ulk1|Dnajb2|Smarca2|Rtn4|Actr3|Ndel1|Rims2|Eif4g1|Ppp1r9b|Cpne5|Ncbp1	-4.760342563105317	3.0	8	0	0	-14.69995728160159	6.566747543072812
1	0	0	-5.833629685247687	0.0	0.0	GO:0048588	M100	1	0	GO Biological Processes	19	developmental cell growth	19_GO:0040007 growth	-6.315897840510071	5.284194334059736	7.053996982738885	20611	269	203	14	6.896551724137931	1.7784876881211293	11302|12891|12934|17257|17755|17762|22241|22330|68585|74117|83431|116838|235072|240058	Aatk|Cpne6|Dpysl2|Mecp2|Map1b|Mapt|Ulk1|Vcl|Rtn4|Actr3|Ndel1|Rims2|Septin7|Cpne5	-4.675488127628789	3.0	8	0	0	-14.69995728160159	6.566747543072812
1	0	0	-5.0112751394971475	0.0	0.0	GO:0060560	M100	1	0	GO Biological Processes	19	developmental growth involved in morphogenesis	19_GO:0040007 growth	-6.1632138889966015	5.131582223328769	6.904490988351752	20611	277	203	14	6.896551724137931	1.7784876881211293	11302|12891|12934|17257|17755|17762|22241|22330|68585|74117|83431|116838|235072|240058	Aatk|Cpne6|Dpysl2|Mecp2|Map1b|Mapt|Ulk1|Vcl|Rtn4|Actr3|Ndel1|Rims2|Septin7|Cpne5	-4.541212954352855	3.0	8	0	0	-14.69995728160159	6.566747543072812
1	0	0	-4.100214099731372	0.0	0.0	GO:0048638	M100	1	0	GO Biological Processes	19	regulation of developmental growth	19_GO:0040007 growth	-6.1403633260152075	4.1996212529814345	6.5347742809927745	20611	411	203	17	8.374384236453203	1.9441818119099359	11302|12288|12891|12934|15182|17257|17755|17762|17967|18795|22241|68585|73094|74117|83431|116838|240058	Aatk|Cacna1c|Cpne6|Dpysl2|Hdac2|Mecp2|Map1b|Mapt|Ncam1|Plcb1|Ulk1|Rtn4|Sgip1|Actr3|Ndel1|Rims2|Cpne5	-4.522632774666374	3.0	8	0	0	-14.69995728160159	6.566747543072812
1	1	0	-3.7151351066872738	-2.06867349417627	0.0	GO:0050770	M110	2	0	GO Biological Processes	19	regulation of axonogenesis	19_GO:0071840 cellular component organization or biogenesis	-5.934752001610791	5.829589648101445	6.998964576583898	20611	209	203	12	5.911330049261084	1.6552486783163536	11302|12286|12934|17755|17762|18212|21838|22241|68585|74117|83431|240057	Aatk|Cacna1a|Dpysl2|Map1b|Mapt|Ntrk2|Thy1|Ulk1|Rtn4|Actr3|Ndel1|Syngap1	-4.3521103148556755	3.0	8	0	0	-14.69995728160159	6.566747543072812
1	0	0	-3.8347522787377715	0.0	0.0	GO:0045927	M100	1	0	GO Biological Processes	19	positive regulation of growth	19_GO:0040007 growth	-5.553998127864636	4.555923961096375	6.312177935903226	20611	312	203	14	6.896551724137931	1.7784876881211293	12891|17257|17755|17762|17967|18795|68585|73094|76438|83431|116838|208643|240058|433702	Cpne6|Mecp2|Map1b|Mapt|Ncam1|Plcb1|Rtn4|Sgip1|Rftn1|Ndel1|Rims2|Eif4g1|Cpne5|Ncbp1	-4.033347534539491	3.0	8	0	0	-14.69995728160159	6.566747543072812
1	0	0	-4.590946229569723	0.0	0.0	GO:0048589	M100	1	0	GO Biological Processes	19	developmental growth	19_GO:0040007 growth	-5.369183813791103	2.9226989401776855	5.528499936761899	20611	799	203	23	11.330049261083744	2.2246214155693558	11302|11518|12288|12891|12934|15182|17257|17755|17762|17967|18795|22241|22330|58234|68585|73094|74117|83431|116838|235072|238871|240058|243961	Aatk|Add1|Cacna1c|Cpne6|Dpysl2|Hdac2|Mecp2|Map1b|Mapt|Ncam1|Plcb1|Ulk1|Vcl|Shank3|Rtn4|Sgip1|Actr3|Ndel1|Rims2|Septin7|Pde4d|Cpne5|Shank1	-3.8761794742203426	3.0	8	0	0	-14.69995728160159	6.566747543072812
1	1	0	-2.4673248317052234	-2.033520278440953	0.0	GO:0008361	M110	2	0	GO Biological Processes	19	regulation of cell size	19_GO:0071840 cellular component organization or biogenesis	-5.026152894257334	5.218935592283965	6.187474556973823	20611	214	203	11	5.41871921182266	1.588923177336244	11302|11518|12934|16531|17755|17762|22241|58234|68585|74117|83431	Aatk|Add1|Dpysl2|Kcnma1|Map1b|Mapt|Ulk1|Shank3|Rtn4|Actr3|Ndel1	-3.6090222969849437	3.0	8	0	0	-14.69995728160159	6.566747543072812
1	0	0	-3.776029201910035	0.0	0.0	GO:0048675	M100	1	0	GO Biological Processes	19	axon extension	19_GO:0040007 growth	-4.978098847354644	6.527058409570725	6.544482864720257	20611	140	203	9	4.433497536945813	1.44470129744518	11302|12934|17755|17762|22241|22330|68585|74117|83431	Aatk|Dpysl2|Map1b|Mapt|Ulk1|Vcl|Rtn4|Actr3|Ndel1	-3.567874607568214	3.0	8	0	0	-14.69995728160159	6.566747543072812
1	0	0	-3.5570575843700216	0.0	0.0	GO:0048639	M100	1	0	GO Biological Processes	19	positive regulation of developmental growth	19_GO:0040007 growth	-4.950396968806825	5.123175306187012	6.1038841107043575	20611	218	203	11	5.41871921182266	1.588923177336244	12891|17257|17755|17762|17967|18795|68585|73094|83431|116838|240058	Cpne6|Mecp2|Map1b|Mapt|Ncam1|Plcb1|Rtn4|Sgip1|Ndel1|Rims2|Cpne5	-3.5454115679610174	3.0	8	0	0	-14.69995728160159	6.566747543072812
1	0	0	-3.3028934512656303	0.0	0.0	GO:0030307	M100	1	0	GO Biological Processes	19	positive regulation of cell growth	19_GO:0040007 growth	-4.571281622389352	5.153909629666675	5.842690668487455	20611	197	203	10	4.926108374384237	1.5189189403652266	12891|17257|17755|17762|68585|83431|116838|208643|240058|433702	Cpne6|Mecp2|Map1b|Mapt|Rtn4|Ndel1|Rims2|Eif4g1|Cpne5|Ncbp1	-3.2327964358320815	3.0	8	0	0	-14.69995728160159	6.566747543072812
1	0	0	-2.627413307086088	0.0	0.0	GO:0061387	M100	1	0	GO Biological Processes	19	regulation of extent of cell growth	19_GO:0040007 growth	-4.371955928989587	6.296559361515255	6.018514488091423	20611	129	203	8	3.9408866995073892	1.3655834422674429	11302|12934|17755|17762|22241|68585|74117|83431	Aatk|Dpysl2|Map1b|Mapt|Ulk1|Rtn4|Actr3|Ndel1	-3.0805496932756067	3.0	8	0	0	-14.69995728160159	6.566747543072812
0	1	0	0.0	-3.0863809478051554	0.0	GO:0010770	M010	1	0	GO Biological Processes	19	positive regulation of cell morphogenesis involved in differentiation	19_GO:0048518 positive regulation of biological process	-3.9372888414910507	4.809411459683692	5.261177738039982	20611	190	203	9	4.433497536945813	1.44470129744518	12323|13829|17755|17762|18212|68585|74117|83431|238276	Camk2b|Dmtn|Map1b|Mapt|Ntrk2|Rtn4|Actr3|Ndel1|Akap5	-2.7335755281688323	3.0	8	0	0	-14.69995728160159	6.566747543072812
1	0	0	-2.238784659271731	0.0	0.0	GO:0030516	M100	1	0	GO Biological Processes	19	regulation of axon extension	19_GO:0040007 growth	-3.839556885668508	6.1802098950524735	5.555824430420837	20611	115	203	7	3.4482758620689653	1.2806575046693234	11302|12934|17755|17762|68585|74117|83431	Aatk|Dpysl2|Map1b|Mapt|Rtn4|Actr3|Ndel1	-2.6585257093163444	3.0	8	0	0	-14.69995728160159	6.566747543072812
1	1	0	-10.796797976870867	-6.016291861507011	0.0	GO:0035418	M110	2	0	GO Biological Processes	19	protein localization to synapse	19_GO:0051179 localization	-14.253984255370716	17.70907320426166	15.48626891802996	20611	86	203	15	7.389162561576355	1.8360330615043707	11496|12217|14811|17754|17762|21750|26875|30957|50791|56149|56216|65114|224997|243961|245666	Adam22|Bsn|Grin2a|Map1a|Mapt|Terf2|Pclo|Mapk8ip3|Magi2|Tamalin|Stx1b|Vps35|Dlgap1|Shank1|Iqsec2	-11.760341716593405	3.0	9	1	1	-14.253984255370716	17.70907320426166
1	0	0	-4.9369272068225785	0.0	0.0	GO:1903539	M100	1	0	GO Biological Processes	19	protein localization to postsynaptic membrane	19_GO:0051179 localization	-5.9577084808616085	12.922257053291535	8.829931076094413	20611	55	203	7	3.4482758620689653	1.2806575046693234	11496|14811|50791|56149|56216|65114|245666	Adam22|Grin2a|Magi2|Tamalin|Stx1b|Vps35|Iqsec2	-4.3695443557114935	3.0	9	0	0	-14.253984255370716	17.70907320426166
1	1	0	-2.6025507062090942	-2.209684392873066	0.0	GO:0099072	M110	2	0	GO Biological Processes	19	regulation of postsynaptic membrane neurotransmitter receptor levels	19_GO:0065007 biological regulation	-4.307706680438133	7.32705296836118	6.229439234890944	20611	97	203	7	3.4482758620689653	1.2806575046693234	11496|50791|56149|56216|65114|238276|245666	Adam22|Magi2|Tamalin|Stx1b|Vps35|Akap5|Iqsec2	-3.0296084020701963	3.0	9	0	0	-14.253984255370716	17.70907320426166
1	0	0	-3.2769051376958154	0.0	0.0	GO:0097120	M100	1	0	GO Biological Processes	19	receptor localization to synapse	19_GO:0051179 localization	-4.112711976086473	8.461001642036125	6.324999978595405	20611	72	203	6	2.955665024630542	1.1886792495254404	11496|50791|56149|56216|65114|245666	Adam22|Magi2|Tamalin|Stx1b|Vps35|Iqsec2	-2.872492269468048	3.0	9	0	0	-14.253984255370716	17.70907320426166
1	0	0	-3.347244619685253	0.0	0.0	GO:1902473	M100	1	0	GO Biological Processes	19	regulation of protein localization to synapse	19_GO:0051179 localization	-3.9384301633287713	15.620310723759	7.439686463035914	20611	26	203	4	1.9704433497536946	0.9754667645657231	17762|50791|56149|245666	Mapt|Magi2|Tamalin|Iqsec2	-2.7341666969489067	3.0	9	0	0	-14.253984255370716	17.70907320426166
1	0	0	-2.711214048305469	0.0	0.0	GO:0032594	M100	1	0	GO Biological Processes	19	protein transport within lipid bilayer	19_GO:0051179 localization	-3.2850188187062397	10.687581021519316	5.961356923156574	20611	38	203	4	1.9704433497536946	0.9754667645657231	56149|56216|65114|76438	Tamalin|Stx1b|Vps35|Rftn1	-2.2085547950279953	3.0	9	0	0	-14.253984255370716	17.70907320426166
1	0	0	-2.579741549385131	0.0	0.0	GO:0098969	M100	1	0	GO Biological Processes	19	neurotransmitter receptor transport to postsynaptic membrane	19_GO:0051179 localization	-3.023024243679823	15.229802955665026	6.349827931741821	20611	20	203	3	1.477832512315271	0.8468988991052997	56149|56216|65114	Tamalin|Stx1b|Vps35	-1.9857923978580037	3.0	9	0	0	-14.253984255370716	17.70907320426166
1	0	0	-2.517301882285486	0.0	0.0	GO:1903540	M100	1	0	GO Biological Processes	19	establishment of protein localization to postsynaptic membrane	19_GO:0051179 localization	-2.9592253779743167	14.5045742434905	6.17517348161309	20611	21	203	3	1.477832512315271	0.8468988991052997	56149|56216|65114	Tamalin|Stx1b|Vps35	-1.933016826513538	3.0	9	0	0	-14.253984255370716	17.70907320426166
1	0	0	-2.458136738264252	0.0	0.0	GO:0098877	M100	1	0	GO Biological Processes	19	neurotransmitter receptor transport to plasma membrane	19_GO:0051179 localization	-2.8987027409150783	13.845275414240932	6.012068580731046	20611	22	203	3	1.477832512315271	0.8468988991052997	56149|56216|65114	Tamalin|Stx1b|Vps35	-1.883456918807674	3.0	9	0	0	-14.253984255370716	17.70907320426166
1	0	0	-2.34844522989058	0.0	0.0	GO:1902683	M100	1	0	GO Biological Processes	19	regulation of receptor localization to synapse	19_GO:0051179 localization	-2.786301384341251	12.691502463054187	5.715657625145472	20611	24	203	3	1.477832512315271	0.8468988991052997	50791|56149|245666	Magi2|Tamalin|Iqsec2	-1.789547812218748	3.0	9	0	0	-14.253984255370716	17.70907320426166
0	1	0	0.0	-2.5922867662122933	0.0	GO:0090150	M010	1	0	GO Biological Processes	19	establishment of protein localization to membrane	19_GO:0051179 localization	-2.578942435756792	2.718672806197089	3.5067846585225366	20611	246	339	11	3.2448377581120944	0.9623514768520032	13829|20742|52250|56149|56216|65114|66212|69276|74117|76438|238276	Dmtn|Sptbn1|Reep1|Tamalin|Stx1b|Vps35|Sec61b|Sec62|Actr3|Rftn1|Akap5	-1.6145188202908392	2.0	9	0	0	-14.253984255370716	17.70907320426166
1	0	0	-2.1143265540133793	0.0	0.0	GO:0099632	M100	1	0	GO Biological Processes	19	protein transport within plasma membrane	19_GO:0051179 localization	-2.545438307914948	10.503312383217258	5.107601540101633	20611	29	203	3	1.477832512315271	0.8468988991052997	56149|56216|65114	Tamalin|Stx1b|Vps35	-1.5862698324092532	3.0	9	0	0	-14.253984255370716	17.70907320426166
1	0	0	-2.1143265540133793	0.0	0.0	GO:0099637	M100	1	0	GO Biological Processes	19	neurotransmitter receptor transport	19_GO:0051179 localization	-2.545438307914948	10.503312383217258	5.107601540101633	20611	29	203	3	1.477832512315271	0.8468988991052997	56149|56216|65114	Tamalin|Stx1b|Vps35	-1.5862698324092532	3.0	9	0	0	-14.253984255370716	17.70907320426166
1	0	0	-2.0730472120078924	0.0	0.0	GO:0099633	M100	1	0	GO Biological Processes	19	protein localization to postsynaptic specialization membrane	19_GO:0051179 localization	-2.5028153089335725	10.15320197044335	5.0036535122152275	20611	30	203	3	1.477832512315271	0.8468988991052997	11496|50791|245666	Adam22|Magi2|Iqsec2	-1.549207658209097	3.0	9	0	0	-14.253984255370716	17.70907320426166
1	0	0	-2.0730472120078924	0.0	0.0	GO:0099645	M100	1	0	GO Biological Processes	19	neurotransmitter receptor localization to postsynaptic specialization membrane	19_GO:0051179 localization	-2.5028153089335725	10.15320197044335	5.0036535122152275	20611	30	203	3	1.477832512315271	0.8468988991052997	11496|50791|245666	Adam22|Magi2|Iqsec2	-1.549207658209097	3.0	9	0	0	-14.253984255370716	17.70907320426166
1	1	1	-9.706744902876913	-2.8653832638779355	-8.0788625307791	GO:0043209	M111	3	0	GO Cellular Components	20	myelin sheath		-13.811804001533346	7.136080989377761	11.640660880077046	20611	213	339	25	7.374631268436578	1.419499621525514	11739|11928|12709|12934|13807|14873|16897|17433|17967|17988|18795|20916|20964|21838|22143|22223|22333|53321|67300|68585|72948|76614|98660|232975|235072	Slc25a4|Atp1a1|Ckb|Dpysl2|Eno2|Gsto1|Llgl1|Mobp|Ncam1|Ndrg1|Plcb1|Sucla2|Syn1|Thy1|Tuba1b|Uchl1|Vdac1|Cntnap1|Cltc|Rtn4|Tppp|Immt|Atp1a2|Atp1a3|Septin7	-11.366466142330593	2.0	10	1	1	-13.811804001533346	7.136080989377761
1	1	0	-8.02207037279145	-5.243726100147482	0.0	GO:0007610	M110	2	0	GO Biological Processes	19	behavior	19_GO:0007610 behavior	-12.92833136294421	4.554206688589366	9.943768463788059	20611	758	203	34	16.748768472906406	2.6208294121413	11421|11496|12286|12288|12298|14811|14812|14814|14816|15182|16531|17257|17754|17762|17918|17967|18125|18212|18752|18795|19085|22223|22333|58234|65114|73094|98660|170719|208643|208727|229521|232975|240057|243961	Ace|Adam22|Cacna1a|Cacna1c|Cacnb4|Grin2a|Grin2b|Grin2d|Grm1|Hdac2|Kcnma1|Mecp2|Map1a|Mapt|Myo5a|Ncam1|Nos1|Ntrk2|Prkcg|Plcb1|Prkar1b|Uchl1|Vdac1|Shank3|Vps35|Sgip1|Atp1a2|Oxr1|Eif4g1|Hdac4|Syt11|Atp1a3|Syngap1|Shank1	-10.561221303781757	3.0	11	1	1	-12.92833136294421	11.281335522714834
1	1	0	-3.893214422808453	-4.627022786734649	0.0	GO:0007611	M110	2	0	GO Biological Processes	19	learning or memory	19_GO:0007610 behavior	-7.934832503062887	5.6040400486213295	8.11934762208128	20611	308	203	17	8.374384236453203	1.9441818119099359	12288|14811|14812|17257|17754|17762|17967|18212|18795|19085|22333|58234|98660|229521|232975|240057|243961	Cacna1c|Grin2a|Grin2b|Mecp2|Map1a|Mapt|Ncam1|Ntrk2|Plcb1|Prkar1b|Vdac1|Shank3|Atp1a2|Syt11|Atp1a3|Syngap1|Shank1	-6.028624371126044	3.0	11	0	0	-12.92833136294421	11.281335522714834
1	1	0	-3.575483412124931	-6.31483887522783	0.0	GO:0007612	M110	2	0	GO Biological Processes	19	learning	19_GO:0007610 behavior	-7.48974966484482	7.2522871217452485	8.449632986579424	20611	182	203	13	6.403940886699507	1.7183214827777176	12288|14811|14812|17257|17754|18212|22333|58234|98660|229521|232975|240057|243961	Cacna1c|Grin2a|Grin2b|Mecp2|Map1a|Ntrk2|Vdac1|Shank3|Atp1a2|Syt11|Atp1a3|Syngap1|Shank1	-5.675481574340148	3.0	11	0	0	-12.92833136294421	11.281335522714834
1	1	0	-3.389739624750082	-4.277890117517594	0.0	GO:0050890	M110	2	0	GO Biological Processes	19	cognition	19_GO:0032501 multicellular organismal process	-7.214275964022481	5.003027057899622	7.478264919586829	20611	345	203	17	8.374384236453203	1.9441818119099359	12288|14811|14812|17257|17754|17762|17967|18212|18795|19085|22333|58234|98660|229521|232975|240057|243961	Cacna1c|Grin2a|Grin2b|Mecp2|Map1a|Mapt|Ncam1|Ntrk2|Plcb1|Prkar1b|Vdac1|Shank3|Atp1a2|Syt11|Atp1a3|Syngap1|Shank1	-5.437127774564723	3.0	11	0	0	-12.92833136294421	11.281335522714834
1	1	0	-4.011183020572364	-4.343573842553079	0.0	GO:0033555	M110	2	0	GO Biological Processes	19	multicellular organismal response to stress	19_GO:0032501 multicellular organismal process	-7.175769963615954	9.95411957886603	9.041438348869246	20611	102	203	10	4.926108374384237	1.5189189403652266	12286|14812|17257|17967|18125|18752|22333|58234|98660|208643	Cacna1a|Grin2b|Mecp2|Ncam1|Nos1|Prkcg|Vdac1|Shank3|Atp1a2|Eif4g1	-5.404712960710727	3.0	11	0	0	-12.92833136294421	11.281335522714834
1	1	0	-3.4878489502495977	-3.51455831994319	0.0	GO:0007613	M110	2	0	GO Biological Processes	19	memory	19_GO:0007610 behavior	-6.449016716628697	7.299687691168422	7.800455076060766	20611	153	203	11	5.41871921182266	1.588923177336244	14811|14812|17257|17754|17762|18212|18795|58234|229521|232975|243961	Grin2a|Grin2b|Mecp2|Map1a|Mapt|Ntrk2|Plcb1|Shank3|Syt11|Atp1a3|Shank1	-4.784677950682412	3.0	11	0	0	-12.92833136294421	11.281335522714834
1	1	0	-3.700913297920728	-4.131166417132124	0.0	GO:0008306	M110	2	0	GO Biological Processes	19	associative learning	19_GO:0007610 behavior	-5.7442909195672645	8.086621038406207	7.53372006105563	20611	113	203	9	4.433497536945813	1.44470129744518	12288|14811|14812|17257|17754|98660|232975|240057|243961	Cacna1c|Grin2a|Grin2b|Mecp2|Map1a|Atp1a2|Atp1a3|Syngap1|Shank1	-4.18825476287082	3.0	11	0	0	-12.92833136294421	11.281335522714834
1	1	0	-2.1554435854110374	-4.262400713680343	0.0	GO:0001662	M110	2	0	GO Biological Processes	19	behavioral fear response	19_GO:0007610 behavior	-4.830602907397095	11.281335522714834	7.544897363057384	20611	54	203	6	2.955665024630542	1.1886792495254404	14812|17257|22333|58234|98660|208643	Grin2b|Mecp2|Vdac1|Shank3|Atp1a2|Eif4g1	-3.4414675633783633	3.0	11	0	0	-12.92833136294421	11.281335522714834
1	1	0	-2.12738836788928	-4.230869243948107	0.0	GO:0002209	M110	2	0	GO Biological Processes	19	behavioral defense response	19_GO:0007610 behavior	-4.783986402476556	11.076220331392745	7.46270866632383	20611	55	203	6	2.955665024630542	1.1886792495254404	14812|17257|22333|58234|98660|208643	Grin2b|Mecp2|Vdac1|Shank3|Atp1a2|Eif4g1	-3.4047782216908353	3.0	11	0	0	-12.92833136294421	11.281335522714834
1	1	0	-2.0210063479543527	-4.110605098356566	0.0	GO:0042596	M110	2	0	GO Biological Processes	19	fear response	19_GO:0032501 multicellular organismal process	-4.606658125041342	10.325290139433916	7.153986317757364	20611	59	203	6	2.955665024630542	1.1886792495254404	14812|17257|22333|58234|98660|208643	Grin2b|Mecp2|Vdac1|Shank3|Atp1a2|Eif4g1	-3.2600550482618913	3.0	11	0	0	-12.92833136294421	11.281335522714834
1	0	0	-2.4613272227639498	0.0	0.0	GO:0008542	M100	1	0	GO Biological Processes	19	visual learning	19_GO:0007610 behavior	-4.112711976086473	8.461001642036125	6.324999978595405	20611	72	203	6	2.955665024630542	1.1886792495254404	12288|14811|17257|98660|232975|240057	Cacna1c|Grin2a|Mecp2|Atp1a2|Atp1a3|Syngap1	-2.872492269468048	3.0	11	0	0	-12.92833136294421	11.281335522714834
1	0	0	-2.3603047515022464	0.0	0.0	GO:0007632	M100	1	0	GO Biological Processes	19	visual behavior	19_GO:0007610 behavior	-3.9809724774111888	8.015685766139487	6.1110574037997285	20611	76	203	6	2.955665024630542	1.1886792495254404	12288|14811|17257|98660|232975|240057	Cacna1c|Grin2a|Mecp2|Atp1a2|Atp1a3|Syngap1	-2.767761002011723	3.0	11	0	0	-12.92833136294421	11.281335522714834
0	1	0	0.0	-2.4744899552620487	0.0	GO:0051705	M010	1	0	GO Biological Processes	19	multi-organism behavior	19_GO:0007610 behavior	-2.131463768361572	5.2067702412529995	3.7124164027414754	20611	78	203	4	1.9704433497536946	0.9754667645657231	14812|17257|58234|243961	Grin2b|Mecp2|Shank3|Shank1	-1.2274094800097364	3.0	11	0	0	-12.92833136294421	11.281335522714834
1	1	0	-8.053723298485634	-4.234135427500336	0.0	GO:0051493	M110	2	0	GO Biological Processes	19	regulation of cytoskeleton organization	19_GO:0071840 cellular component organization or biogenesis	-12.479127785300847	5.211378002528446	10.123282986037964	20611	565	203	29	14.285714285714286	2.456006807405369	11518|11519|13829|15182|15505|16800|17257|17754|17755|17762|20742|27360|54418|56275|56363|56431|58234|67300|68053|68178|72948|74117|74201|76686|140810|170835|212307|243961|320827	Add1|Add2|Dmtn|Hdac2|Hsph1|Arhgef2|Mecp2|Map1a|Map1b|Mapt|Sptbn1|Add3|Fmn2|Rbm14|Tmeff2|Dstn|Shank3|Cltc|Ubxn2b|Cgnl1|Tppp|Actr3|Cep97|Clip3|Ttbk2|Inpp5j|Mapre2|Shank1|Cracd	-10.135247566856869	3.0	12	1	1	-12.479127785300847	88.33285714285714
1	1	0	-8.345090990862033	-4.215050418499346	0.0	GO:0051494	M110	2	0	GO Biological Processes	19	negative regulation of cytoskeleton organization	19_GO:0048519 negative regulation of biological process	-11.68478129607166	9.751662909465365	11.66238333125499	20611	177	203	17	8.374384236453203	1.9441818119099359	11518|11519|13829|16800|17754|17755|20742|27360|56275|56363|58234|68178|76686|140810|170835|243961|320827	Add1|Add2|Dmtn|Arhgef2|Map1a|Map1b|Sptbn1|Add3|Rbm14|Tmeff2|Shank3|Cgnl1|Clip3|Ttbk2|Inpp5j|Shank1|Cracd	-9.411708288071534	3.0	12	0	0	-12.479127785300847	88.33285714285714
1	1	0	-7.580430563649308	-4.256296995545092	0.0	GO:1902904	M110	2	0	GO Biological Processes	19	negative regulation of supramolecular fiber organization	19_GO:0048519 negative regulation of biological process	-10.73687902285448	9.336277673970896	11.013491371330545	20611	174	203	16	7.8817733990147785	1.8911968582332812	11518|11519|13829|16800|17754|17755|20742|27360|56363|58234|68178|76686|140810|170835|243961|320827	Add1|Add2|Dmtn|Arhgef2|Map1a|Map1b|Sptbn1|Add3|Tmeff2|Shank3|Cgnl1|Clip3|Ttbk2|Inpp5j|Shank1|Cracd	-8.517937541018801	3.0	12	0	0	-12.479127785300847	88.33285714285714
1	1	0	-6.241334937608334	-3.2241169830558465	0.0	GO:0043254	M110	2	0	GO Biological Processes	19	regulation of protein complex assembly	19_GO:0071840 cellular component organization or biogenesis	-10.67641392831478	5.148682540792773	9.298824548328065	20611	493	203	25	12.31527093596059	2.3064070060777326	11518|11519|13829|13854|16800|17257|17755|17762|17967|20742|20907|22241|27360|54418|56216|65114|72567|72948|73242|74117|76686|78808|170835|208643|320827	Add1|Add2|Dmtn|Epn1|Arhgef2|Mecp2|Map1b|Mapt|Ncam1|Sptbn1|Stx1a|Ulk1|Add3|Fmn2|Stx1b|Vps35|Bclaf1|Tppp|Atat1|Actr3|Clip3|Stxbp5|Inpp5j|Eif4g1|Cracd	-8.460852187130483	3.0	12	0	0	-12.479127785300847	88.33285714285714
1	1	0	-7.606686608875177	-2.470296939467619	0.0	GO:1902903	M110	2	0	GO Biological Processes	19	regulation of supramolecular fiber organization	19_GO:0071840 cellular component organization or biogenesis	-10.537444237739152	5.878169561835624	9.572531570329579	20611	380	203	22	10.83743842364532	2.1817579692408486	11518|11519|13829|15182|16800|17257|17754|17755|17762|20742|27360|54418|56363|56431|58234|68178|74117|76686|140810|170835|243961|320827	Add1|Add2|Dmtn|Hdac2|Arhgef2|Mecp2|Map1a|Map1b|Mapt|Sptbn1|Add3|Fmn2|Tmeff2|Dstn|Shank3|Cgnl1|Actr3|Clip3|Ttbk2|Inpp5j|Shank1|Cracd	-8.351171872656842	3.0	12	0	0	-12.479127785300847	88.33285714285714
1	1	0	-5.119269202484545	-3.260620405767368	0.0	GO:0097435	M110	2	0	GO Biological Processes	19	supramolecular fiber organization	19_GO:0071840 cellular component organization or biogenesis	-9.560926921365551	3.9469551895825363	8.176839123644104	20611	746	203	29	14.285714285714286	2.456006807405369	11518|11519|13829|15182|16800|17257|17754|17755|17762|17918|20742|23950|26936|27360|54418|56363|56431|58234|68178|72948|74117|76686|83431|140810|170835|217124|243961|269713|320827	Add1|Add2|Dmtn|Hdac2|Arhgef2|Mecp2|Map1a|Map1b|Mapt|Myo5a|Sptbn1|Dnajb6|Mprip|Add3|Fmn2|Tmeff2|Dstn|Shank3|Cgnl1|Tppp|Actr3|Clip3|Ndel1|Ttbk2|Inpp5j|Ppp1r9b|Shank1|Clip2|Cracd	-7.45488355792206	3.0	12	0	0	-12.479127785300847	88.33285714285714
1	1	0	-7.490513144286728	-3.3951126644066916	0.0	GO:0030036	M110	2	0	GO Biological Processes	19	actin cytoskeleton organization	19_GO:0071840 cellular component organization or biogenesis	-9.283561214917206	3.9649882171884765	8.05950343831327	20611	717	203	28	13.793103448275861	2.420215194288263	11518|11519|13821|13822|13829|15182|16800|17918|20742|21894|23950|26936|27360|50932|54126|54418|56363|56431|57778|58234|68178|74117|207212|217124|243621|243961|245666|320827	Add1|Add2|Epb41l1|Epb41l2|Dmtn|Hdac2|Arhgef2|Myo5a|Sptbn1|Tln1|Dnajb6|Mprip|Add3|Mink1|Arhgef7|Fmn2|Tmeff2|Dstn|Fmnl1|Shank3|Cgnl1|Actr3|Arhgef17|Ppp1r9b|Iqsec3|Shank1|Iqsec2|Cracd	-7.197959011716261	3.0	12	0	0	-12.479127785300847	88.33285714285714
1	1	0	-4.408605872997186	-3.9231308217218834	0.0	GO:0022411	M110	2	0	GO Biological Processes	19	cellular component disassembly	19_GO:0071840 cellular component organization or biogenesis	-8.738771164744927	5.233609263115129	8.396351989364057	20611	388	203	20	9.852216748768473	2.0916859817776636	11518|11519|12176|13829|16800|17754|17755|20742|22241|22333|27360|56215|56431|68094|83431|93760|140810|212307|238276|320827	Add1|Add2|Bnip3|Dmtn|Arhgef2|Map1a|Map1b|Sptbn1|Ulk1|Vdac1|Add3|Acin1|Dstn|Smarcc2|Ndel1|Arid1a|Ttbk2|Mapre2|Akap5|Cracd	-6.72224988068728	3.0	12	0	0	-12.479127785300847	88.33285714285714
1	1	0	-6.581737829133236	-2.8556055348728746	0.0	GO:0010639	M110	2	0	GO Biological Processes	19	negative regulation of organelle organization	19_GO:0048519 negative regulation of biological process	-8.644502608975223	4.90154577883472	8.202582232909544	20611	435	203	21	10.344827586206897	2.1374761841007133	11518|11519|12176|13829|16800|17754|17755|17762|20742|21750|27360|56275|56363|58234|68178|74201|76686|140810|170835|243961|320827	Add1|Add2|Bnip3|Dmtn|Arhgef2|Map1a|Map1b|Mapt|Sptbn1|Terf2|Add3|Rbm14|Tmeff2|Shank3|Cgnl1|Cep97|Clip3|Ttbk2|Inpp5j|Shank1|Cracd	-6.640570452225597	3.0	12	0	0	-12.479127785300847	88.33285714285714
1	1	0	-5.953065919170563	-3.2768739682587995	0.0	GO:1901879	M110	2	0	GO Biological Processes	19	regulation of protein depolymerization	19_GO:0071840 cellular component organization or biogenesis	-8.513766700168858	11.513940378853285	10.351731372702167	20611	97	203	11	5.41871921182266	1.588923177336244	11518|11519|13829|16800|17754|17755|20742|27360|56431|140810|320827	Add1|Add2|Dmtn|Arhgef2|Map1a|Map1b|Sptbn1|Add3|Dstn|Ttbk2|Cracd	-6.524074982533842	3.0	12	0	0	-12.479127785300847	88.33285714285714
1	1	0	-5.161399851037832	-2.9854114283033386	0.0	GO:0032970	M110	2	0	GO Biological Processes	19	regulation of actin filament-based process	19_GO:0050789 regulation of biological process	-8.27621814612163	4.916804828301864	8.019357330797849	20611	413	203	20	9.852216748768473	2.0916859817776636	11518|11519|11928|12288|13829|15182|18125|20742|27360|54418|56363|56431|58234|68178|74117|98660|109676|238871|243961|320827	Add1|Add2|Atp1a1|Cacna1c|Dmtn|Hdac2|Nos1|Sptbn1|Add3|Fmn2|Tmeff2|Dstn|Shank3|Cgnl1|Actr3|Atp1a2|Ank2|Pde4d|Shank1|Cracd	-6.317422615664103	3.0	12	0	0	-12.479127785300847	88.33285714285714
1	1	0	-5.598634242495626	-3.8280849234622183	0.0	GO:0043244	M110	2	0	GO Biological Processes	19	regulation of protein complex disassembly	19_GO:0071840 cellular component organization or biogenesis	-8.164383327027426	9.300643026360321	9.505373815170707	20611	131	203	12	5.911330049261084	1.6552486783163536	11518|11519|12176|13829|16800|17754|17755|20742|27360|56431|140810|320827	Add1|Add2|Bnip3|Dmtn|Arhgef2|Map1a|Map1b|Sptbn1|Add3|Dstn|Ttbk2|Cracd	-6.220248918118749	3.0	12	0	0	-12.479127785300847	88.33285714285714
1	1	0	-4.711844456608949	-3.644876576713669	0.0	GO:0032984	M110	2	0	GO Biological Processes	19	protein-containing complex disassembly	19_GO:0071840 cellular component organization or biogenesis	-8.152521711346383	6.768801313628901	8.677559947584399	20611	225	203	15	7.389162561576355	1.8360330615043707	11518|11519|12176|13829|16800|17754|17755|20742|27360|56431|68094|93760|140810|238276|320827	Add1|Add2|Bnip3|Dmtn|Arhgef2|Map1a|Map1b|Sptbn1|Add3|Dstn|Smarcc2|Arid1a|Ttbk2|Akap5|Cracd	-6.210185625843268	3.0	12	0	0	-12.479127785300847	88.33285714285714
1	1	0	-5.5978741644126915	-3.534702306812892	0.0	GO:1901880	M110	2	0	GO Biological Processes	19	negative regulation of protein depolymerization	19_GO:0048519 negative regulation of biological process	-8.047748152374938	12.232773458365482	10.226794256772358	20611	83	203	10	4.926108374384237	1.5189189403652266	11518|11519|13829|16800|17754|17755|20742|27360|140810|320827	Add1|Add2|Dmtn|Arhgef2|Map1a|Map1b|Sptbn1|Add3|Ttbk2|Cracd	-6.122997241672937	3.0	12	0	0	-12.479127785300847	88.33285714285714
1	1	0	-3.7159746860372933	-2.8046528253072394	0.0	GO:0090066	M110	2	0	GO Biological Processes	19	regulation of anatomical structure size	19_GO:0065007 biological regulation	-7.904605689570992	4.075456288310594	7.446401955179345	20611	573	203	23	11.330049261083744	2.2246214155693558	11302|11421|11512|11518|11519|12288|12934|13829|16531|17755|17762|18125|20742|22241|27360|54418|56431|58234|68585|74117|83431|98660|320827	Aatk|Ace|Adcy6|Add1|Add2|Cacna1c|Dpysl2|Dmtn|Kcnma1|Map1b|Mapt|Nos1|Sptbn1|Ulk1|Add3|Fmn2|Dstn|Shank3|Rtn4|Actr3|Ndel1|Atp1a2|Cracd	-6.008206518089855	3.0	12	0	0	-12.479127785300847	88.33285714285714
1	1	0	-4.317873104968717	-4.650543877841122	0.0	GO:0043624	M110	2	0	GO Biological Processes	19	cellular protein complex disassembly	19_GO:0071840 cellular component organization or biogenesis	-7.565264430199598	8.232325921981095	8.80665507328694	20611	148	203	12	5.911330049261084	1.6552486783163536	11518|11519|13829|16800|17754|17755|20742|27360|56431|140810|238276|320827	Add1|Add2|Dmtn|Arhgef2|Map1a|Map1b|Sptbn1|Add3|Dstn|Ttbk2|Akap5|Cracd	-5.7346573162625	3.0	12	0	0	-12.479127785300847	88.33285714285714
1	1	0	-5.184816017381521	-3.346187672411685	0.0	GO:0043242	M110	2	0	GO Biological Processes	19	negative regulation of protein complex disassembly	19_GO:0048519 negative regulation of biological process	-7.563447384479113	10.917421473595	9.560035918451224	20611	93	203	10	4.926108374384237	1.5189189403652266	11518|11519|13829|16800|17754|17755|20742|27360|140810|320827	Add1|Add2|Dmtn|Arhgef2|Map1a|Map1b|Sptbn1|Add3|Ttbk2|Cracd	-5.734225581068782	3.0	12	0	0	-12.479127785300847	88.33285714285714
1	1	0	-4.89303531611492	-2.839898627901681	0.0	GO:0051261	M110	2	0	GO Biological Processes	19	protein depolymerization	19_GO:0071840 cellular component organization or biogenesis	-7.275826341085859	8.79411194290369	8.787147328405723	20611	127	203	11	5.41871921182266	1.588923177336244	11518|11519|13829|16800|17754|17755|20742|27360|56431|140810|320827	Add1|Add2|Dmtn|Arhgef2|Map1a|Map1b|Sptbn1|Add3|Dstn|Ttbk2|Cracd	-5.487493984675587	3.0	12	0	0	-12.479127785300847	88.33285714285714
1	0	0	-4.631300679870492	0.0	0.0	GO:0032271	M100	1	0	GO Biological Processes	19	regulation of protein polymerization	19_GO:0071840 cellular component organization or biogenesis	-7.171902705735863	6.207197711188074	7.902876628341869	20611	229	203	14	6.896551724137931	1.7784876881211293	11518|11519|13829|17257|17755|17762|20742|27360|54418|72948|74117|76686|170835|320827	Add1|Add2|Dmtn|Mecp2|Map1b|Mapt|Sptbn1|Add3|Fmn2|Tppp|Actr3|Clip3|Inpp5j|Cracd	-5.404459824785483	3.0	12	0	0	-12.479127785300847	88.33285714285714
1	1	0	-3.5118913352694907	-2.2699457293297733	0.0	GO:0032535	M110	2	0	GO Biological Processes	19	regulation of cellular component size	19_GO:0071840 cellular component organization or biogenesis	-6.729681142014529	4.372192236076084	6.946832612604247	20611	418	203	18	8.866995073891626	1.9951615188868836	11302|11518|11519|12934|13829|16531|17755|17762|20742|22241|27360|54418|56431|58234|68585|74117|83431|320827	Aatk|Add1|Add2|Dpysl2|Dmtn|Kcnma1|Map1b|Mapt|Sptbn1|Ulk1|Add3|Fmn2|Dstn|Shank3|Rtn4|Actr3|Ndel1|Cracd	-5.025743713497278	3.0	12	0	0	-12.479127785300847	88.33285714285714
1	1	0	-3.510142148875912	-2.251642193477421	0.0	GO:0051258	M110	2	0	GO Biological Processes	19	protein polymerization	19_GO:0071840 cellular component organization or biogenesis	-6.580808295795353	5.145203701238185	7.1642397582319175	20611	296	203	15	7.389162561576355	1.8360330615043707	11518|11519|13829|17257|17755|17762|20742|27360|54418|72948|74117|76686|83431|170835|320827	Add1|Add2|Dmtn|Mecp2|Map1b|Mapt|Sptbn1|Add3|Fmn2|Tppp|Actr3|Clip3|Ndel1|Inpp5j|Cracd	-4.893146101266445	3.0	12	0	0	-12.479127785300847	88.33285714285714
1	1	0	-4.124907440604489	-2.5150162205048203	0.0	GO:0031333	M110	2	0	GO Biological Processes	19	negative regulation of protein complex assembly	19_GO:0048519 negative regulation of biological process	-6.364250958384237	7.159309081722875	7.701606890705786	20611	156	203	11	5.41871921182266	1.588923177336244	11518|11519|13829|16800|20742|22241|27360|65114|76686|170835|320827	Add1|Add2|Dmtn|Arhgef2|Sptbn1|Ulk1|Add3|Vps35|Clip3|Inpp5j|Cracd	-4.716617885940805	3.0	12	0	0	-12.479127785300847	88.33285714285714
1	1	0	-3.7922013291636527	-2.842574659156746	0.0	GO:0030834	M110	2	0	GO Biological Processes	19	regulation of actin filament depolymerization	19_GO:0071840 cellular component organization or biogenesis	-5.797792773437351	12.2538644470868	8.559824439707398	20611	58	203	7	3.4482758620689653	1.2806575046693234	11518|11519|13829|20742|27360|56431|320827	Add1|Add2|Dmtn|Sptbn1|Add3|Dstn|Cracd	-4.2313091666434355	3.0	12	0	0	-12.479127785300847	88.33285714285714
1	1	0	-3.706809136187123	-2.3694329330121366	0.0	GO:0032272	M110	2	0	GO Biological Processes	19	negative regulation of protein polymerization	19_GO:0048519 negative regulation of biological process	-5.712330370003721	9.555954795711388	7.883382046865631	20611	85	203	8	3.9408866995073892	1.3655834422674429	11518|11519|13829|20742|27360|76686|170835|320827	Add1|Add2|Dmtn|Sptbn1|Add3|Clip3|Inpp5j|Cracd	-4.162880102508586	3.0	12	0	0	-12.479127785300847	88.33285714285714
1	1	0	-3.6647709835733746	-2.788174234413209	0.0	GO:0007015	M110	2	0	GO Biological Processes	19	actin filament organization	19_GO:0071840 cellular component organization or biogenesis	-5.643231499797349	3.861396722539977	6.100006314867628	20611	447	203	17	8.374384236453203	1.9441818119099359	11518|11519|13829|16800|17918|20742|26936|27360|54418|56363|56431|58234|68178|74117|217124|243961|320827	Add1|Add2|Dmtn|Arhgef2|Myo5a|Sptbn1|Mprip|Add3|Fmn2|Tmeff2|Dstn|Shank3|Cgnl1|Actr3|Ppp1r9b|Shank1|Cracd	-4.1066607604782295	3.0	12	0	0	-12.479127785300847	88.33285714285714
1	1	0	-3.6310942436552076	-2.7589634143251587	0.0	GO:0030042	M110	2	0	GO Biological Processes	19	actin filament depolymerization	19_GO:0071840 cellular component organization or biogenesis	-5.598550340767808	11.463292547274749	8.229162887762335	20611	62	203	7	3.4482758620689653	1.2806575046693234	11518|11519|13829|20742|27360|56431|320827	Add1|Add2|Dmtn|Sptbn1|Add3|Dstn|Cracd	-4.072302350824367	3.0	12	0	0	-12.479127785300847	88.33285714285714
1	1	0	-3.48014506980066	-3.2226476236867927	0.0	GO:0051693	M110	2	0	GO Biological Processes	19	actin filament capping	19_GO:0048519 negative regulation of biological process	-5.418517270333349	14.167258563409325	8.620259738841183	20611	43	203	6	2.955665024630542	1.1886792495254404	11518|11519|13829|20742|27360|320827	Add1|Add2|Dmtn|Sptbn1|Add3|Cracd	-3.92038088307378	3.0	12	0	0	-12.479127785300847	88.33285714285714
1	1	0	-3.7901586759748396	-2.372364814718107	0.0	GO:0110053	M110	2	0	GO Biological Processes	19	regulation of actin filament organization	19_GO:0071840 cellular component organization or biogenesis	-5.406574981456115	4.765040635948141	6.291945249182931	20611	277	203	13	6.403940886699507	1.7183214827777176	11518|11519|13829|20742|27360|54418|56363|56431|58234|68178|74117|243961|320827	Add1|Add2|Dmtn|Sptbn1|Add3|Fmn2|Tmeff2|Dstn|Shank3|Cgnl1|Actr3|Shank1|Cracd	-3.909727302803594	3.0	12	0	0	-12.479127785300847	88.33285714285714
1	1	0	-2.2974222288155612	-3.930716290226854	0.0	R-MMU-5223345	M110	2	0	Reactome Gene Sets	6	Miscellaneous transport and binding events		-5.295705993044924	88.33285714285714	16.114816451021568	20611	25	28	3	10.714285714285714	5.845122059892653	11518|11519|27360	Add1|Add2|Add3	-3.8177436585527773	5.0	12	0	0	-12.479127785300847	88.33285714285714
1	0	0	-3.1606023871368953	0.0	0.0	GO:0051016	M100	1	0	GO Biological Processes	19	barbed-end actin filament capping	19_GO:0048519 negative regulation of biological process	-5.096245737884063	76.14901477832512	14.93627076152039	20611	29	28	3	10.714285714285714	5.845122059892653	11518|11519|27360	Add1|Add2|Add3	-3.6593959889068275	5.0	12	0	0	-12.479127785300847	88.33285714285714
1	1	0	-3.2130936638640364	-3.0557855476985583	0.0	GO:0030835	M110	2	0	GO Biological Processes	19	negative regulation of actin filament depolymerization	19_GO:0048519 negative regulation of biological process	-5.079295676718501	12.432492208706142	7.990851662125422	20611	49	203	6	2.955665024630542	1.1886792495254404	11518|11519|13829|20742|27360|320827	Add1|Add2|Dmtn|Sptbn1|Add3|Cracd	-3.6499441524160305	3.0	12	0	0	-12.479127785300847	88.33285714285714
1	0	0	-3.1488473241200845	0.0	0.0	GO:0032956	M100	1	0	GO Biological Processes	19	regulation of actin cytoskeleton organization	19_GO:0071840 cellular component organization or biogenesis	-4.779066258626172	3.894378837978271	5.564408203744152	20611	365	203	14	6.896551724137931	1.7784876881211293	11518|11519|13829|15182|20742|27360|54418|56363|56431|58234|68178|74117|243961|320827	Add1|Add2|Dmtn|Hdac2|Sptbn1|Add3|Fmn2|Tmeff2|Dstn|Shank3|Cgnl1|Actr3|Shank1|Cracd	-3.402304813787539	3.0	12	0	0	-12.479127785300847	88.33285714285714
0	1	0	0.0	-3.2817167004011707	0.0	GO:0051017	M010	1	0	GO Biological Processes	19	actin filament bundle assembly	19_GO:0071840 cellular component organization or biogenesis	-4.516244435511036	21.787526427061312	8.948905571833132	20611	172	22	4	18.181818181818183	8.223036670302644	11518|11519|58234|243961	Add1|Add2|Shank3|Shank1	-3.188150522887205	6.0	12	0	0	-12.479127785300847	88.33285714285714
0	1	0	0.0	-3.247600295405646	0.0	GO:0061572	M010	1	0	GO Biological Processes	19	actin filament bundle organization	19_GO:0071840 cellular component organization or biogenesis	-4.486855180248596	21.414025974025975	8.865075728585568	20611	175	22	4	18.181818181818183	8.223036670302644	11518|11519|58234|243961	Add1|Add2|Shank3|Shank1	-3.16845150676579	6.0	12	0	0	-12.479127785300847	88.33285714285714
1	1	0	-2.5144423560038196	-2.6079124976782504	0.0	GO:0030837	M110	2	0	GO Biological Processes	19	negative regulation of actin filament polymerization	19_GO:0048519 negative regulation of biological process	-4.1817627453006025	8.7027445460943	6.438289721124732	20611	70	203	6	2.955665024630542	1.1886792495254404	11518|11519|13829|20742|27360|320827	Add1|Add2|Dmtn|Sptbn1|Add3|Cracd	-2.9268592094825725	3.0	12	0	0	-12.479127785300847	88.33285714285714
1	0	0	-2.800067919696877	0.0	0.0	GO:0008064	M100	1	0	GO Biological Processes	19	regulation of actin polymerization or depolymerization	19_GO:0071840 cellular component organization or biogenesis	-3.9199862960764946	4.784231294973306	5.240265361206413	20611	191	203	9	4.433497536945813	1.44470129744518	11518|11519|13829|20742|27360|54418|56431|74117|320827	Add1|Add2|Dmtn|Sptbn1|Add3|Fmn2|Dstn|Actr3|Cracd	-2.718990674173479	3.0	12	0	0	-12.479127785300847	88.33285714285714
1	0	0	-2.7536191983929585	0.0	0.0	GO:0030832	M100	1	0	GO Biological Processes	19	regulation of actin filament length	19_GO:0071840 cellular component organization or biogenesis	-3.8687434329253207	4.710248336803616	5.178389002590302	20611	194	203	9	4.433497536945813	1.44470129744518	11518|11519|13829|20742|27360|54418|56431|74117|320827	Add1|Add2|Dmtn|Sptbn1|Add3|Fmn2|Dstn|Actr3|Cracd	-2.681841199013382	3.0	12	0	0	-12.479127785300847	88.33285714285714
1	0	0	-2.440749099000045	0.0	0.0	GO:0008154	M100	1	0	GO Biological Processes	19	actin polymerization or depolymerization	19_GO:0071840 cellular component organization or biogenesis	-3.5208562941164843	4.230500821018063	4.760161292653307	20611	216	203	9	4.433497536945813	1.44470129744518	11518|11519|13829|20742|27360|54418|56431|74117|320827	Add1|Add2|Dmtn|Sptbn1|Add3|Fmn2|Dstn|Actr3|Cracd	-2.3985533063791733	3.0	12	0	0	-12.479127785300847	88.33285714285714
1	0	0	-2.495545332190687	0.0	0.0	GO:0030833	M100	1	0	GO Biological Processes	19	regulation of actin filament polymerization	19_GO:0071840 cellular component organization or biogenesis	-3.4871939505842353	4.695122298470913	4.867651341064493	20611	173	203	8	3.9408866995073892	1.3655834422674429	11518|11519|13829|20742|27360|54418|74117|320827	Add1|Add2|Dmtn|Sptbn1|Add3|Fmn2|Actr3|Cracd	-2.371998850183922	3.0	12	0	0	-12.479127785300847	88.33285714285714
1	0	0	-2.2650450146833756	0.0	0.0	GO:0030041	M100	1	0	GO Biological Processes	19	actin filament polymerization	19_GO:0071840 cellular component organization or biogenesis	-3.2316614804083046	4.297651627700889	4.542274038557342	20611	189	203	8	3.9408866995073892	1.3655834422674429	11518|11519|13829|20742|27360|54418|74117|320827	Add1|Add2|Dmtn|Sptbn1|Add3|Fmn2|Actr3|Cracd	-2.1643866582968903	3.0	12	0	0	-12.479127785300847	88.33285714285714
0	1	0	0.0	-3.526236810095047	0.0	GO:0006884	M010	1	0	GO Biological Processes	19	cell volume homeostasis	19_GO:0071840 cellular component organization or biogenesis	-2.3468726288835833	8.958707620979427	4.63209835233336	20611	34	203	3	1.477832512315271	0.8468988991052997	11518|16531|58234	Add1|Kcnma1|Shank3	-1.4155229545627486	3.0	12	0	0	-12.479127785300847	88.33285714285714
1	1	0	-5.403444739895621	-9.808334228054395	0.0	R-MMU-6794362	M110	2	0	Reactome Gene Sets	6	Protein-protein interactions at synapses		-11.731119450926043	18.46036721898791	14.169647956530378	20611	66	203	12	5.911330049261084	1.6552486783163536	13821|13822|14811|14812|14814|14816|58234|224997|228836|242667|243961|244310	Epb41l1|Epb41l2|Grin2a|Grin2b|Grin2d|Grm1|Shank3|Dlgap1|Dlgap4|Dlgap3|Shank1|Dlgap2	-9.446360684600721	3.0	13	1	1	-11.731119450926043	29.477037978706498
1	1	0	-5.39415751240469	-10.645640362258703	0.0	R-MMU-6794361	M110	2	0	Reactome Gene Sets	6	Neurexins and neuroligins		-10.91357354603565	29.477037978706498	15.824856050900316	20611	31	203	9	4.433497536945813	1.44470129744518	13821|13822|14816|58234|224997|228836|242667|243961|244310	Epb41l1|Epb41l2|Grm1|Shank3|Dlgap1|Dlgap4|Dlgap3|Shank1|Dlgap2	-8.66809486590664	3.0	13	0	0	-11.731119450926043	29.477037978706498
1	1	0	-4.325408191718024	-8.12819868410632	0.0	GO:0099601	M110	2	0	GO Biological Processes	19	regulation of neurotransmitter receptor activity	19_GO:0023052 signaling	-8.91463881633047	14.931179368299045	11.476175980017112	20611	68	203	10	4.926108374384237	1.5189189403652266	14811|19418|50932|58234|224997|228836|242667|243961|244310|380785	Grin2a|Rasgrf2|Mink1|Shank3|Dlgap1|Dlgap4|Dlgap3|Shank1|Dlgap2|Begain	-6.878521976209442	3.0	13	0	0	-11.731119450926043	29.477037978706498
1	1	0	-3.683857286196861	-5.873927990800106	0.0	GO:0010469	M110	2	0	GO Biological Processes	19	regulation of signaling receptor activity	19_GO:0023052 signaling	-7.698824327719514	8.461001642036125	8.960620384420306	20611	144	203	12	5.911330049261084	1.6552486783163536	14811|15182|19418|50932|58234|224997|228836|242667|243961|244310|380785|433759	Grin2a|Hdac2|Rasgrf2|Mink1|Shank3|Dlgap1|Dlgap4|Dlgap3|Shank1|Dlgap2|Begain|Hdac1	-5.838055727684386	3.0	13	0	0	-11.731119450926043	29.477037978706498
0	1	0	0.0	-6.1298444153041745	0.0	GO:0098962	M010	1	0	GO Biological Processes	19	regulation of postsynaptic neurotransmitter receptor activity	19_GO:0023052 signaling	-6.037673972460905	26.71895255379829	11.18581429592493	20611	19	203	5	2.4630541871921183	1.0878613329623028	224997|228836|242667|244310|380785	Dlgap1|Dlgap4|Dlgap3|Dlgap2|Begain	-4.434978193012546	3.0	13	0	0	-11.731119450926043	29.477037978706498
1	1	0	-9.162957564972906	-3.0278419882208194	0.0	GO:0098685	M110	2	0	GO Cellular Components	20	Schaffer collateral - CA1 synapse		-11.22145994056423	12.57918828196521	12.309725972055187	20611	113	203	14	6.896551724137931	1.7784876881211293	12217|13854|14816|17918|17967|19085|19262|20964|56149|78808|83397|229521|243961|245666	Bsn|Epn1|Grm1|Myo5a|Ncam1|Prkar1b|Ptpra|Syn1|Tamalin|Stxbp5|Akap12|Syt11|Shank1|Iqsec2	-8.956006329434297	3.0	14	1	1	-11.22145994056423	12.57918828196521
1	1	0	-4.1735364660180405	-8.748928050587836	0.0	GO:0099092	M110	2	0	GO Cellular Components	20	postsynaptic density, intracellular component		-10.91357354603565	29.477037978706498	15.824856050900316	20611	31	203	9	4.433497536945813	1.44470129744518	16800|18125|56440|58234|77097|224997|238276|240057|245666	Arhgef2|Nos1|Snx1|Shank3|Tanc2|Dlgap1|Akap5|Syngap1|Iqsec2	-8.66809486590664	3.0	15	1	1	-10.91357354603565	29.477037978706498
1	1	0	-3.794319156522652	-8.257509313785118	0.0	GO:0099091	M110	2	0	GO Cellular Components	20	postsynaptic specialization, intracellular component		-10.145386530177468	24.696977765943284	14.388689716546512	20611	37	203	9	4.433497536945813	1.44470129744518	16800|18125|56440|58234|77097|224997|238276|240057|245666	Arhgef2|Nos1|Snx1|Shank3|Tanc2|Dlgap1|Akap5|Syngap1|Iqsec2	-8.012359677048384	3.0	15	0	0	-10.91357354603565	29.477037978706498
1	1	0	-2.5416958975933164	-3.8445712344971783	0.0	GO:0043198	M110	2	0	GO Cellular Components	20	dendritic shaft		-5.2826226718077	10.300349825087455	7.7177242865156295	20611	69	203	7	3.4482758620689653	1.2806575046693234	12288|15165|16800|17754|170835|238276|240057	Cacna1c|Hcn1|Arhgef2|Map1a|Inpp5j|Akap5|Syngap1	-3.810777262125235	3.0	15	0	0	-10.91357354603565	29.477037978706498
1	1	0	-5.5084526550617	-7.366542354509886	0.0	GO:0072657	M110	2	0	GO Biological Processes	19	protein localization to membrane	19_GO:0051179 localization	-10.57130899078483	4.6860932171277	9.020569003118476	20611	585	203	27	13.300492610837438	2.3833847660043666	11496|11512|12286|12323|13829|14811|14812|17918|18483|20742|20907|21838|50791|56149|56216|58234|65114|67300|74117|76438|76686|109676|217124|228136|238276|240057|245666	Adam22|Adcy6|Cacna1a|Camk2b|Dmtn|Grin2a|Grin2b|Myo5a|Palm|Sptbn1|Stx1a|Thy1|Magi2|Tamalin|Stx1b|Shank3|Vps35|Cltc|Actr3|Rftn1|Clip3|Ank2|Ppp1r9b|Zdhhc5|Akap5|Syngap1|Iqsec2	-8.37549130779629	3.0	16	1	1	-10.57130899078483	11.771828371528521
1	1	0	-6.014978996777975	-5.958821645320449	0.0	GO:1903827	M110	2	0	GO Biological Processes	19	regulation of cellular protein localization	19_GO:0051179 localization	-10.469441403292619	4.826019218126637	9.045213927984754	20611	547	203	26	12.807881773399014	2.345466586096516	12298|12323|13822|13829|15505|17754|17762|17918|20742|50791|56149|58234|65114|67300|68053|68585|74117|76686|83431|140810|217124|228136|229521|230872|238276|245666	Cacnb4|Camk2b|Epb41l2|Dmtn|Hsph1|Map1a|Mapt|Myo5a|Sptbn1|Magi2|Tamalin|Shank3|Vps35|Cltc|Ubxn2b|Rtn4|Actr3|Clip3|Ndel1|Ttbk2|Ppp1r9b|Zdhhc5|Syt11|Crocc|Akap5|Iqsec2	-8.289417987487312	3.0	16	0	0	-10.57130899078483	11.771828371528521
1	1	0	-5.380245578634971	-4.131751045861122	0.0	GO:1990778	M110	2	0	GO Biological Processes	19	protein localization to cell periphery	19_GO:0051179 localization	-9.260263642546143	5.609503851073674	8.824568309799078	20611	362	203	20	9.852216748768473	2.0916859817776636	11496|11512|12323|13822|14811|17918|18483|20742|50791|56149|56216|65114|67300|74117|76686|109676|217124|228136|238276|245666	Adam22|Adcy6|Camk2b|Epb41l2|Grin2a|Myo5a|Palm|Sptbn1|Magi2|Tamalin|Stx1b|Vps35|Cltc|Actr3|Clip3|Ank2|Ppp1r9b|Zdhhc5|Akap5|Iqsec2	-7.177150239748891	3.0	16	0	0	-10.57130899078483	11.771828371528521
1	1	0	-5.347496032674364	-3.7077633359453652	0.0	GO:1904375	M110	2	0	GO Biological Processes	19	regulation of protein localization to cell periphery	19_GO:0051179 localization	-8.911732454832023	9.495800404011764	10.023476038076206	20611	139	203	13	6.403940886699507	1.7183214827777176	12323|13822|17918|20742|50791|56149|67300|74117|76686|217124|228136|238276|245666	Camk2b|Epb41l2|Myo5a|Sptbn1|Magi2|Tamalin|Cltc|Actr3|Clip3|Ppp1r9b|Zdhhc5|Akap5|Iqsec2	-6.877837074704954	3.0	16	0	0	-10.57130899078483	11.771828371528521
1	1	0	-3.9600740973335333	-3.9706948973795435	0.0	GO:1905475	M110	2	0	GO Biological Processes	19	regulation of protein localization to membrane	19_GO:0051179 localization	-8.025044748731283	7.252287121745249	8.771604655072057	20611	196	203	14	6.896551724137931	1.7784876881211293	12323|13829|17918|20742|50791|56149|58234|67300|74117|76686|217124|228136|238276|245666	Camk2b|Dmtn|Myo5a|Sptbn1|Magi2|Tamalin|Shank3|Cltc|Actr3|Clip3|Ppp1r9b|Zdhhc5|Akap5|Iqsec2	-6.10589063309128	3.0	16	0	0	-10.57130899078483	11.771828371528521
1	1	0	-3.700913297920728	-3.0278419882208194	0.0	GO:1903076	M110	2	0	GO Biological Processes	19	regulation of protein localization to plasma membrane	19_GO:0051179 localization	-6.751888622762233	8.985134487118009	8.488921243255541	20611	113	203	10	4.926108374384237	1.5189189403652266	12323|17918|20742|56149|67300|74117|76686|217124|228136|238276	Camk2b|Myo5a|Sptbn1|Tamalin|Cltc|Actr3|Clip3|Ppp1r9b|Zdhhc5|Akap5	-5.045873226252445	3.0	16	0	0	-10.57130899078483	11.771828371528521
1	1	0	-3.3766986746570757	-2.625744846319111	0.0	GO:1904377	M110	2	0	GO Biological Processes	19	positive regulation of protein localization to cell periphery	19_GO:0051179 localization	-6.413983483868268	11.771828371528521	8.93880370057392	20611	69	203	8	3.9408866995073892	1.3655834422674429	13822|17918|20742|74117|76686|217124|228136|238276	Epb41l2|Myo5a|Sptbn1|Actr3|Clip3|Ppp1r9b|Zdhhc5|Akap5	-4.759004875099806	3.0	16	0	0	-10.57130899078483	11.771828371528521
1	1	0	-2.9785327748132664	-3.0163021822217155	0.0	GO:0072659	M110	2	0	GO Biological Processes	19	protein localization to plasma membrane	19_GO:0051179 localization	-5.821370457845076	4.802190121155638	6.5714024201520544	20611	296	203	14	6.896551724137931	1.7784876881211293	11512|12323|17918|18483|20742|56149|65114|67300|74117|76686|109676|217124|228136|238276	Adcy6|Camk2b|Myo5a|Palm|Sptbn1|Tamalin|Vps35|Cltc|Actr3|Clip3|Ank2|Ppp1r9b|Zdhhc5|Akap5	-4.250331272756601	3.0	16	0	0	-10.57130899078483	11.771828371528521
1	0	0	-2.746866114406912	0.0	0.0	GO:1903078	M100	1	0	GO Biological Processes	19	positive regulation of protein localization to plasma membrane	19_GO:0051179 localization	-5.598550340767808	11.463292547274749	8.229162887762335	20611	62	203	7	3.4482758620689653	1.2806575046693234	17918|20742|74117|76686|217124|228136|238276	Myo5a|Sptbn1|Actr3|Clip3|Ppp1r9b|Zdhhc5|Akap5	-4.072302350824367	3.0	16	0	0	-10.57130899078483	11.771828371528521
1	1	0	-2.727246382945826	-2.1287046301787047	0.0	GO:1903829	M110	2	0	GO Biological Processes	19	positive regulation of cellular protein localization	19_GO:0051179 localization	-5.4739505691901575	4.484063961709996	6.234745270917641	20611	317	203	14	6.896551724137931	1.7784876881211293	12298|13822|17754|17762|17918|20742|68585|74117|76686|217124|228136|229521|230872|238276	Cacnb4|Epb41l2|Map1a|Mapt|Myo5a|Sptbn1|Rtn4|Actr3|Clip3|Ppp1r9b|Zdhhc5|Syt11|Crocc|Akap5	-3.9653644872663927	3.0	16	0	0	-10.57130899078483	11.771828371528521
1	0	0	-7.534309822924171	0.0	0.0	GO:0098982	M100	1	0	GO Cellular Components	20	GABA-ergic synapse		-10.453354706404435	12.570631011025098	11.854903118576592	20611	105	203	13	6.403940886699507	1.7183214827777176	12217|14397|18795|21366|26875|50791|54126|54525|116838|238988|242425|243616|243621	Bsn|Gabra4|Plcb1|Slc6a6|Pclo|Magi2|Arhgef7|Syt7|Rims2|Erc2|Gabbr2|Slc6a11|Iqsec3	-8.276422367576268	3.0	17	1	1	-10.453354706404435	60.9192118226601
1	1	0	-5.260858025971167	-2.134517694802305	0.0	GO:0044448	M110	2	0	GO Cellular Components	20	cell cortex part		-7.912933156496214	7.107241379310344	8.655949891489483	20611	200	203	14	6.896551724137931	1.7784876881211293	12217|13807|13822|13829|20742|26875|56431|56876|71764|116838|217124|235072|238988|245666	Bsn|Eno2|Epb41l2|Dmtn|Sptbn1|Pclo|Dstn|Nsmf|C2cd2l|Rims2|Ppp1r9b|Septin7|Erc2|Iqsec2	-6.011799523651915	3.0	17	0	0	-10.453354706404435	60.9192118226601
1	0	1	-4.504435631398251	0.0	-2.8034861002800335	GO:0005938	M101	2	0	GO Cellular Components	20	cell cortex		-7.1719113588005	5.308863775395215	7.573711755335257	20611	306	203	16	7.8817733990147785	1.8911968582332812	12217|13807|13822|13829|20742|26875|27360|54418|56431|56876|71764|116838|217124|235072|238988|245666	Bsn|Eno2|Epb41l2|Dmtn|Sptbn1|Pclo|Add3|Fmn2|Dstn|Nsmf|C2cd2l|Rims2|Ppp1r9b|Septin7|Erc2|Iqsec2	-5.404459824785483	3.0	17	0	0	-10.453354706404435	60.9192118226601
1	0	0	-5.045921202621876	0.0	0.0	GO:0099738	M100	1	0	GO Cellular Components	20	cell cortex region		-6.069898056631259	13.409889394925179	9.021987203709573	20611	53	203	7	3.4482758620689653	1.2806575046693234	12217|13807|13822|26875|116838|238988|245666	Bsn|Eno2|Epb41l2|Pclo|Rims2|Erc2|Iqsec2	-4.463576527835408	3.0	17	0	0	-10.453354706404435	60.9192118226601
1	0	0	-5.158267267908968	0.0	0.0	GO:0098831	M100	1	0	GO Cellular Components	20	presynaptic active zone cytoplasmic component		-5.916217378193147	25.383004926108377	10.880536169192903	20611	20	203	5	2.4630541871921183	1.0878613329623028	12217|26875|116838|238988|245666	Bsn|Pclo|Rims2|Erc2|Iqsec2	-4.334358909832277	3.0	17	0	0	-10.453354706404435	60.9192118226601
1	0	0	-4.8367703630344705	0.0	0.0	GO:0097470	M100	1	0	GO Cellular Components	20	ribbon synapse		-5.590131294881822	22.07217819661598	10.084469585797963	20611	23	203	5	2.4630541871921183	1.0878613329623028	12217|26875|67300|116838|245666	Bsn|Pclo|Cltc|Rims2|Iqsec2	-4.065383553415631	3.0	17	0	0	-10.453354706404435	60.9192118226601
1	0	0	-4.740320125937566	0.0	0.0	GO:0060077	M100	1	0	GO Cellular Components	20	inhibitory synapse		-5.492153052901838	21.152504105090312	9.852011246460874	20611	24	203	5	2.4630541871921183	1.0878613329623028	12217|26875|116838|229521|243621	Bsn|Pclo|Rims2|Syt11|Iqsec3	-3.9802491971502123	3.0	17	0	0	-10.453354706404435	60.9192118226601
1	0	1	-2.918020286661441	0.0	-2.2638611827439616	GO:0099568	M101	2	0	GO Cellular Components	20	cytoplasmic region		-5.291444055251667	3.6337775473165674	5.791967104496288	20611	475	203	17	8.374384236453203	1.9441818119099359	12217|13807|13822|13829|17762|20742|26875|27360|54418|56431|56876|71764|116838|217124|235072|238988|245666	Bsn|Eno2|Epb41l2|Dmtn|Mapt|Sptbn1|Pclo|Add3|Fmn2|Dstn|Nsmf|C2cd2l|Rims2|Ppp1r9b|Septin7|Erc2|Iqsec2	-3.81532586145789	3.0	17	0	0	-10.453354706404435	60.9192118226601
1	0	0	-2.7857635658085993	0.0	0.0	GO:0030863	M100	1	0	GO Cellular Components	20	cortical cytoskeleton		-5.286629095802085	5.527219093590776	6.458679957041284	20611	121	339	11	3.2448377581120944	0.9623514768520032	12217|13829|16897|17433|20742|26875|56431|56876|72042|116838|217124	Bsn|Dmtn|Llgl1|Mobp|Sptbn1|Pclo|Dstn|Nsmf|Cotl1|Rims2|Ppp1r9b	-3.8117359930376145	2.0	17	0	0	-10.453354706404435	60.9192118226601
1	0	0	-4.5686626986008845	0.0	0.0	GO:0048788	M100	1	0	GO Cellular Components	20	cytoskeleton of presynaptic active zone		-5.032534419186378	60.9192118226601	13.364140674445757	20611	5	203	3	1.477832512315271	0.8468988991052997	12217|26875|116838	Bsn|Pclo|Rims2	-3.613256502424903	3.0	17	0	0	-10.453354706404435	60.9192118226601
1	0	0	-3.6625807750368025	0.0	0.0	GO:0099569	M100	1	0	GO Cellular Components	20	presynaptic cytoskeleton		-4.120925697901019	33.8440065681445	9.829003408114781	20611	9	203	3	1.477832512315271	0.8468988991052997	12217|26875|116838	Bsn|Pclo|Rims2	-2.8775596167339237	3.0	17	0	0	-10.453354706404435	60.9192118226601
1	0	0	-3.258052996310247	0.0	0.0	GO:0098684	M100	1	0	GO Cellular Components	20	photoreceptor ribbon synapse		-3.7122700403999582	25.383004926108374	8.426390327729562	20611	12	203	3	1.477832512315271	0.8468988991052997	67300|116838|245666	Cltc|Rims2|Iqsec2	-2.5563803043113698	3.0	17	0	0	-10.453354706404435	60.9192118226601
1	1	0	-6.853328751981554	-2.657277121902917	0.0	GO:0060627	M110	2	0	GO Biological Processes	19	regulation of vesicle-mediated transport	19_GO:0051179 localization	-10.241574124967206	4.531181044660669	8.792337120229849	20611	605	203	27	13.300492610837438	2.3833847660043666	11518|11625|12286|12298|13855|16443|17918|17967|18752|20907|26875|50791|54525|56149|56216|59033|71435|73094|75734|76686|78771|78808|110351|116838|229521|238276|269774	Add1|Ahsg|Cacna1a|Cacnb4|Epn2|Itsn1|Myo5a|Ncam1|Prkcg|Stx1a|Pclo|Magi2|Syt7|Tamalin|Stx1b|Slc4a8|Arhgap21|Sgip1|Mff|Clip3|Mctp1|Stxbp5|Rap1gap|Rims2|Syt11|Akap5|Aak1	-8.088608941895934	3.0	18	1	1	-10.241574124967206	5.173606099588968
1	1	0	-6.130338898448363	-2.5177411463184916	0.0	GO:0006897	M110	2	0	GO Biological Processes	19	endocytosis	19_GO:0051179 localization	-7.198677701672277	3.3671333065245794	6.7396762683767015	20611	784	203	26	12.807881773399014	2.345466586096516	11518|11625|12934|13854|13855|16443|18752|19707|20907|22241|50791|54525|56440|67300|71435|73094|75734|76686|78771|104069|109676|110351|227801|229521|238276|269774	Add1|Ahsg|Dpysl2|Epn1|Epn2|Itsn1|Prkcg|Reps1|Stx1a|Ulk1|Magi2|Syt7|Snx1|Cltc|Arhgap21|Sgip1|Mff|Clip3|Mctp1|Sncb|Ank2|Rap1gap|Dennd1a|Syt11|Akap5|Aak1	-5.422754603243825	3.0	18	0	0	-10.241574124967206	5.173606099588968
1	1	0	-4.9756716855835466	-2.1456469427964606	0.0	GO:0030100	M110	2	0	GO Biological Processes	19	regulation of endocytosis	19_GO:0051179 localization	-7.018005453409395	5.173606099588968	7.432709319851416	20611	314	203	16	7.8817733990147785	1.8911968582332812	11518|11625|13855|16443|18752|50791|54525|71435|73094|75734|76686|78771|110351|229521|238276|269774	Add1|Ahsg|Epn2|Itsn1|Prkcg|Magi2|Syt7|Arhgap21|Sgip1|Mff|Clip3|Mctp1|Rap1gap|Syt11|Akap5|Aak1	-5.27618522629338	3.0	18	0	0	-10.241574124967206	5.173606099588968
1	0	0	-2.815771425313806	0.0	0.0	GO:0045807	M100	1	0	GO Biological Processes	19	positive regulation of endocytosis	19_GO:0051179 localization	-3.216595866633767	4.275032408607726	4.523146890768564	20611	190	203	8	3.9408866995073892	1.3655834422674429	11518|11625|16443|50791|73094|75734|76686|110351	Add1|Ahsg|Itsn1|Magi2|Sgip1|Mff|Clip3|Rap1gap	-2.1509927877872004	3.0	18	0	0	-10.241574124967206	5.173606099588968
1	1	0	-6.303381635357361	-2.313567611609121	0.0	mmu04911	M110	2	0	KEGG Pathway	24	Insulin secretion		-10.13371330645338	13.68971052194609	11.965302117715675	20611	89	203	12	5.911330049261084	1.6552486783163536	11512|11928|12288|12323|16531|18752|18795|20907|26875|98660|116838|232975	Adcy6|Atp1a1|Cacna1c|Camk2b|Kcnma1|Prkcg|Plcb1|Stx1a|Pclo|Atp1a2|Rims2|Atp1a3	-8.003461507379068	3.0	19	1	1	-10.13371330645338	30.45960591133005
1	0	0	-4.990837432914	0.0	0.0	ko04961	M100	1	0	KEGG Pathway	24	Endocrine and other factor-regulated calcium reabsorption		-6.013216227225896	13.16155810983397	8.924687606083149	20611	54	203	7	3.4482758620689653	1.2806575046693234	11512|11928|18752|18795|67300|98660|232975	Adcy6|Atp1a1|Prkcg|Plcb1|Cltc|Atp1a2|Atp1a3	-4.414606032770906	3.0	19	0	0	-10.13371330645338	30.45960591133005
1	0	0	-3.94195389195843	0.0	0.0	ko04970	M100	1	0	KEGG Pathway	24	Salivary secretion		-5.999056494328704	10.413540482505999	8.307318938511152	20611	78	203	8	3.9408866995073892	1.3655834422674429	11512|11928|16531|18125|18752|18795|98660|232975	Adcy6|Atp1a1|Kcnma1|Nos1|Prkcg|Plcb1|Atp1a2|Atp1a3	-4.402879328544714	3.0	19	0	0	-10.13371330645338	30.45960591133005
1	0	0	-4.9369272068225785	0.0	0.0	mmu04961	M100	1	0	KEGG Pathway	24	Endocrine and other factor-regulated calcium reabsorption		-5.9577084808616085	12.922257053291535	8.829931076094413	20611	55	203	7	3.4482758620689653	1.2806575046693234	11512|11928|18752|18795|67300|98660|232975	Adcy6|Atp1a1|Prkcg|Plcb1|Cltc|Atp1a2|Atp1a3	-4.3695443557114935	3.0	19	0	0	-10.13371330645338	30.45960591133005
1	0	0	-3.9068479788035617	0.0	0.0	mmu04970	M100	1	0	KEGG Pathway	24	Salivary secretion		-5.956339312172473	10.281723514373011	8.243532174540924	20611	79	203	8	3.9408866995073892	1.3655834422674429	11512|11928|16531|18125|18752|18795|98660|232975	Adcy6|Atp1a1|Kcnma1|Nos1|Prkcg|Plcb1|Atp1a2|Atp1a3	-4.368968419173296	3.0	19	0	0	-10.13371330645338	30.45960591133005
1	0	0	-3.3028934512656303	0.0	0.0	ko04024	M100	1	0	KEGG Pathway	24	cAMP signaling pathway		-5.3684957407295135	5.669300592633343	6.567614953898485	20611	197	203	11	5.41871921182266	1.588923177336244	11512|11928|12288|12323|14811|14812|14814|98660|232975|238871|242425	Adcy6|Atp1a1|Cacna1c|Camk2b|Grin2a|Grin2b|Grin2d|Atp1a2|Atp1a3|Pde4d|Gabbr2	-3.876128663902447	3.0	19	0	0	-10.13371330645338	30.45960591133005
1	0	0	-3.2348190569102395	0.0	0.0	mmu04024	M100	1	0	KEGG Pathway	24	cAMP signaling pathway		-5.2848057307853455	5.556478690292381	6.474297651244227	20611	201	203	11	5.41871921182266	1.588923177336244	11512|11928|12288|12323|14811|14812|14814|98660|232975|238871|242425	Adcy6|Atp1a1|Cacna1c|Camk2b|Grin2a|Grin2b|Grin2d|Atp1a2|Atp1a3|Pde4d|Gabbr2	-3.810777262125235	3.0	19	0	0	-10.13371330645338	30.45960591133005
1	0	0	-3.254869893090316	0.0	0.0	GO:1903115	M100	1	0	GO Biological Processes	19	regulation of actin filament-based movement	19_GO:0051179 localization	-5.1324701069747904	12.691502463054187	8.087876265458252	20611	48	203	6	2.955665024630542	1.1886792495254404	11928|12288|18125|98660|109676|238871	Atp1a1|Cacna1c|Nos1|Atp1a2|Ank2|Pde4d	-3.689980090644862	3.0	19	0	0	-10.13371330645338	30.45960591133005
1	0	0	-4.0879352795772075	0.0	0.0	ko04971	M100	1	0	KEGG Pathway	24	Gastric acid secretion		-5.078468512609135	9.604380242311276	7.395265063126069	20611	74	203	7	3.4482758620689653	1.2806575046693234	11512|11928|12323|18752|18795|98660|232975	Adcy6|Atp1a1|Camk2b|Prkcg|Plcb1|Atp1a2|Atp1a3	-3.6499441524160305	3.0	19	0	0	-10.13371330645338	30.45960591133005
1	0	0	-4.050575475886389	0.0	0.0	mmu04971	M100	1	0	KEGG Pathway	24	Gastric acid secretion		-5.039522350237761	9.476321839080459	7.3344395596924565	20611	75	203	7	3.4482758620689653	1.2806575046693234	11512|11928|12323|18752|18795|98660|232975	Adcy6|Atp1a1|Camk2b|Prkcg|Plcb1|Atp1a2|Atp1a3	-3.618626947502667	3.0	19	0	0	-10.13371330645338	30.45960591133005
1	0	0	-2.9560518760957173	0.0	0.0	GO:0030007	M100	1	0	GO Biological Processes	19	cellular potassium ion homeostasis	19_GO:0065007 biological regulation	-4.941060554426836	27.0752052545156	10.075548913457146	20611	15	203	4	1.9704433497536946	0.9754667645657231	11928|16531|98660|232975	Atp1a1|Kcnma1|Atp1a2|Atp1a3	-3.5374133018370726	3.0	19	0	0	-10.13371330645338	30.45960591133005
1	0	0	-5.170448234401057	0.0	0.0	GO:0035725	M100	1	0	GO Biological Processes	19	sodium ion transmembrane transport	19_GO:0051179 localization	-4.855282867415468	6.301987429930355	6.389884409761803	20611	145	203	9	4.433497536945813	1.44470129744518	11928|15165|18125|18795|21366|59033|98660|232975|243616	Atp1a1|Hcn1|Nos1|Plcb1|Slc6a6|Slc4a8|Atp1a2|Atp1a3|Slc6a11	-3.4605892866209276	3.0	19	0	0	-10.13371330645338	30.45960591133005
1	0	0	-2.9697938947739924	0.0	0.0	GO:0045121	M100	1	0	GO Cellular Components	20	membrane raft		-4.573277341134399	3.7308353697167163	5.365952917066696	20611	381	203	14	6.896551724137931	1.7784876881211293	11512|11519|11928|12288|13807|16531|17762|18125|21838|22330|76438|76686|98660|238276	Adcy6|Add2|Atp1a1|Cacna1c|Eno2|Kcnma1|Mapt|Nos1|Thy1|Vcl|Rftn1|Clip3|Atp1a2|Akap5	-3.2329182948893496	3.0	19	0	0	-10.13371330645338	30.45960591133005
1	0	0	-2.9589791161891137	0.0	0.0	GO:0098857	M100	1	0	GO Cellular Components	20	membrane microdomain		-4.560793902375898	3.721068784979238	5.353906551238313	20611	382	203	14	6.896551724137931	1.7784876881211293	11512|11519|11928|12288|13807|16531|17762|18125|21838|22330|76438|76686|98660|238276	Adcy6|Add2|Atp1a1|Cacna1c|Eno2|Kcnma1|Mapt|Nos1|Thy1|Vcl|Rftn1|Clip3|Atp1a2|Akap5	-3.2249813056799534	3.0	19	0	0	-10.13371330645338	30.45960591133005
1	0	0	-2.822200659835805	0.0	0.0	GO:0098589	M100	1	0	GO Cellular Components	20	membrane region		-4.40234825898009	3.598603230030554	5.20089036996508	20611	395	203	14	6.896551724137931	1.7784876881211293	11512|11519|11928|12288|13807|16531|17762|18125|21838|22330|76438|76686|98660|238276	Adcy6|Add2|Atp1a1|Cacna1c|Eno2|Kcnma1|Mapt|Nos1|Thy1|Vcl|Rftn1|Clip3|Atp1a2|Akap5	-3.1039540121870974	3.0	19	0	0	-10.13371330645338	30.45960591133005
1	0	0	-3.2106658236167163	0.0	0.0	GO:0042383	M100	1	0	GO Cellular Components	20	sarcolemma		-4.3690945499996	5.471785493053303	5.786861045715113	20611	167	203	9	4.433497536945813	1.44470129744518	11512|11928|12288|18125|22330|67300|98660|109676|232975	Adcy6|Atp1a1|Cacna1c|Nos1|Vcl|Cltc|Atp1a2|Ank2|Atp1a3	-3.078611176878632	3.0	19	0	0	-10.13371330645338	30.45960591133005
1	0	0	-2.6280071080097	0.0	0.0	GO:0086004	M100	1	0	GO Biological Processes	19	regulation of cardiac muscle cell contraction	19_GO:0051179 localization	-4.357927239169427	12.691502463054189	7.381751332269003	20611	40	203	5	2.4630541871921183	1.0878613329623028	11928|12288|98660|109676|238871	Atp1a1|Cacna1c|Atp1a2|Ank2|Pde4d	-3.0707931096832928	3.0	19	0	0	-10.13371330645338	30.45960591133005
1	0	0	-2.5144423560038196	0.0	0.0	GO:0055117	M100	1	0	GO Biological Processes	19	regulation of cardiac muscle contraction	19_GO:0032501 multicellular organismal process	-4.1817627453006025	8.7027445460943	6.438289721124732	20611	70	203	6	2.955665024630542	1.1886792495254404	11928|12288|98660|109676|208727|238871	Atp1a1|Cacna1c|Atp1a2|Ank2|Hdac4|Pde4d	-2.9268592094825725	3.0	19	0	0	-10.13371330645338	30.45960591133005
1	0	0	-2.4723746791912777	0.0	0.0	ko04972	M100	1	0	KEGG Pathway	24	Pancreatic secretion		-4.141097997809696	6.900234348844994	5.987051743099793	20611	103	203	7	3.4482758620689653	1.2806575046693234	11512|11928|16531|18752|18795|98660|232975	Adcy6|Atp1a1|Kcnma1|Prkcg|Plcb1|Atp1a2|Atp1a3	-2.8948510139928705	3.0	19	0	0	-10.13371330645338	30.45960591133005
1	1	0	-2.4613272227639498	-2.573060869789001	0.0	GO:0030315	M110	2	0	GO Cellular Components	20	T-tubule		-4.112711976086473	8.461001642036125	6.324999978595405	20611	72	203	6	2.955665024630542	1.1886792495254404	11928|12288|18125|67300|98660|109676	Atp1a1|Cacna1c|Nos1|Cltc|Atp1a2|Ank2	-2.872492269468048	3.0	19	0	0	-10.13371330645338	30.45960591133005
1	0	0	-3.2447405283673514	0.0	0.0	ko04918	M100	1	0	KEGG Pathway	24	Thyroid hormone synthesis		-4.079004502729735	8.345097509953439	6.269988048336164	20611	73	203	6	2.955665024630542	1.1886792495254404	11512|11928|18752|18795|98660|232975	Adcy6|Atp1a1|Prkcg|Plcb1|Atp1a2|Atp1a3	-2.8459243576222524	3.0	19	0	0	-10.13371330645338	30.45960591133005
1	0	0	-2.4108279002763586	0.0	0.0	mmu04972	M100	1	0	KEGG Pathway	24	Pancreatic secretion		-4.061985215285006	6.704944697462589	5.873017253288057	20611	106	203	7	3.4482758620689653	1.2806575046693234	11512|11928|16531|18752|18795|98660|232975	Adcy6|Atp1a1|Kcnma1|Prkcg|Plcb1|Atp1a2|Atp1a3	-2.8326949882887966	3.0	19	0	0	-10.13371330645338	30.45960591133005
1	0	0	-3.1513325523679008	0.0	0.0	mmu04918	M100	1	0	KEGG Pathway	24	Thyroid hormone synthesis		-3.9809724774111888	8.015685766139487	6.1110574037997285	20611	76	203	6	2.955665024630542	1.1886792495254404	11512|11928|18752|18795|98660|232975	Adcy6|Atp1a1|Prkcg|Plcb1|Atp1a2|Atp1a3	-2.767761002011723	3.0	19	0	0	-10.13371330645338	30.45960591133005
1	0	0	-2.313642891453962	0.0	0.0	ko04261	M100	1	0	KEGG Pathway	24	Adrenergic signaling in cardiomyocytes		-3.9715655558338656	5.525552092758286	5.491889168633423	20611	147	203	8	3.9408866995073892	1.3655834422674429	11512|11928|12288|12298|12323|18795|98660|232975	Adcy6|Atp1a1|Cacna1c|Cacnb4|Camk2b|Plcb1|Atp1a2|Atp1a3	-2.7593574566571566	3.0	19	0	0	-10.13371330645338	30.45960591133005
1	0	0	-3.5122204535601274	0.0	0.0	GO:0005890	M100	1	0	GO Cellular Components	20	sodium:potassium-exchanging ATPase complex		-3.9691877680406815	30.45960591133005	9.293291801978334	20611	10	203	3	1.477832512315271	0.8468988991052997	11928|98660|232975	Atp1a1|Atp1a2|Atp1a3	-2.758313907953037	3.0	19	0	0	-10.13371330645338	30.45960591133005
1	0	0	-2.006880379290698	0.0	0.0	ko04022	M100	1	0	KEGG Pathway	24	cGMP-PKG signaling pathway		-3.9578101277079214	3.980913751931451	5.016747967002981	20611	168	339	11	3.2448377581120944	0.9623514768520032	11512|11739|11928|12288|16531|18795|19055|22333|98660|232975|384783	Adcy6|Slc25a4|Atp1a1|Cacna1c|Kcnma1|Plcb1|Ppp3ca|Vdac1|Atp1a2|Atp1a3|Irs2	-2.74926136791446	2.0	19	0	0	-10.13371330645338	30.45960591133005
1	0	0	-2.006880379290698	0.0	0.0	mmu04022	M100	1	0	KEGG Pathway	24	cGMP-PKG signaling pathway		-3.9578101277079214	3.980913751931451	5.016747967002981	20611	168	339	11	3.2448377581120944	0.9623514768520032	11512|11739|11928|12288|16531|18795|19055|22333|98660|232975|384783	Adcy6|Slc25a4|Atp1a1|Cacna1c|Kcnma1|Plcb1|Ppp3ca|Vdac1|Atp1a2|Atp1a3|Irs2	-2.74926136791446	2.0	19	0	0	-10.13371330645338	30.45960591133005
1	0	0	-2.266287790585115	0.0	0.0	mmu04261	M100	1	0	KEGG Pathway	24	Adrenergic signaling in cardiomyocytes		-3.910553589927219	5.4150410509031195	5.412572664675374	20611	150	203	8	3.9408866995073892	1.3655834422674429	11512|11928|12288|12298|12323|18795|98660|232975	Adcy6|Atp1a1|Cacna1c|Cacnb4|Camk2b|Plcb1|Atp1a2|Atp1a3	-2.7131244227820996	3.0	19	0	0	-10.13371330645338	30.45960591133005
1	0	0	-3.1324531667227413	0.0	0.0	R-MMU-5578775	M100	1	0	Reactome Gene Sets	6	Ion homeostasis		-3.843366839042124	9.95411957886603	6.385328058065622	20611	51	203	5	2.4630541871921183	1.0878613329623028	11928|12323|18125|98660|232975	Atp1a1|Camk2b|Nos1|Atp1a2|Atp1a3	-2.6614781613205687	3.0	19	0	0	-10.13371330645338	30.45960591133005
1	0	0	-3.0554356745381126	0.0	0.0	R-MMU-936837	M100	1	0	Reactome Gene Sets	6	Ion transport by P-type ATPases		-3.7633450107480555	9.578492424946557	6.236562343306361	20611	53	203	5	2.4630541871921183	1.0878613329623028	11928|12323|98660|232975|320940	Atp1a1|Camk2b|Atp1a2|Atp1a3|Atp11c	-2.6000565525864356	3.0	19	0	0	-10.13371330645338	30.45960591133005
1	0	0	-3.258052996310247	0.0	0.0	GO:0090533	M100	1	0	GO Cellular Components	20	cation-transporting ATPase complex		-3.7122700403999582	25.383004926108374	8.426390327729562	20611	12	203	3	1.477832512315271	0.8468988991052997	11928|98660|232975	Atp1a1|Atp1a2|Atp1a3	-2.5563803043113698	3.0	19	0	0	-10.13371330645338	30.45960591133005
1	0	0	-3.103249521805258	0.0	0.0	GO:0045822	M100	1	0	GO Biological Processes	19	negative regulation of heart contraction	19_GO:0048519 negative regulation of biological process	-3.688621818215291	13.5376026272578	6.853756709751565	20611	30	203	4	1.9704433497536946	0.9754667645657231	11928|18125|98660|238871	Atp1a1|Nos1|Atp1a2|Pde4d	-2.5347813352536996	3.0	19	0	0	-10.13371330645338	30.45960591133005
1	0	0	-2.134082993481184	0.0	0.0	GO:0006942	M100	1	0	GO Biological Processes	19	regulation of striated muscle contraction	19_GO:0032501 multicellular organismal process	-3.6837786297910897	7.083629281704662	5.638416799206484	20611	86	203	6	2.955665024630542	1.1886792495254404	11928|12288|98660|109676|208727|238871	Atp1a1|Cacna1c|Atp1a2|Ank2|Hdac4|Pde4d	-2.5322683709679925	3.0	19	0	0	-10.13371330645338	30.45960591133005
1	0	0	-2.047395877704008	0.0	0.0	GO:0006941	M100	1	0	GO Biological Processes	19	striated muscle contraction	19_GO:0032501 multicellular organismal process	-3.626213505840384	4.922764591730109	5.04564664021591	20611	165	203	8	3.9408866995073892	1.3655834422674429	11928|12288|18125|98660|109676|208727|232975|238871	Atp1a1|Cacna1c|Nos1|Atp1a2|Ank2|Hdac4|Atp1a3|Pde4d	-2.486170434170044	3.0	19	0	0	-10.13371330645338	30.45960591133005
1	0	0	-2.067013832692009	0.0	0.0	GO:0030048	M100	1	0	GO Biological Processes	19	actin filament-based movement	19_GO:0009987 cellular process	-3.615365322269129	5.685793103448275	5.2407847562166525	20611	125	203	7	3.4482758620689653	1.2806575046693234	11928|12288|17918|18125|98660|109676|238871	Atp1a1|Cacna1c|Myo5a|Nos1|Atp1a2|Ank2|Pde4d	-2.4768252720816366	3.0	19	0	0	-10.13371330645338	30.45960591133005
1	0	0	-2.605738407055515	0.0	0.0	R-MMU-397014	M100	1	0	Reactome Gene Sets	6	Muscle contraction		-3.6083874578128707	4.893109383346193	5.022776859387344	20611	166	203	8	3.9408866995073892	1.3655834422674429	11928|12288|12323|18125|21894|22330|98660|232975	Atp1a1|Cacna1c|Camk2b|Nos1|Tln1|Vcl|Atp1a2|Atp1a3	-2.4715733767489185	3.0	19	0	0	-10.13371330645338	30.45960591133005
1	0	0	-2.0348239042337117	0.0	0.0	GO:0060048	M100	1	0	GO Biological Processes	19	cardiac muscle contraction	19_GO:0032501 multicellular organismal process	-3.5730895813583707	5.596253054575074	5.181854333765126	20611	127	203	7	3.4482758620689653	1.2806575046693234	11928|12288|98660|109676|208727|232975|238871	Atp1a1|Cacna1c|Atp1a2|Ank2|Hdac4|Atp1a3|Pde4d	-2.4431143149147982	3.0	19	0	0	-10.13371330645338	30.45960591133005
1	0	0	-3.048435817511128	0.0	0.0	GO:0036376	M100	1	0	GO Biological Processes	19	sodium ion export across plasma membrane	19_GO:0051179 localization	-3.499909221835964	21.75686136523575	7.748372838741053	20611	14	203	3	1.477832512315271	0.8468988991052997	11928|98660|232975	Atp1a1|Atp1a2|Atp1a3	-2.38166130073847	3.0	19	0	0	-10.13371330645338	30.45960591133005
1	0	0	-3.048435817511128	0.0	0.0	GO:0098533	M100	1	0	GO Cellular Components	20	ATPase dependent transmembrane transport complex		-3.499909221835964	21.75686136523575	7.748372838741053	20611	14	203	3	1.477832512315271	0.8468988991052997	11928|98660|232975	Atp1a1|Atp1a2|Atp1a3	-2.38166130073847	3.0	19	0	0	-10.13371330645338	30.45960591133005
1	0	0	-2.8616424219631065	0.0	0.0	GO:0060047	M100	1	0	GO Biological Processes	19	heart contraction	19_GO:0032501 multicellular organismal process	-3.3911887068472018	4.06128078817734	4.604847023078831	20611	225	203	9	4.433497536945813	1.44470129744518	11421|11928|12288|18125|98660|109676|208727|232975|238871	Ace|Atp1a1|Cacna1c|Nos1|Atp1a2|Ank2|Hdac4|Atp1a3|Pde4d	-2.2947190976813316	3.0	19	0	0	-10.13371330645338	30.45960591133005
1	0	0	-2.711214048305469	0.0	0.0	ko04960	M100	1	0	KEGG Pathway	24	Aldosterone-regulated sodium reabsorption		-3.2850188187062397	10.687581021519316	5.961356923156574	20611	38	203	4	1.9704433497536946	0.9754667645657231	11928|18752|98660|232975	Atp1a1|Prkcg|Atp1a2|Atp1a3	-2.2085547950279953	3.0	19	0	0	-10.13371330645338	30.45960591133005
1	0	0	-2.711214048305469	0.0	0.0	mmu04960	M100	1	0	KEGG Pathway	24	Aldosterone-regulated sodium reabsorption		-3.2850188187062397	10.687581021519316	5.961356923156574	20611	38	203	4	1.9704433497536946	0.9754667645657231	11928|18752|98660|232975	Atp1a1|Prkcg|Atp1a2|Atp1a3	-2.2085547950279953	3.0	19	0	0	-10.13371330645338	30.45960591133005
1	0	0	-2.735548559893277	0.0	0.0	GO:0003015	M100	1	0	GO Biological Processes	19	heart process	19_GO:0032501 multicellular organismal process	-3.2679889122917483	3.90507768093975	4.457407585610427	20611	234	203	9	4.433497536945813	1.44470129744518	11421|11928|12288|18125|98660|109676|208727|232975|238871	Ace|Atp1a1|Cacna1c|Nos1|Atp1a2|Ank2|Hdac4|Atp1a3|Pde4d	-2.1946904917880956	3.0	19	0	0	-10.13371330645338	30.45960591133005
1	0	0	-3.265736004695844	0.0	0.0	GO:0006814	M100	1	0	GO Biological Processes	19	sodium ion transport	19_GO:0051179 localization	-3.2414381774396834	3.871983802287718	4.4256388517181104	20611	236	203	9	4.433497536945813	1.44470129744518	11928|15165|18125|18795|21366|59033|98660|232975|243616	Atp1a1|Hcn1|Nos1|Plcb1|Slc6a6|Slc4a8|Atp1a2|Atp1a3|Slc6a11	-2.172163325865214	3.0	19	0	0	-10.13371330645338	30.45960591133005
1	0	0	-2.2754839978071093	0.0	0.0	R-MMU-5576891	M100	1	0	Reactome Gene Sets	6	Cardiac conduction		-3.048679417921719	5.391080692270806	4.668116514455896	20611	113	203	6	2.955665024630542	1.1886792495254404	11928|12288|12323|18125|98660|232975	Atp1a1|Cacna1c|Camk2b|Nos1|Atp1a2|Atp1a3	-2.007409681093626	3.0	19	0	0	-10.13371330645338	30.45960591133005
1	0	0	-2.4395615640140624	0.0	0.0	GO:1903523	M100	1	0	GO Biological Processes	19	negative regulation of blood circulation	19_GO:0048519 negative regulation of biological process	-3.0033106006525387	9.025068418171866	5.374856538530332	20611	45	203	4	1.9704433497536946	0.9754667645657231	11928|18125|98660|238871	Atp1a1|Nos1|Atp1a2|Pde4d	-1.968971836636112	3.0	19	0	0	-10.13371330645338	30.45960591133005
1	0	0	-2.370938354712689	0.0	0.0	mmu04978	M100	1	0	KEGG Pathway	24	Mineral absorption		-2.931825822796619	8.641022953568807	5.230382229711624	20611	47	203	4	1.9704433497536946	0.9754667645657231	11928|21750|98660|232975	Atp1a1|Terf2|Atp1a2|Atp1a3	-1.9099494217902018	3.0	19	0	0	-10.13371330645338	30.45960591133005
1	0	0	-2.458136738264252	0.0	0.0	ko04964	M100	1	0	KEGG Pathway	24	Proximal tubule bicarbonate reclamation		-2.8987027409150783	13.845275414240932	6.012068580731046	20611	22	203	3	1.477832512315271	0.8468988991052997	11928|98660|232975	Atp1a1|Atp1a2|Atp1a3	-1.883456918807674	3.0	19	0	0	-10.13371330645338	30.45960591133005
1	0	0	-2.458136738264252	0.0	0.0	mmu04964	M100	1	0	KEGG Pathway	24	Proximal tubule bicarbonate reclamation		-2.8987027409150783	13.845275414240932	6.012068580731046	20611	22	203	3	1.477832512315271	0.8468988991052997	11928|98660|232975	Atp1a1|Atp1a2|Atp1a3	-1.883456918807674	3.0	19	0	0	-10.13371330645338	30.45960591133005
1	0	0	-2.34844522989058	0.0	0.0	GO:0006883	M100	1	0	GO Biological Processes	19	cellular sodium ion homeostasis	19_GO:0065007 biological regulation	-2.786301384341251	12.691502463054187	5.715657625145472	20611	24	203	3	1.477832512315271	0.8468988991052997	11928|98660|232975	Atp1a1|Atp1a2|Atp1a3	-1.789547812218748	3.0	19	0	0	-10.13371330645338	30.45960591133005
1	0	0	-2.2786514303265433	0.0	0.0	GO:0008016	M100	1	0	GO Biological Processes	19	regulation of heart contraction	19_GO:0032501 multicellular organismal process	-2.5744452874017356	3.7804475421863533	3.8196243544522788	20611	188	203	7	3.4482758620689653	1.2806575046693234	11928|12288|18125|98660|109676|208727|238871	Atp1a1|Cacna1c|Nos1|Atp1a2|Ank2|Hdac4|Pde4d	-1.6109255810951684	3.0	19	0	0	-10.13371330645338	30.45960591133005
1	0	0	-2.033318437894545	0.0	0.0	GO:0002026	M100	1	0	GO Biological Processes	19	regulation of the force of heart contraction	19_GO:0032501 multicellular organismal process	-2.461744631299321	9.8256793262355	4.904481463048132	20611	31	203	3	1.477832512315271	0.8468988991052997	11928|18125|98660	Atp1a1|Nos1|Atp1a2	-1.5150799935330492	3.0	19	0	0	-10.13371330645338	30.45960591133005
1	0	0	-2.0051581973498345	0.0	0.0	GO:1903522	M100	1	0	GO Biological Processes	19	regulation of blood circulation	19_GO:0032501 multicellular organismal process	-2.432435130081539	3.210498646780506	3.52833449802642	20611	253	203	8	3.9408866995073892	1.3655834422674429	11928|12288|18125|27360|98660|109676|208727|238871	Atp1a1|Cacna1c|Nos1|Add3|Atp1a2|Ank2|Hdac4|Pde4d	-1.4915323610012134	3.0	19	0	0	-10.13371330645338	30.45960591133005
1	1	1	-4.60116374176524	-4.234414463525167	-2.321247678463137	GO:0042391	M111	3	0	GO Biological Processes	19	regulation of membrane potential	19_GO:0065007 biological regulation	-9.859477748859588	5.155047358061745	8.918424718469574	20611	453	203	23	11.330049261083744	2.2246214155693558	11928|12176|12286|12288|12298|14397|14811|14812|14814|15165|16531|17257|17762|18212|20907|56216|58234|59033|109676|116838|232975|243961|380785	Atp1a1|Bnip3|Cacna1a|Cacna1c|Cacnb4|Gabra4|Grin2a|Grin2b|Grin2d|Hcn1|Kcnma1|Mecp2|Mapt|Ntrk2|Stx1a|Stx1b|Shank3|Slc4a8|Ank2|Rims2|Atp1a3|Shank1|Begain	-7.737446280031967	3.0	20	1	1	-9.859477748859588	15.121790168745413
1	1	0	-6.384164947067588	-4.095829547424987	0.0	GO:0030534	M110	2	0	GO Biological Processes	19	adult behavior	19_GO:0007610 behavior	-9.291399188051525	8.18806610519625	9.82142023831738	20611	186	203	15	7.389162561576355	1.8360330615043707	11496|12286|12288|12298|14814|16531|17257|17762|18125|22223|58234|98660|170719|232975|243961	Adam22|Cacna1a|Cacna1c|Cacnb4|Grin2d|Kcnma1|Mecp2|Mapt|Nos1|Uchl1|Shank3|Atp1a2|Oxr1|Atp1a3|Shank1	-7.203293839696775	3.0	20	0	0	-9.859477748859588	15.121790168745413
1	1	0	-5.451209409833277	-3.0714635924324765	0.0	GO:0008344	M110	2	0	GO Biological Processes	19	adult locomotory behavior	19_GO:0007610 behavior	-9.041274389110459	11.076220331392745	10.568011257229347	20611	110	203	12	5.911330049261084	1.6552486783163536	11496|12286|12288|12298|14814|16531|17257|17762|22223|98660|170719|232975	Adam22|Cacna1a|Cacna1c|Cacnb4|Grin2d|Kcnma1|Mecp2|Mapt|Uchl1|Atp1a2|Oxr1|Atp1a3	-6.9869645441634125	3.0	20	0	0	-9.859477748859588	15.121790168745413
1	1	0	-5.281936002660006	-3.2838603187893463	0.0	GO:0007626	M110	2	0	GO Biological Processes	19	locomotory behavior	19_GO:0007610 behavior	-8.966966205878808	6.562906216636386	9.055356238588589	20611	263	203	17	8.374384236453203	1.9441818119099359	11496|12286|12288|12298|14811|14814|14816|16531|17257|17762|17918|22223|58234|65114|98660|170719|232975	Adam22|Cacna1a|Cacna1c|Cacnb4|Grin2a|Grin2d|Grm1|Kcnma1|Mecp2|Mapt|Myo5a|Uchl1|Shank3|Vps35|Atp1a2|Oxr1|Atp1a3	-6.919568355348091	3.0	20	0	0	-9.859477748859588	15.121790168745413
1	1	0	-3.2801869728095996	-5.508209155395134	0.0	GO:1902495	M110	2	0	GO Cellular Components	20	transmembrane transporter complex		-8.653978145003796	5.838902091628763	8.603579410935598	20611	313	203	18	8.866995073891626	1.9951615188868836	11928|12286|12288|12298|14397|14811|14812|14814|15165|16531|20907|58234|78808|98660|232975|238871|242667|243961	Atp1a1|Cacna1a|Cacna1c|Cacnb4|Gabra4|Grin2a|Grin2b|Grin2d|Hcn1|Kcnma1|Stx1a|Shank3|Stxbp5|Atp1a2|Atp1a3|Pde4d|Dlgap3|Shank1	-6.647972979631304	3.0	20	0	0	-9.859477748859588	15.121790168745413
1	1	0	-3.1160734550286953	-5.364467432019779	0.0	GO:1990351	M110	2	0	GO Cellular Components	20	transporter complex		-8.375600430692927	5.606062437668108	8.360608875538887	20611	326	203	18	8.866995073891626	1.9951615188868836	11928|12286|12288|12298|14397|14811|14812|14814|15165|16531|20907|58234|78808|98660|232975|238871|242667|243961	Atp1a1|Cacna1a|Cacna1c|Cacnb4|Gabra4|Grin2a|Grin2b|Grin2d|Hcn1|Kcnma1|Stx1a|Shank3|Stxbp5|Atp1a2|Atp1a3|Pde4d|Dlgap3|Shank1	-6.401631497320744	3.0	20	0	0	-9.859477748859588	15.121790168745413
1	1	0	-3.8475993794437486	-5.037590096875228	0.0	GO:0098797	M110	2	0	GO Cellular Components	20	plasma membrane protein complex		-8.090160996855449	4.170065095003519	7.585443315206522	20611	560	203	23	11.330049261083744	2.2246214155693558	11928|12286|12288|12298|14811|14812|14814|14816|15165|16531|20907|21366|54519|58234|67300|73094|78808|98660|232975|238871|242425|242667|243961	Atp1a1|Cacna1a|Cacna1c|Cacnb4|Grin2a|Grin2b|Grin2d|Grm1|Hcn1|Kcnma1|Stx1a|Slc6a6|Apbb1ip|Shank3|Cltc|Sgip1|Stxbp5|Atp1a2|Atp1a3|Pde4d|Gabbr2|Dlgap3|Shank1	-6.15846122619812	3.0	20	0	0	-9.859477748859588	15.121790168745413
1	1	0	-4.173886994624234	-3.233642356575857	0.0	GO:0098655	M110	2	0	GO Biological Processes	19	cation transmembrane transport	19_GO:0051179 localization	-7.558720473411281	3.5104155748873276	6.994596159535356	20611	752	203	26	12.807881773399014	2.345466586096516	11928|12286|12288|12298|14811|14812|14814|15165|16531|17918|18125|18795|19418|21366|21838|22333|27967|50932|58234|59033|98660|109676|232975|238871|243616|243961	Atp1a1|Cacna1a|Cacna1c|Cacnb4|Grin2a|Grin2b|Grin2d|Hcn1|Kcnma1|Myo5a|Nos1|Plcb1|Rasgrf2|Slc6a6|Thy1|Vdac1|Cherp|Mink1|Shank3|Slc4a8|Atp1a2|Ank2|Atp1a3|Pde4d|Slc6a11|Shank1	-5.730879575717336	3.0	20	0	0	-9.859477748859588	15.121790168745413
1	1	0	-3.7340516476803205	-3.8590251853181528	0.0	GO:0043269	M110	2	0	GO Biological Processes	19	regulation of ion transport	19_GO:0051179 localization	-7.524090967197168	3.4964669037288347	6.970119093814394	20611	755	203	26	12.807881773399014	2.345466586096516	11421|11928|12286|12288|12298|12934|14811|14812|15165|16531|17918|18125|18795|19418|21838|22333|50932|54525|58234|68585|98660|109676|229521|238276|238871|243961	Ace|Atp1a1|Cacna1a|Cacna1c|Cacnb4|Dpysl2|Grin2a|Grin2b|Hcn1|Kcnma1|Myo5a|Nos1|Plcb1|Rasgrf2|Thy1|Vdac1|Mink1|Syt7|Shank3|Rtn4|Atp1a2|Ank2|Syt11|Akap5|Pde4d|Shank1	-5.698998777931374	3.0	20	0	0	-9.859477748859588	15.121790168745413
1	1	0	-4.653740943470441	-4.057595679917415	0.0	GO:1904062	M110	2	0	GO Biological Processes	19	regulation of cation transmembrane transport	19_GO:0051179 localization	-6.762672493585161	4.652410606402613	7.080241773099572	20611	371	203	17	8.374384236453203	1.9441818119099359	12286|12288|12298|14811|15165|17918|18125|18795|19418|21838|22333|50932|58234|98660|109676|238871|243961	Cacna1a|Cacna1c|Cacnb4|Grin2a|Hcn1|Myo5a|Nos1|Plcb1|Rasgrf2|Thy1|Vdac1|Mink1|Shank3|Atp1a2|Ank2|Pde4d|Shank1	-5.053521383222515	3.0	20	0	0	-9.859477748859588	15.121790168745413
1	1	0	-2.0141797389983718	-5.694695942550362	0.0	GO:0034702	M110	2	0	GO Cellular Components	20	ion channel complex		-6.562039929286461	5.127879783052197	7.14651539193022	20611	297	203	15	7.389162561576355	1.8360330615043707	12286|12288|12298|14397|14811|14812|14814|15165|16531|20907|58234|78808|238871|242667|243961	Cacna1a|Cacna1c|Cacnb4|Gabra4|Grin2a|Grin2b|Grin2d|Hcn1|Kcnma1|Stx1a|Shank3|Stxbp5|Pde4d|Dlgap3|Shank1	-4.8793411542891025	3.0	20	0	0	-9.859477748859588	15.121790168745413
1	1	0	-3.297673836554634	-3.108862754863718	0.0	GO:0007628	M110	2	0	GO Biological Processes	19	adult walking behavior	19_GO:0007610 behavior	-6.43753805522037	15.121790168745413	9.666553915509997	20611	47	203	7	3.4482758620689653	1.2806575046693234	12286|12288|12298|16531|17762|22223|170719	Cacna1a|Cacna1c|Cacnb4|Kcnma1|Mapt|Uchl1|Oxr1	-4.775087529126472	3.0	20	0	0	-9.859477748859588	15.121790168745413
1	1	0	-3.2130936638640364	-3.0557855476985583	0.0	GO:0090659	M110	2	0	GO Biological Processes	19	walking behavior	19_GO:0007610 behavior	-6.309366032887814	14.504574243490499	9.439153560735743	20611	49	203	7	3.4482758620689653	1.2806575046693234	12286|12288|12298|16531|17762|22223|170719	Cacna1a|Cacna1c|Cacnb4|Kcnma1|Mapt|Uchl1|Oxr1	-4.6698508506665615	3.0	20	0	0	-9.859477748859588	15.121790168745413
1	0	0	-3.2944106324220095	0.0	0.0	GO:0098662	M100	1	0	GO Biological Processes	19	inorganic cation transmembrane transport	19_GO:0051179 localization	-6.133354803960163	3.358954035334642	6.167216378025004	20611	665	203	22	10.83743842364532	2.1817579692408486	11928|12286|12288|12298|14811|14812|14814|15165|16531|17918|18125|18795|21366|21838|22333|27967|59033|98660|109676|232975|238871|243616	Atp1a1|Cacna1a|Cacna1c|Cacnb4|Grin2a|Grin2b|Grin2d|Hcn1|Kcnma1|Myo5a|Nos1|Plcb1|Slc6a6|Thy1|Vdac1|Cherp|Slc4a8|Atp1a2|Ank2|Atp1a3|Pde4d|Slc6a11	-4.517320717588434	3.0	20	0	0	-9.859477748859588	15.121790168745413
1	1	0	-2.845084913826738	-2.1951929400094388	0.0	GO:0098660	M110	2	0	GO Biological Processes	19	inorganic ion transmembrane transport	19_GO:0051179 localization	-6.1093397130224005	3.2343995196703195	6.095505764044894	20611	722	203	23	11.330049261083744	2.2246214155693558	11928|12286|12288|12298|14397|14811|14812|14814|15165|16531|17918|18125|18795|21366|21838|22333|27967|59033|98660|109676|232975|238871|243616	Atp1a1|Cacna1a|Cacna1c|Cacnb4|Gabra4|Grin2a|Grin2b|Grin2d|Hcn1|Kcnma1|Myo5a|Nos1|Plcb1|Slc6a6|Thy1|Vdac1|Cherp|Slc4a8|Atp1a2|Ank2|Atp1a3|Pde4d|Slc6a11	-4.498355619387312	3.0	20	0	0	-9.859477748859588	15.121790168745413
1	1	0	-2.1336193417266593	-3.6601272997008927	0.0	GO:0006816	M110	2	0	GO Biological Processes	19	calcium ion transport	19_GO:0051179 localization	-5.954554757928403	4.070859280602287	6.372263771783497	20611	424	203	17	8.374384236453203	1.9441818119099359	11421|12286|12288|12298|12323|14811|14812|14814|17918|18125|21838|22333|27967|98660|109676|238276|238871	Ace|Cacna1a|Cacna1c|Cacnb4|Camk2b|Grin2a|Grin2b|Grin2d|Myo5a|Nos1|Thy1|Vdac1|Cherp|Atp1a2|Ank2|Akap5|Pde4d	-4.367975650894949	3.0	20	0	0	-9.859477748859588	15.121790168745413
0	1	0	0.0	-3.214136447807488	0.0	GO:0060401	M010	1	0	GO Biological Processes	19	cytosolic calcium ion transport	19_GO:0051179 localization	-5.7959388986554465	6.274450655891958	7.048682674047282	20611	178	203	11	5.41871921182266	1.588923177336244	12288|14811|14812|14814|17918|21838|22333|27967|109676|238276|238871	Cacna1c|Grin2a|Grin2b|Grin2d|Myo5a|Thy1|Vdac1|Cherp|Ank2|Akap5|Pde4d	-4.230963260327632	3.0	20	0	0	-9.859477748859588	15.121790168745413
1	1	0	-3.9725761709860934	-3.365835458944234	0.0	GO:0034762	M110	2	0	GO Biological Processes	19	regulation of transmembrane transport	19_GO:0051179 localization	-5.754668756954218	3.430135800825456	5.983523473803194	20611	592	203	20	9.852216748768473	2.0916859817776636	11421|12286|12288|12298|14811|15165|16531|17918|18125|18795|19418|21838|22333|50932|58234|76686|98660|109676|238871|243961	Ace|Cacna1a|Cacna1c|Cacnb4|Grin2a|Hcn1|Kcnma1|Myo5a|Nos1|Plcb1|Rasgrf2|Thy1|Vdac1|Mink1|Shank3|Clip3|Atp1a2|Ank2|Pde4d|Shank1	-4.195673171552853	3.0	20	0	0	-9.859477748859588	15.121790168745413
1	1	0	-2.3504072971145713	-3.6657799955982164	0.0	GO:0034703	M110	2	0	GO Cellular Components	20	cation channel complex		-5.640040449259401	5.463606441494179	6.684021016293583	20611	223	203	12	5.911330049261084	1.6552486783163536	12286|12288|12298|14811|14812|14814|15165|16531|20907|238871|242667|243961	Cacna1a|Cacna1c|Cacnb4|Grin2a|Grin2b|Grin2d|Hcn1|Kcnma1|Stx1a|Pde4d|Dlgap3|Shank1	-4.104174161809097	3.0	20	0	0	-9.859477748859588	15.121790168745413
1	1	0	-3.578598438824288	-3.921167020878031	0.0	GO:0034765	M110	2	0	GO Biological Processes	19	regulation of ion transmembrane transport	19_GO:0051179 localization	-5.633658572639841	3.6698320375096447	6.015157133070616	20611	498	203	18	8.866995073891626	1.9951615188868836	12286|12288|12298|14811|15165|16531|17918|18125|18795|19418|21838|22333|50932|58234|98660|109676|238871|243961	Cacna1a|Cacna1c|Cacnb4|Grin2a|Hcn1|Kcnma1|Myo5a|Nos1|Plcb1|Rasgrf2|Thy1|Vdac1|Mink1|Shank3|Atp1a2|Ank2|Pde4d|Shank1	-4.099898810654549	3.0	20	0	0	-9.859477748859588	15.121790168745413
1	1	0	-4.577557745842863	-3.257956139305796	0.0	GO:0032412	M110	2	0	GO Biological Processes	19	regulation of ion transmembrane transporter activity	19_GO:0051179 localization	-5.59954407585594	4.962091188562538	6.4866912929391205	20611	266	203	13	6.403940886699507	1.7183214827777176	12286|12298|14811|15165|17918|18795|19418|50932|58234|98660|109676|238871|243961	Cacna1a|Cacnb4|Grin2a|Hcn1|Myo5a|Plcb1|Rasgrf2|Mink1|Shank3|Atp1a2|Ank2|Pde4d|Shank1	-4.072302350824367	3.0	20	0	0	-9.859477748859588	15.121790168745413
1	1	0	-5.0112751394971475	-3.165804231382954	0.0	GO:0022898	M110	2	0	GO Biological Processes	19	regulation of transmembrane transporter activity	19_GO:0051179 localization	-5.4252276657917395	3.7313717346623645	5.918338921503979	20611	277	339	17	5.014749262536873	1.185367045562979	11739|12286|12298|14811|14873|15165|17918|18795|19418|50932|58234|67704|94253|98660|109676|238871|243961	Slc25a4|Cacna1a|Cacnb4|Grin2a|Gsto1|Hcn1|Myo5a|Plcb1|Rasgrf2|Mink1|Shank3|1810037I17Rik|Hecw1|Atp1a2|Ank2|Pde4d|Shank1	-3.925798734477186	2.0	20	0	0	-9.859477748859588	15.121790168745413
1	1	0	-2.760756326819157	-2.333526885076265	0.0	GO:0006873	M110	2	0	GO Biological Processes	19	cellular ion homeostasis	19_GO:0065007 biological regulation	-5.366607619813809	3.1172111312764668	5.61640026466087	20611	684	203	21	10.344827586206897	2.1374761841007133	11928|12176|12286|12288|12298|12709|14811|14812|14814|14816|16531|17918|18125|21838|27967|59033|98660|109676|232975|238276|238871	Atp1a1|Bnip3|Cacna1a|Cacna1c|Cacnb4|Ckb|Grin2a|Grin2b|Grin2d|Grm1|Kcnma1|Myo5a|Nos1|Thy1|Cherp|Slc4a8|Atp1a2|Ank2|Atp1a3|Akap5|Pde4d	-3.87551227005038	3.0	20	0	0	-9.859477748859588	15.121790168745413
1	1	0	-2.1030288531935857	-2.465929448574896	0.0	GO:0060402	M110	2	0	GO Biological Processes	19	calcium ion transport into cytosol	19_GO:0051179 localization	-5.337787104261193	6.306336627604566	6.741365459477851	20611	161	203	10	4.926108374384237	1.5189189403652266	12288|14811|14812|14814|17918|21838|27967|109676|238276|238871	Cacna1c|Grin2a|Grin2b|Grin2d|Myo5a|Thy1|Cherp|Ank2|Akap5|Pde4d	-3.8492240910131588	3.0	20	0	0	-9.859477748859588	15.121790168745413
0	1	0	0.0	-3.3424255695937224	0.0	GO:0070838	M010	1	0	GO Biological Processes	19	divalent metal ion transport	19_GO:0051179 localization	-5.315651352992996	3.649142357241796	5.813189638734492	20611	473	203	17	8.374384236453203	1.9441818119099359	11421|12286|12288|12298|12323|14811|14812|14814|17918|18125|21838|22333|27967|98660|109676|238276|238871	Ace|Cacna1a|Cacna1c|Cacnb4|Camk2b|Grin2a|Grin2b|Grin2d|Myo5a|Nos1|Thy1|Vdac1|Cherp|Atp1a2|Ank2|Akap5|Pde4d	-3.8345966541696104	3.0	20	0	0	-9.859477748859588	15.121790168745413
0	1	0	0.0	-3.324290336500095	0.0	GO:0072511	M010	1	0	GO Biological Processes	19	divalent inorganic cation transport	19_GO:0051179 localization	-5.2793912959203455	3.626143560872625	5.781398627227254	20611	476	203	17	8.374384236453203	1.9441818119099359	11421|12286|12288|12298|12323|14811|14812|14814|17918|18125|21838|22333|27967|98660|109676|238276|238871	Ace|Cacna1a|Cacna1c|Cacnb4|Camk2b|Grin2a|Grin2b|Grin2d|Myo5a|Nos1|Thy1|Vdac1|Cherp|Atp1a2|Ank2|Akap5|Pde4d	-3.8081528667446554	3.0	20	0	0	-9.859477748859588	15.121790168745413
1	1	0	-2.112729562635891	-3.085667967944976	0.0	GO:0070588	M110	2	0	GO Biological Processes	19	calcium ion transmembrane transport	19_GO:0051179 localization	-5.2392449616387715	4.5990113454969865	6.123593635709489	20611	287	203	13	6.403940886699507	1.7183214827777176	12286|12288|12298|14811|14812|14814|17918|21838|22333|27967|98660|109676|238871	Cacna1a|Cacna1c|Cacnb4|Grin2a|Grin2b|Grin2d|Myo5a|Thy1|Vdac1|Cherp|Atp1a2|Ank2|Pde4d	-3.7746279210142637	3.0	20	0	0	-9.859477748859588	15.121790168745413
1	1	0	-4.810992625877033	-3.0778350063133986	0.0	GO:0032409	M110	2	0	GO Biological Processes	19	regulation of transporter activity	19_GO:0065007 biological regulation	-5.222913731653676	4.5830425561029	6.107185249879025	20611	288	203	13	6.403940886699507	1.7183214827777176	12286|12298|14811|15165|17918|18795|19418|50932|58234|98660|109676|238871|243961	Cacna1a|Cacnb4|Grin2a|Hcn1|Myo5a|Plcb1|Rasgrf2|Mink1|Shank3|Atp1a2|Ank2|Pde4d|Shank1	-3.7606796571279903	3.0	20	0	0	-9.859477748859588	15.121790168745413
1	1	0	-2.486250647860686	-2.0214138327537086	0.0	GO:0098771	M110	2	0	GO Biological Processes	19	inorganic ion homeostasis	19_GO:0065007 biological regulation	-5.068263217851446	2.8859230406944922	5.333880015855829	20611	774	203	22	10.83743842364532	2.1817579692408486	11421|11928|12176|12286|12288|12298|12709|14811|14812|14814|14816|16531|17918|18125|21838|27967|59033|98660|109676|232975|238276|238871	Ace|Atp1a1|Bnip3|Cacna1a|Cacna1c|Cacnb4|Ckb|Grin2a|Grin2b|Grin2d|Grm1|Kcnma1|Myo5a|Nos1|Thy1|Cherp|Slc4a8|Atp1a2|Ank2|Atp1a3|Akap5|Pde4d	-3.6418823748635027	3.0	20	0	0	-9.859477748859588	15.121790168745413
1	1	0	-2.2747533105632236	-2.082340570781341	0.0	GO:0006875	M110	2	0	GO Biological Processes	19	cellular metal ion homeostasis	19_GO:0065007 biological regulation	-5.068213323919952	3.2044989607711574	5.474976305615488	20611	602	203	19	9.35960591133005	2.0442860031434638	11928|12176|12286|12288|12298|14811|14812|14814|14816|16531|17918|18125|21838|27967|98660|109676|232975|238276|238871	Atp1a1|Bnip3|Cacna1a|Cacna1c|Cacnb4|Grin2a|Grin2b|Grin2d|Grm1|Kcnma1|Myo5a|Nos1|Thy1|Cherp|Atp1a2|Ank2|Atp1a3|Akap5|Pde4d	-3.6418823748635027	3.0	20	0	0	-9.859477748859588	15.121790168745413
1	0	0	-2.429331279357348	0.0	0.0	GO:0097553	M100	1	0	GO Biological Processes	19	calcium ion transmembrane import into cytosol	19_GO:0051179 localization	-4.978098847354644	6.527058409570725	6.544482864720257	20611	140	203	9	4.433497536945813	1.44470129744518	12288|14811|14812|14814|17918|21838|27967|109676|238871	Cacna1c|Grin2a|Grin2b|Grin2d|Myo5a|Thy1|Cherp|Ank2|Pde4d	-3.567874607568214	3.0	20	0	0	-9.859477748859588	15.121790168745413
1	0	0	-2.5094001439176017	0.0	0.0	GO:0030003	M100	1	0	GO Biological Processes	19	cellular cation homeostasis	19_GO:0065007 biological regulation	-4.964086127433367	3.035336911941211	5.337671028260231	20611	669	203	20	9.852216748768473	2.0916859817776636	11928|12176|12286|12288|12298|14811|14812|14814|14816|16531|17918|18125|21838|27967|59033|98660|109676|232975|238276|238871	Atp1a1|Bnip3|Cacna1a|Cacna1c|Cacnb4|Grin2a|Grin2b|Grin2d|Grm1|Kcnma1|Myo5a|Nos1|Thy1|Cherp|Slc4a8|Atp1a2|Ank2|Atp1a3|Akap5|Pde4d	-3.5559650127347013	3.0	20	0	0	-9.859477748859588	15.121790168745413
1	0	0	-2.0728681421270125	0.0	0.0	GO:0055065	M100	1	0	GO Biological Processes	19	metal ion homeostasis	19_GO:0065007 biological regulation	-4.824841798112424	2.968772505977588	5.222631914353789	20611	684	203	20	9.852216748768473	2.0916859817776636	11421|11928|12176|12286|12288|12298|14811|14812|14814|14816|16531|17918|18125|21838|27967|98660|109676|232975|238276|238871	Ace|Atp1a1|Bnip3|Cacna1a|Cacna1c|Cacnb4|Grin2a|Grin2b|Grin2d|Grm1|Kcnma1|Myo5a|Nos1|Thy1|Cherp|Atp1a2|Ank2|Atp1a3|Akap5|Pde4d	-3.4367177612542723	3.0	20	0	0	-9.859477748859588	15.121790168745413
1	0	0	-2.2416384639785107	0.0	0.0	GO:0055080	M100	1	0	GO Biological Processes	19	cation homeostasis	19_GO:0065007 biological regulation	-4.667822398139416	2.801803434682133	5.051336207887829	20611	761	203	21	10.344827586206897	2.1374761841007133	11421|11928|12176|12286|12288|12298|14811|14812|14814|14816|16531|17918|18125|21838|27967|59033|98660|109676|232975|238276|238871	Ace|Atp1a1|Bnip3|Cacna1a|Cacna1c|Cacnb4|Grin2a|Grin2b|Grin2d|Grm1|Kcnma1|Myo5a|Nos1|Thy1|Cherp|Slc4a8|Atp1a2|Ank2|Atp1a3|Akap5|Pde4d	-3.307342917875977	3.0	20	0	0	-9.859477748859588	15.121790168745413
0	1	0	0.0	-3.1333489485550334	0.0	GO:0051924	M010	1	0	GO Biological Processes	19	regulation of calcium ion transport	19_GO:0051179 localization	-4.623588012305225	4.335886962466911	5.615424451013608	20611	281	203	12	5.911330049261084	1.6552486783163536	11421|12286|12288|12298|17918|18125|21838|22333|98660|109676|238276|238871	Ace|Cacna1a|Cacna1c|Cacnb4|Myo5a|Nos1|Thy1|Vdac1|Atp1a2|Ank2|Akap5|Pde4d	-3.273327697223472	3.0	20	0	0	-9.859477748859588	15.121790168745413
1	0	0	-2.45146517667262	0.0	0.0	GO:0006874	M100	1	0	GO Biological Processes	19	cellular calcium ion homeostasis	19_GO:0065007 biological regulation	-4.619933735288895	3.3773644808127568	5.261786381729385	20611	481	203	16	7.8817733990147785	1.8911968582332812	12176|12286|12288|12298|14811|14812|14814|14816|17918|18125|21838|27967|98660|109676|238276|238871	Bnip3|Cacna1a|Cacna1c|Cacnb4|Grin2a|Grin2b|Grin2d|Grm1|Myo5a|Nos1|Thy1|Cherp|Atp1a2|Ank2|Akap5|Pde4d	-3.2701322628086227	3.0	20	0	0	-9.859477748859588	15.121790168745413
0	1	0	0.0	-2.4815277378735776	0.0	GO:0051480	M010	1	0	GO Biological Processes	19	regulation of cytosolic calcium ion concentration	19_GO:0065007 biological regulation	-4.610988485164363	3.7604451742382774	5.402337062030118	20611	378	203	14	6.896551724137931	1.7784876881211293	12286|12288|14811|14812|14814|14816|17918|18125|21838|27967|98660|109676|238276|238871	Cacna1a|Cacna1c|Grin2a|Grin2b|Grin2d|Grm1|Myo5a|Nos1|Thy1|Cherp|Atp1a2|Ank2|Akap5|Pde4d	-3.262788037743477	3.0	20	0	0	-9.859477748859588	15.121790168745413
1	0	0	-2.321515885582027	0.0	0.0	GO:0055074	M100	1	0	GO Biological Processes	19	calcium ion homeostasis	19_GO:0065007 biological regulation	-4.448828834703486	3.2686364492372957	5.105998336131853	20611	497	203	16	7.8817733990147785	1.8911968582332812	12176|12286|12288|12298|14811|14812|14814|14816|17918|18125|21838|27967|98660|109676|238276|238871	Bnip3|Cacna1a|Cacna1c|Cacnb4|Grin2a|Grin2b|Grin2d|Grm1|Myo5a|Nos1|Thy1|Cherp|Atp1a2|Ank2|Akap5|Pde4d	-3.1376177330128767	3.0	20	0	0	-9.859477748859588	15.121790168745413
1	0	0	-2.228581017406644	0.0	0.0	GO:0072503	M100	1	0	GO Biological Processes	19	cellular divalent inorganic cation homeostasis	19_GO:0065007 biological regulation	-4.325399469726725	3.1915762578996776	4.993242240837704	20611	509	203	16	7.8817733990147785	1.8911968582332812	12176|12286|12288|12298|14811|14812|14814|14816|17918|18125|21838|27967|98660|109676|238276|238871	Bnip3|Cacna1a|Cacna1c|Cacnb4|Grin2a|Grin2b|Grin2d|Grm1|Myo5a|Nos1|Thy1|Cherp|Atp1a2|Ank2|Akap5|Pde4d	-3.042779976474241	3.0	20	0	0	-9.859477748859588	15.121790168745413
0	1	0	0.0	-3.30483494212401	0.0	GO:1903169	M010	1	0	GO Biological Processes	19	regulation of calcium ion transmembrane transport	19_GO:0051179 localization	-4.308787342704519	5.375224572587656	5.71295144715899	20611	170	203	9	4.433497536945813	1.44470129744518	12286|12288|12298|17918|21838|22333|98660|109676|238871	Cacna1a|Cacna1c|Cacnb4|Myo5a|Thy1|Vdac1|Atp1a2|Ank2|Pde4d	-3.029910758605152	3.0	20	0	0	-9.859477748859588	15.121790168745413
0	1	0	0.0	-3.722380144107412	0.0	GO:0001508	M010	1	0	GO Biological Processes	19	action potential	19_GO:0065007 biological regulation	-4.163970998958004	5.8859141857642605	5.743563500443737	20611	138	203	8	3.9408866995073892	1.3655834422674429	12288|12298|14811|14812|15165|16531|18212|109676	Cacna1c|Cacnb4|Grin2a|Grin2b|Hcn1|Kcnma1|Ntrk2|Ank2	-2.912635988119633	3.0	20	0	0	-9.859477748859588	15.121790168745413
1	0	0	-2.0535526213657134	0.0	0.0	GO:0072507	M100	1	0	GO Biological Processes	19	divalent inorganic cation homeostasis	19_GO:0065007 biological regulation	-4.090290263167455	3.0478655070749268	4.777399972258037	20611	533	203	16	7.8817733990147785	1.8911968582332812	12176|12286|12288|12298|14811|14812|14814|14816|17918|18125|21838|27967|98660|109676|238276|238871	Bnip3|Cacna1a|Cacna1c|Cacnb4|Grin2a|Grin2b|Grin2d|Grm1|Myo5a|Nos1|Thy1|Cherp|Atp1a2|Ank2|Akap5|Pde4d	-2.8554539713811327	3.0	20	0	0	-9.859477748859588	15.121790168745413
1	1	0	-2.8695022455370047	-2.3552004367567	0.0	GO:1901019	M110	2	0	GO Biological Processes	19	regulation of calcium ion transmembrane transporter activity	19_GO:0051179 localization	-4.066386117079162	5.655759072511491	5.59485308869992	20611	86	339	8	2.359882005899705	0.8244407374230834	12286|12298|14873|17918|67704|98660|109676|238871	Cacna1a|Cacnb4|Gsto1|Myo5a|1810037I17Rik|Atp1a2|Ank2|Pde4d	-2.835752707918767	2.0	20	0	0	-9.859477748859588	15.121790168745413
0	1	0	0.0	-2.192335834912647	0.0	GO:0010959	M010	1	0	GO Biological Processes	19	regulation of metal ion transport	19_GO:0051179 localization	-3.9661389291212923	3.2752264420784996	4.777800220328565	20611	434	203	14	6.896551724137931	1.7784876881211293	11421|11928|12286|12288|12298|17918|18125|18795|21838|22333|98660|109676|238276|238871	Ace|Atp1a1|Cacna1a|Cacna1c|Cacnb4|Myo5a|Nos1|Plcb1|Thy1|Vdac1|Atp1a2|Ank2|Akap5|Pde4d	-2.755930654576802	3.0	20	0	0	-9.859477748859588	15.121790168745413
0	1	0	0.0	-2.036297941786035	0.0	GO:0007204	M010	1	0	GO Biological Processes	19	positive regulation of cytosolic calcium ion concentration	19_GO:0065007 biological regulation	-3.903345023815585	3.647856995368868	4.8657825999640965	20611	334	203	12	5.911330049261084	1.6552486783163536	12286|12288|14811|14812|14814|14816|17918|21838|27967|109676|238276|238871	Cacna1a|Cacna1c|Grin2a|Grin2b|Grin2d|Grm1|Myo5a|Thy1|Cherp|Ank2|Akap5|Pde4d	-2.70688346453134	3.0	20	0	0	-9.859477748859588	15.121790168745413
0	1	0	0.0	-2.0154014445225403	0.0	GO:0043270	M010	1	0	GO Biological Processes	19	positive regulation of ion transport	19_GO:0051179 localization	-3.8551056842202938	3.604687090098231	4.815503351912825	20611	338	203	12	5.911330049261084	1.6552486783163536	12288|12298|12934|14812|15165|18125|18795|21838|58234|68585|109676|238276	Cacna1c|Cacnb4|Dpysl2|Grin2b|Hcn1|Nos1|Plcb1|Thy1|Shank3|Rtn4|Ank2|Akap5	-2.671037129576331	3.0	20	0	0	-9.859477748859588	15.121790168745413
1	0	0	-2.4802954898351173	0.0	0.0	GO:1904064	M100	1	0	GO Biological Processes	19	positive regulation of cation transmembrane transport	19_GO:0051179 localization	-3.470375010014235	4.668138836985448	4.846169598707483	20611	174	203	8	3.9408866995073892	1.3655834422674429	12288|12298|15165|18125|18795|21838|58234|109676	Cacna1c|Cacnb4|Hcn1|Nos1|Plcb1|Thy1|Shank3|Ank2	-2.359067406578387	3.0	20	0	0	-9.859477748859588	15.121790168745413
0	1	0	0.0	-3.5948567757554946	0.0	GO:0035637	M010	1	0	GO Biological Processes	19	multicellular organismal signaling	19_GO:0023052 signaling	-3.190008166336182	4.8348580811635	4.6537118847640775	20611	147	203	7	3.4482758620689653	1.2806575046693234	12286|12288|12298|16531|18212|109676|238871	Cacna1a|Cacna1c|Cacnb4|Kcnma1|Ntrk2|Ank2|Pde4d	-2.1274927834407444	3.0	20	0	0	-9.859477748859588	15.121790168745413
1	0	0	-2.2248216201036852	0.0	0.0	GO:0034767	M100	1	0	GO Biological Processes	19	positive regulation of ion transmembrane transport	19_GO:0051179 localization	-3.186762306449875	4.230500821018063	4.485284832358934	20611	192	203	8	3.9408866995073892	1.3655834422674429	12288|12298|15165|18125|18795|21838|58234|109676	Cacna1c|Cacnb4|Hcn1|Nos1|Plcb1|Thy1|Shank3|Ank2	-2.124956362016422	3.0	20	0	0	-9.859477748859588	15.121790168745413
1	0	0	-2.539889038694868	0.0	0.0	GO:0034764	M100	1	0	GO Biological Processes	19	positive regulation of transmembrane transport	19_GO:0051179 localization	-3.0756986116811964	3.6698320375096447	4.227271963361572	20611	249	203	9	4.433497536945813	1.44470129744518	12288|12298|15165|18125|18795|21838|58234|76686|109676	Cacna1c|Cacnb4|Hcn1|Nos1|Plcb1|Thy1|Shank3|Clip3|Ank2	-2.0296700564999584	3.0	20	0	0	-9.859477748859588	15.121790168745413
1	0	0	-2.0189803748662287	0.0	0.0	GO:0032411	M100	1	0	GO Biological Processes	19	positive regulation of transporter activity	19_GO:0051179 localization	-2.2750935418479834	3.3249677359882006	3.4120522969121914	20611	128	339	7	2.0648967551622417	0.7723577603995406	11739|12298|14873|15165|18795|58234|109676	Slc25a4|Cacnb4|Gsto1|Hcn1|Plcb1|Shank3|Ank2	-1.3525772801549856	2.0	20	0	0	-9.859477748859588	15.121790168745413
1	1	0	-6.031972851339077	-3.862614560823973	0.0	GO:0015629	M110	2	0	GO Cellular Components	20	actin cytoskeleton		-9.65177829194832	4.806249453464308	8.654595639148486	20611	507	203	24	11.822660098522167	2.26614700679133	11518|11519|13822|13829|14218|16443|16800|17918|20742|20907|22330|26936|54418|56431|68178|71435|74117|107476|208727|217124|228140|228869|230872|235072	Add1|Add2|Epb41l2|Dmtn|Sh3pxd2a|Itsn1|Arhgef2|Myo5a|Sptbn1|Stx1a|Vcl|Mprip|Fmn2|Dstn|Cgnl1|Arhgap21|Actr3|Acaca|Hdac4|Ppp1r9b|Tnks1bp1|Ncoa5|Crocc|Septin7	-7.540470688512472	3.0	21	1	1	-9.65177829194832	6.412548612911589
1	0	0	-2.648205716398699	0.0	0.0	GO:0042641	M100	1	0	GO Cellular Components	20	actomyosin		-3.4487221824747354	6.412548612911589	5.273562039148102	20611	95	203	6	2.955665024630542	1.1886792495254404	17918|20907|22330|26936|208727|235072	Myo5a|Stx1a|Vcl|Mprip|Hdac4|Septin7	-2.3424171170155503	3.0	21	0	0	-9.65177829194832	6.412548612911589
1	1	0	-4.512928568912196	-5.041999737499352	0.0	GO:0048471	M110	2	0	GO Cellular Components	20	perinuclear region of cytoplasm		-9.230154048705622	4.079411505981703	8.094452335304315	20611	672	203	27	13.300492610837438	2.3833847660043666	11302|11518|13829|16531|17755|17988|18125|18212|18752|20462|22631|23950|26875|27967|30957|50791|56440|56812|65114|67888|72948|74117|109676|229521|238276|238871|433759	Aatk|Add1|Dmtn|Kcnma1|Map1b|Ndrg1|Nos1|Ntrk2|Prkcg|Tra2b|Ywhaz|Dnajb6|Pclo|Cherp|Mapk8ip3|Magi2|Snx1|Dnajb2|Vps35|Tmem100|Tppp|Actr3|Ank2|Syt11|Akap5|Pde4d|Hdac1	-7.149515265036226	3.0	22	1	1	-9.230154048705622	4.079411505981703
1	1	0	-5.4304343440553	-6.121702649481766	0.0	GO:0007416	M110	2	0	GO Biological Processes	19	synapse assembly	19_GO:0071840 cellular component organization or biogenesis	-9.066938515779217	33.97951012717852	15.046966867027596	20611	193	22	7	31.818181818181817	9.930260198923898	11519|12217|12286|58234|65114|208643|243961	Add2|Bsn|Cacna1a|Shank3|Vps35|Eif4g1|Shank1	-7.007958792698685	6.0	23	1	1	-9.066938515779217	48.45846394984326
1	1	0	-3.5813544154563113	-5.7675696650535375	0.0	GO:0050803	M110	2	0	GO Biological Processes	19	regulation of synapse structure or activity	19_GO:0065007 biological regulation	-6.333376710073021	19.316776007497655	10.286470542347825	20611	291	22	6	27.272727272727273	9.495144870310792	12323|22631|58234|65114|208643|240057	Camk2b|Ywhaz|Shank3|Vps35|Eif4g1|Syngap1	-4.689370334963307	6.0	23	0	0	-9.066938515779217	48.45846394984326
1	1	0	-3.201626676504156	-4.9361141980115475	0.0	GO:0050807	M110	2	0	GO Biological Processes	19	regulation of synapse organization	19_GO:0071840 cellular component organization or biogenesis	-5.019477311403604	16.78967090257413	8.679962300204732	20611	279	22	5	22.727272727272727	8.934606739851096	12323|22631|58234|65114|208643	Camk2b|Ywhaz|Shank3|Vps35|Eif4g1	-3.60395026480926	6.0	23	0	0	-9.066938515779217	48.45846394984326
1	1	0	-2.876980775464836	-2.842574659156746	0.0	GO:0099172	M110	2	0	GO Biological Processes	19	presynapse organization	19_GO:0071840 cellular component organization or biogenesis	-4.503741526772467	48.45846394984326	11.83103591696126	20611	58	22	3	13.636363636363637	7.31650049984536	12217|65114|208643	Bsn|Vps35|Eif4g1	-3.178973266689816	6.0	23	0	0	-9.066938515779217	48.45846394984326
0	1	0	0.0	-3.797260331178649	0.0	GO:0099175	M010	1	0	GO Biological Processes	19	regulation of postsynapse organization	19_GO:0071840 cellular component organization or biogenesis	-3.432049768578315	21.132262474367735	7.613903085171509	20611	133	22	3	13.636363636363637	7.31650049984536	12323|58234|65114	Camk2b|Shank3|Vps35	-2.3286147882423522	6.0	23	0	0	-9.066938515779217	48.45846394984326
1	1	0	-5.8756105868834805	-2.0975178730105157	0.0	GO:0070507	M110	2	0	GO Biological Processes	19	regulation of microtubule cytoskeleton organization	19_GO:0071840 cellular component organization or biogenesis	-8.704894242492905	7.429172173495135	9.226560583508563	20611	205	203	15	7.389162561576355	1.8360330615043707	15505|16800|17257|17754|17755|17762|56275|67300|68053|72948|74201|76686|140810|170835|212307	Hsph1|Arhgef2|Mecp2|Map1a|Map1b|Mapt|Rbm14|Cltc|Ubxn2b|Tppp|Cep97|Clip3|Ttbk2|Inpp5j|Mapre2	-6.6966212315836335	3.0	24	1	1	-8.704894242492905	16.031371532278975
1	0	0	-4.936739985330479	0.0	0.0	GO:0032886	M100	1	0	GO Biological Processes	19	regulation of microtubule-based process	19_GO:0050789 regulation of biological process	-7.608227765383416	6.165912127799606	8.146118793499484	20611	247	203	15	7.389162561576355	1.8360330615043707	15505|16800|17257|17754|17755|17762|56275|67300|68053|72948|74201|76686|140810|170835|212307	Hsph1|Arhgef2|Mecp2|Map1a|Map1b|Mapt|Rbm14|Cltc|Ubxn2b|Tppp|Cep97|Clip3|Ttbk2|Inpp5j|Mapre2	-5.767792573514158	3.0	24	0	0	-8.704894242492905	16.031371532278975
1	0	0	-4.180666091817823	0.0	0.0	GO:0031109	M100	1	0	GO Biological Processes	19	microtubule polymerization or depolymerization	19_GO:0071840 cellular component organization or biogenesis	-7.383696537121249	9.006872715715875	8.919107030375574	20611	124	203	11	5.41871921182266	1.588923177336244	16800|17257|17754|17755|17762|72948|76686|83431|140810|170835|212307	Arhgef2|Mecp2|Map1a|Map1b|Mapt|Tppp|Clip3|Ndel1|Ttbk2|Inpp5j|Mapre2	-5.582589892674549	3.0	24	0	0	-8.704894242492905	16.031371532278975
1	0	0	-6.7962113465425436	0.0	0.0	GO:0000226	M100	1	0	GO Biological Processes	19	microtubule cytoskeleton organization	19_GO:0071840 cellular component organization or biogenesis	-6.993216625973252	2.9950448290393363	6.46271701691386	20611	609	339	30	8.849557522123893	1.542553799327624	15505|16800|16897|17169|17257|17754|17755|17762|19765|20501|22143|26370|54418|56275|67300|68053|72948|74201|74334|76686|83431|110012|140810|170835|212307|215690|230872|234663|245877|269713	Hsph1|Arhgef2|Llgl1|Mark3|Mecp2|Map1a|Map1b|Mapt|Ralbp1|Slc16a1|Tuba1b|Cetn2|Fmn2|Rbm14|Cltc|Ubxn2b|Tppp|Cep97|Ranbp10|Clip3|Ndel1|Tpgs1|Ttbk2|Inpp5j|Mapre2|Nav1|Crocc|Dync1li2|Map7d1|Clip2	-5.253652479161461	2.0	24	0	0	-8.704894242492905	16.031371532278975
1	0	0	-5.26308357312533	0.0	0.0	GO:0031110	M100	1	0	GO Biological Processes	19	regulation of microtubule polymerization or depolymerization	19_GO:0071840 cellular component organization or biogenesis	-6.545128663285316	10.0416283224165	8.62115513875131	20611	91	203	9	4.433497536945813	1.44470129744518	16800|17257|17754|17755|17762|76686|140810|170835|212307	Arhgef2|Mecp2|Map1a|Map1b|Mapt|Clip3|Ttbk2|Inpp5j|Mapre2	-4.868312070513912	3.0	24	0	0	-8.704894242492905	16.031371532278975
1	0	0	-4.259414097755053	0.0	0.0	GO:0031111	M100	1	0	GO Biological Processes	19	negative regulation of microtubule polymerization or depolymerization	19_GO:0048519 negative regulation of biological process	-5.1324701069747904	12.691502463054187	8.087876265458252	20611	48	203	6	2.955665024630542	1.1886792495254404	16800|17754|17755|76686|140810|170835	Arhgef2|Map1a|Map1b|Clip3|Ttbk2|Inpp5j	-3.689980090644862	3.0	24	0	0	-8.704894242492905	16.031371532278975
0	1	0	0.0	-2.7793107077682726	0.0	GO:0044380	M010	1	0	GO Biological Processes	19	protein localization to cytoskeleton	19_GO:0051179 localization	-3.474368198532287	8.322296697084713	5.712064710665249	20611	61	203	5	2.4630541871921183	1.0878613329623028	17754|68053|140810|212307|217124	Map1a|Ubxn2b|Ttbk2|Mapre2|Ppp1r9b	-2.361468799245138	3.0	24	0	0	-8.704894242492905	16.031371532278975
1	0	0	-2.8460212453204057	0.0	0.0	GO:0007026	M100	1	0	GO Biological Processes	19	negative regulation of microtubule depolymerization	19_GO:0048519 negative regulation of biological process	-3.424154532812105	11.6036593947924	6.2617555258925455	20611	35	203	4	1.9704433497536946	0.9754667645657231	16800|17754|17755|140810	Arhgef2|Map1a|Map1b|Ttbk2	-2.3227950378212405	3.0	24	0	0	-8.704894242492905	16.031371532278975
1	0	0	-2.711214048305469	0.0	0.0	GO:0031114	M100	1	0	GO Biological Processes	19	regulation of microtubule depolymerization	19_GO:0071840 cellular component organization or biogenesis	-3.2850188187062397	10.687581021519316	5.961356923156574	20611	38	203	4	1.9704433497536946	0.9754667645657231	16800|17754|17755|140810	Arhgef2|Map1a|Map1b|Ttbk2	-2.2085547950279953	3.0	24	0	0	-8.704894242492905	16.031371532278975
1	0	0	-2.6458123225776564	0.0	0.0	GO:0035372	M100	1	0	GO Biological Processes	19	protein localization to microtubule	19_GO:0051179 localization	-3.090455915712333	16.031371532278975	6.537518595340065	20611	19	203	3	1.477832512315271	0.8468988991052997	17754|140810|212307	Map1a|Ttbk2|Mapre2	-2.0430580651816164	3.0	24	0	0	-8.704894242492905	16.031371532278975
1	0	0	-2.12738836788928	0.0	0.0	GO:0007019	M100	1	0	GO Biological Processes	19	microtubule depolymerization	19_GO:0071840 cellular component organization or biogenesis	-2.676881603224768	7.384146887595163	4.728263846782662	20611	55	203	4	1.9704433497536946	0.9754667645657231	16800|17754|17755|140810	Arhgef2|Map1a|Map1b|Ttbk2	-1.6992297220250603	3.0	24	0	0	-8.704894242492905	16.031371532278975
1	0	0	-2.073072109413652	0.0	0.0	GO:0072698	M100	1	0	GO Biological Processes	19	protein localization to microtubule cytoskeleton	19_GO:0051179 localization	-2.619729963636842	7.12505401434621	4.6183406847603035	20611	57	203	4	1.9704433497536946	0.9754667645657231	17754|68053|140810|212307	Map1a|Ubxn2b|Ttbk2|Mapre2	-1.6497956463730312	3.0	24	0	0	-8.704894242492905	16.031371532278975
1	0	0	-4.848199868597669	0.0	0.0	GO:0031252	M100	1	0	GO Cellular Components	20	cell leading edge		-7.820409763843534	4.871485793899588	7.758453868359195	20611	396	203	19	9.35960591133005	2.0442860031434638	14397|15165|16443|16800|17762|17918|18483|20742|21838|21894|22631|30957|54126|74117|83431|170835|217124|238276|269774	Gabra4|Hcn1|Itsn1|Arhgef2|Mapt|Myo5a|Palm|Sptbn1|Thy1|Tln1|Ywhaz|Mapk8ip3|Arhgef7|Actr3|Ndel1|Inpp5j|Ppp1r9b|Akap5|Aak1	-5.936738081424437	3.0	25	1	1	-7.820409763843534	19.339432324654
1	1	0	-3.3766986746570757	-2.625744846319111	0.0	GO:0032589	M110	2	0	GO Cellular Components	20	neuron projection membrane		-7.604898499774447	13.243306917969587	10.159883114632212	20611	69	203	9	4.433497536945813	1.44470129744518	14397|15165|17762|18483|20742|21838|30957|217124|238276	Gabra4|Hcn1|Mapt|Palm|Sptbn1|Thy1|Mapk8ip3|Ppp1r9b|Akap5	-5.765885423768088	3.0	25	0	0	-7.820409763843534	19.339432324654
1	1	0	-3.3996546427394536	-2.203588001226912	0.0	GO:0031253	M110	2	0	GO Cellular Components	20	cell projection membrane		-6.432802240578243	5.00980360383718	7.024635615444763	20611	304	203	15	7.389162561576355	1.8360330615043707	11421|11512|13829|14397|15165|16800|17762|18483|20742|21366|21838|30957|58234|217124|238276	Ace|Adcy6|Dmtn|Gabra4|Hcn1|Arhgef2|Mapt|Palm|Sptbn1|Slc6a6|Thy1|Mapk8ip3|Shank3|Ppp1r9b|Akap5	-4.772231780112651	3.0	25	0	0	-7.820409763843534	19.339432324654
1	0	0	-2.266287790585115	0.0	0.0	GO:0031256	M100	1	0	GO Cellular Components	20	leading edge membrane		-5.613761705611498	6.7688013136289005	7.072200674488435	20611	150	203	10	4.926108374384237	1.5189189403652266	14397|15165|16800|17762|18483|20742|21838|30957|217124|238276	Gabra4|Hcn1|Arhgef2|Mapt|Palm|Sptbn1|Thy1|Mapk8ip3|Ppp1r9b|Akap5	-4.084184587338382	3.0	25	0	0	-7.820409763843534	19.339432324654
0	1	0	0.0	-3.0820290055648534	0.0	GO:0032590	M010	1	0	GO Cellular Components	20	dendrite membrane		-5.1324701069747904	12.691502463054187	8.087876265458252	20611	48	203	6	2.955665024630542	1.1886792495254404	14397|15165|18483|21838|217124|238276	Gabra4|Hcn1|Palm|Thy1|Ppp1r9b|Akap5	-3.689980090644862	3.0	25	0	0	-7.820409763843534	19.339432324654
1	0	0	-3.706809136187123	0.0	0.0	GO:0044304	M100	1	0	GO Cellular Components	20	main axon		-4.679924467915074	8.361460446247463	6.782785382380403	20611	85	203	7	3.4482758620689653	1.2806575046693234	17754|17755|17762|20742|21838|30957|215690	Map1a|Map1b|Mapt|Sptbn1|Thy1|Mapk8ip3|Nav1	-3.31708852781764	3.0	25	0	0	-7.820409763843534	19.339432324654
1	0	0	-3.7207800663510016	0.0	0.0	GO:0030673	M100	1	0	GO Cellular Components	20	axolemma		-4.31925929582548	19.339432324654	8.385986415945684	20611	21	203	4	1.9704433497536946	0.9754667645657231	17762|20742|21838|30957	Mapt|Sptbn1|Thy1|Mapk8ip3	-3.0388219032828023	3.0	25	0	0	-7.820409763843534	19.339432324654
1	0	0	-6.422380261099325	0.0	0.0	GO:0051402	M100	1	0	GO Biological Processes	19	neuron apoptotic process	19_GO:0009987 cellular process	-7.3864088275791895	4.172508531436173	7.23023746518169	20611	306	339	21	6.1946902654867255	1.3092532482424857	11302|12176|12286|14809|15505|16443|16531|17257|18125|18212|18752|19765|20817|56876|80890|104069|170719|208727|216439|240057|433759	Aatk|Bnip3|Cacna1a|Grik5|Hsph1|Itsn1|Kcnma1|Mecp2|Nos1|Ntrk2|Prkcg|Ralbp1|Srpk2|Nsmf|Trim2|Sncb|Oxr1|Hdac4|Agap2|Syngap1|Hdac1	-5.584003842907208	2.0	26	1	1	-7.3864088275791895	5.972471747319618
1	1	0	-5.552516213645177	-2.2355347482582206	0.0	GO:0070997	M110	2	0	GO Biological Processes	19	neuron death	19_GO:0009987 cellular process	-7.33227391986634	4.53907852796291	7.352691116713355	20611	425	203	19	9.35960591133005	2.0442860031434638	11302|12176|12286|14812|15505|16443|16531|17257|17762|18125|18212|18752|56876|65114|104069|170719|208727|240057|433759	Aatk|Bnip3|Cacna1a|Grin2b|Hsph1|Itsn1|Kcnma1|Mecp2|Mapt|Nos1|Ntrk2|Prkcg|Nsmf|Vps35|Sncb|Oxr1|Hdac4|Syngap1|Hdac1	-5.535039168660449	3.0	26	0	0	-7.3864088275791895	5.972471747319618
1	0	0	-5.708718207279498	0.0	0.0	GO:0043523	M100	1	0	GO Biological Processes	19	regulation of neuron apoptotic process	19_GO:0050789 regulation of biological process	-6.782045869641181	4.20068651112899	6.909828462867006	20611	275	339	19	5.6047197640118	1.2492582964908638	12286|14809|15505|16443|16531|17257|18125|18212|18752|19765|20817|56876|80890|104069|170719|208727|216439|240057|433759	Cacna1a|Grik5|Hsph1|Itsn1|Kcnma1|Mecp2|Nos1|Ntrk2|Prkcg|Ralbp1|Srpk2|Nsmf|Trim2|Sncb|Oxr1|Hdac4|Agap2|Syngap1|Hdac1	-5.07079163419077	2.0	26	0	0	-7.3864088275791895	5.972471747319618
1	1	0	-5.0439078546208655	-2.4535872433634256	0.0	GO:1901214	M110	2	0	GO Biological Processes	19	regulation of neuron death	19_GO:0050789 regulation of biological process	-6.567383819128027	4.506643172259451	6.908778702947669	20611	383	203	17	8.374384236453203	1.9441818119099359	12286|14812|15505|16443|16531|17257|17762|18125|18212|18752|56876|65114|104069|170719|208727|240057|433759	Cacna1a|Grin2b|Hsph1|Itsn1|Kcnma1|Mecp2|Mapt|Nos1|Ntrk2|Prkcg|Nsmf|Vps35|Sncb|Oxr1|Hdac4|Syngap1|Hdac1	-4.882706478148581	3.0	26	0	0	-7.3864088275791895	5.972471747319618
1	0	0	-4.142420520070512	0.0	0.0	GO:0043524	M100	1	0	GO Biological Processes	19	negative regulation of neuron apoptotic process	19_GO:0048519 negative regulation of biological process	-5.586990131743656	5.972471747319618	6.812547111826413	20611	187	203	11	5.41871921182266	1.588923177336244	12286|15505|16443|17257|18125|18212|18752|104069|170719|240057|433759	Cacna1a|Hsph1|Itsn1|Mecp2|Nos1|Ntrk2|Prkcg|Sncb|Oxr1|Syngap1|Hdac1	-4.062927938141843	3.0	26	0	0	-7.3864088275791895	5.972471747319618
1	0	0	-3.520506546983127	0.0	0.0	GO:1901215	M100	1	0	GO Biological Processes	19	negative regulation of neuron death	19_GO:0048519 negative regulation of biological process	-5.0094382133565665	4.740794694370436	6.01855650354897	20611	257	203	12	5.911330049261084	1.6552486783163536	12286|15505|16443|17257|18125|18212|18752|65114|104069|170719|240057|433759	Cacna1a|Hsph1|Itsn1|Mecp2|Nos1|Ntrk2|Prkcg|Vps35|Sncb|Oxr1|Syngap1|Hdac1	-3.5944443706129974	3.0	26	0	0	-7.3864088275791895	5.972471747319618
1	1	0	-6.225740167518829	-2.260039912455726	0.0	GO:0005874	M110	2	0	GO Cellular Components	20	microtubule		-7.282771942541556	3.5457954858243874	6.887680355623049	20611	420	346	25	7.22543352601156	1.3919010817146638	12934|15505|16565|16579|16800|17754|17755|17762|17988|22143|52250|67300|67809|72948|73242|76686|83431|110012|212307|215690|224023|226154|234663|269713|381110	Dpysl2|Hsph1|Kif21b|Kifap3|Arhgef2|Map1a|Map1b|Mapt|Ndrg1|Tuba1b|Reep1|Cltc|Rmdn3|Tppp|Atat1|Clip3|Ndel1|Tpgs1|Mapre2|Nav1|Klhl22|Lzts2|Dync1li2|Clip2|Rmdn2	-5.49317893362954	1.0	27	1	1	-7.282771942541556	3.5457954858243874
1	1	0	-5.391544891497478	-2.3563267561308705	0.0	GO:0099513	M110	2	0	GO Cellular Components	20	polymeric cytoskeletal fiber		-6.799238160737383	2.8115334117687185	6.267272863251938	20611	678	346	32	9.248554913294798	1.557491427661998	12934|13829|15505|16565|16579|16800|17754|17755|17762|17918|17988|22143|22330|52250|54418|67300|67809|70292|72042|72948|73242|74117|76686|83431|110012|212307|215690|224023|226154|234663|269713|381110	Dpysl2|Dmtn|Hsph1|Kif21b|Kifap3|Arhgef2|Map1a|Map1b|Mapt|Myo5a|Ndrg1|Tuba1b|Vcl|Reep1|Fmn2|Cltc|Rmdn3|Afap1|Cotl1|Tppp|Atat1|Actr3|Clip3|Ndel1|Tpgs1|Mapre2|Nav1|Klhl22|Lzts2|Dync1li2|Clip2|Rmdn2	-5.08674818496354	1.0	27	0	0	-7.282771942541556	3.5457954858243874
1	1	0	-4.019629161411169	-5.0321293157273805	0.0	GO:0051668	M110	2	0	GO Biological Processes	19	localization within membrane	19_GO:0051179 localization	-7.188394597014971	6.83894433242298	8.128177548412767	20611	193	203	13	6.403940886699507	1.7183214827777176	11496|12286|14812|21838|50791|56149|56216|58234|65114|76438|238276|240057|245666	Adam22|Cacna1a|Grin2b|Thy1|Magi2|Tamalin|Stx1b|Shank3|Vps35|Rftn1|Akap5|Syngap1|Iqsec2	-5.414911361643619	3.0	28	1	1	-7.188394597014971	9.871168582375478
1	1	0	-2.4613272227639498	-5.079410155118997	0.0	GO:0043113	M110	2	0	GO Biological Processes	19	receptor clustering	19_GO:0051179 localization	-5.158190825758263	9.871168582375478	7.520456875054183	20611	72	203	7	3.4482758620689653	1.2806575046693234	12286|14812|21838|50791|58234|238276|240057	Cacna1a|Grin2b|Thy1|Magi2|Shank3|Akap5|Syngap1	-3.7105611697759238	3.0	28	0	0	-7.188394597014971	9.871168582375478
0	1	0	0.0	-2.556026374477807	0.0	GO:0043954	M010	1	0	GO Biological Processes	19	cellular component maintenance	19_GO:0071840 cellular component organization or biogenesis	-3.113518908166454	6.954247924961199	5.0827185446818905	20611	73	203	5	2.4630541871921183	1.0878613329623028	14812|15182|65114|93760|240057	Grin2b|Hdac2|Vps35|Arid1a|Syngap1	-2.06313935684784	3.0	28	0	0	-7.188394597014971	9.871168582375478
1	1	0	-3.9797933049549243	-2.172616961229143	0.0	GO:0030705	M110	2	0	GO Biological Processes	19	cytoskeleton-dependent intracellular transport	19_GO:0051179 localization	-7.13577447462623	6.768801313628899	8.07243116967586	20611	195	203	13	6.403940886699507	1.7183214827777176	12217|17257|17754|17755|17762|17918|19419|21750|22223|30957|71435|77097|83431	Bsn|Mecp2|Map1a|Map1b|Mapt|Myo5a|Rasgrp1|Terf2|Uchl1|Mapk8ip3|Arhgap21|Tanc2|Ndel1	-5.373104108537095	3.0	29	1	1	-7.13577447462623	33.8440065681445
1	0	0	-4.639884503910814	0.0	0.0	GO:0010970	M100	1	0	GO Biological Processes	19	transport along microtubule	19_GO:0051179 localization	-7.04096613902597	7.384146887595164	8.211593772909133	20611	165	203	12	5.911330049261084	1.6552486783163536	12217|17257|17754|17755|17762|17918|19419|21750|22223|30957|71435|83431	Bsn|Mecp2|Map1a|Map1b|Mapt|Myo5a|Rasgrp1|Terf2|Uchl1|Mapk8ip3|Arhgap21|Ndel1	-5.291156037748218	3.0	29	0	0	-7.13577447462623	33.8440065681445
1	0	0	-4.6154857150933655	0.0	0.0	GO:0099111	M100	1	0	GO Biological Processes	19	microtubule-based transport	19_GO:0051179 localization	-7.012105293210372	7.339664075019289	8.17925079334062	20611	166	203	12	5.911330049261084	1.6552486783163536	12217|17257|17754|17755|17762|17918|19419|21750|22223|30957|71435|83431	Bsn|Mecp2|Map1a|Map1b|Mapt|Myo5a|Rasgrp1|Terf2|Uchl1|Mapk8ip3|Arhgap21|Ndel1	-5.271414571235327	3.0	29	0	0	-7.13577447462623	33.8440065681445
1	1	0	-4.734362822491685	-2.42825378645741	0.0	GO:0008088	M110	2	0	GO Biological Processes	19	axo-dendritic transport	19_GO:0051179 localization	-6.98603362636703	11.281335522714834	9.246648718102332	20611	81	203	9	4.433497536945813	1.44470129744518	12217|17257|17754|17762|17918|21750|22223|30957|83431	Bsn|Mecp2|Map1a|Mapt|Myo5a|Terf2|Uchl1|Mapk8ip3|Ndel1	-5.248713900477692	3.0	29	0	0	-7.13577447462623	33.8440065681445
1	0	0	-4.706002075078815	0.0	0.0	GO:0007018	M100	1	0	GO Biological Processes	19	microtubule-based movement	19_GO:0009987 cellular process	-5.856057597764812	4.8348580811635	6.605108611316997	20611	294	203	14	6.896551724137931	1.7784876881211293	12217|17257|17754|17755|17762|17918|19419|21750|22223|30957|54418|71435|74117|83431	Bsn|Mecp2|Map1a|Map1b|Mapt|Myo5a|Rasgrp1|Terf2|Uchl1|Mapk8ip3|Fmn2|Arhgap21|Actr3|Ndel1	-4.2819545941007044	3.0	29	0	0	-7.13577447462623	33.8440065681445
1	1	0	-3.5927247567658247	-2.7389663133199904	0.0	GO:0098930	M110	2	0	GO Biological Processes	19	axonal transport	19_GO:0051179 localization	-5.551008559164511	11.281335522714832	8.151205090641078	20611	63	203	7	3.4482758620689653	1.2806575046693234	12217|17257|17754|21750|22223|30957|83431	Bsn|Mecp2|Map1a|Terf2|Uchl1|Mapk8ip3|Ndel1	-4.032116208780343	3.0	29	0	0	-7.13577447462623	33.8440065681445
1	0	0	-4.213676733536535	0.0	0.0	GO:0099640	M100	1	0	GO Biological Processes	19	axo-dendritic protein transport	19_GO:0051179 localization	-4.819479322999885	25.383004926108374	9.730902287552171	20611	16	203	4	1.9704433497536946	0.9754667645657231	17754|17918|21750|30957	Map1a|Myo5a|Terf2|Mapk8ip3	-3.433250859992977	3.0	29	0	0	-7.13577447462623	33.8440065681445
1	0	0	-2.922568564763803	0.0	0.0	GO:0072384	M100	1	0	GO Biological Processes	19	organelle transport along microtubule	19_GO:0051179 localization	-4.713646494461135	8.461001642036123	6.833777420205247	20611	84	203	7	3.4482758620689653	1.2806575046693234	17257|17755|17762|19419|22223|71435|83431	Mecp2|Map1b|Mapt|Rasgrp1|Uchl1|Arhgap21|Ndel1	-3.3441436221827927	3.0	29	0	0	-7.13577447462623	33.8440065681445
1	0	0	-3.899828511470795	0.0	0.0	GO:0098840	M100	1	0	GO Biological Processes	19	protein transport along microtubule	19_GO:0051179 localization	-4.501233551936451	21.37516204303863	8.861666445632498	20611	19	203	4	1.9704433497536946	0.9754667645657231	17754|17918|21750|30957	Map1a|Myo5a|Terf2|Mapk8ip3	-3.178973266689816	3.0	29	0	0	-7.13577447462623	33.8440065681445
1	0	0	-3.899828511470795	0.0	0.0	GO:0099118	M100	1	0	GO Biological Processes	19	microtubule-based protein transport	19_GO:0051179 localization	-4.501233551936451	21.37516204303863	8.861666445632498	20611	19	203	4	1.9704433497536946	0.9754667645657231	17754|17918|21750|30957	Map1a|Myo5a|Terf2|Mapk8ip3	-3.178973266689816	3.0	29	0	0	-7.13577447462623	33.8440065681445
1	0	0	-3.6625807750368025	0.0	0.0	GO:0099641	M100	1	0	GO Biological Processes	19	anterograde axonal protein transport	19_GO:0051179 localization	-4.120925697901019	33.8440065681445	9.829003408114781	20611	9	203	3	1.477832512315271	0.8468988991052997	17754|21750|30957	Map1a|Terf2|Mapk8ip3	-2.8775596167339237	3.0	29	0	0	-7.13577447462623	33.8440065681445
1	0	0	-3.6625807750368025	0.0	0.0	GO:1905383	M100	1	0	GO Biological Processes	19	protein localization to presynapse	19_GO:0051179 localization	-4.120925697901019	33.8440065681445	9.829003408114781	20611	9	203	3	1.477832512315271	0.8468988991052997	17754|21750|30957	Map1a|Terf2|Mapk8ip3	-2.8775596167339237	3.0	29	0	0	-7.13577447462623	33.8440065681445
1	1	0	-2.34844522989058	-3.9850344649779648	0.0	GO:0008090	M110	2	0	GO Biological Processes	19	retrograde axonal transport	19_GO:0051179 localization	-4.080005379011184	16.92200328407225	7.783834435803173	20611	24	203	4	1.9704433497536946	0.9754667645657231	12217|17257|17754|83431	Bsn|Mecp2|Map1a|Ndel1	-2.8465745722117375	3.0	29	0	0	-7.13577447462623	33.8440065681445
1	0	0	-2.243483063848678	0.0	0.0	GO:0008089	M100	1	0	GO Biological Processes	19	anterograde axonal transport	19_GO:0051179 localization	-2.7986629407092347	7.963295663092823	4.96563919908965	20611	51	203	4	1.9704433497536946	0.9754667645657231	17257|17754|21750|30957	Mecp2|Map1a|Terf2|Mapk8ip3	-1.7980271525888372	3.0	29	0	0	-7.13577447462623	33.8440065681445
1	0	0	-3.7220931976847793	0.0	0.0	GO:0019932	M100	1	0	GO Biological Processes	19	second-messenger-mediated signaling	19_GO:0023052 signaling	-7.0651957931996305	4.364498584579721	7.131421297163182	20611	442	203	19	9.35960591133005	2.0442860031434638	11512|13829|14816|17762|17918|17967|18125|18212|19085|26875|27967|67888|109676|116838|208727|217124|238276|238871|241489	Adcy6|Dmtn|Grm1|Mapt|Myo5a|Ncam1|Nos1|Ntrk2|Prkar1b|Pclo|Cherp|Tmem100|Ank2|Rims2|Hdac4|Ppp1r9b|Akap5|Pde4d|Pde11a	-5.309587281597982	3.0	30	1	1	-7.0651957931996305	6.96788370520622
1	1	0	-3.08809459702732	-2.892616738606078	0.0	GO:0019722	M110	2	0	GO Biological Processes	19	calcium-mediated signaling	19_GO:0023052 signaling	-6.760421046304998	6.285315505512549	7.677885460856178	20611	210	203	13	6.403940886699507	1.7183214827777176	13829|14816|17762|17918|17967|18212|27967|67888|109676|208727|217124|238276|238871	Dmtn|Grm1|Mapt|Myo5a|Ncam1|Ntrk2|Cherp|Tmem100|Ank2|Hdac4|Ppp1r9b|Akap5|Pde4d	-5.052317691533545	3.0	30	0	0	-7.0651957931996305	6.96788370520622
1	0	0	-2.4933971977834424	0.0	0.0	GO:0050848	M100	1	0	GO Biological Processes	19	regulation of calcium-mediated signaling	19_GO:0023052 signaling	-4.1680689279256375	6.96788370520622	6.0260813046542765	20611	102	203	7	3.4482758620689653	1.2806575046693234	17762|17918|17967|27967|67888|238276|238871	Mapt|Myo5a|Ncam1|Cherp|Tmem100|Akap5|Pde4d	-2.9160021654703354	3.0	30	0	0	-7.0651957931996305	6.96788370520622
1	0	0	-5.7333777638625465	0.0	0.0	GO:0036465	M100	1	0	GO Biological Processes	19	synaptic vesicle recycling	19_GO:0051179 localization	-7.03350220655183	11.422352216748768	9.31520635040004	20611	80	203	9	4.433497536945813	1.44470129744518	16443|20907|54525|56216|67300|75734|104069|227801|229521	Itsn1|Stx1a|Syt7|Stx1b|Cltc|Mff|Sncb|Dennd1a|Syt11	-5.288491000405695	3.0	31	1	1	-7.03350220655183	13.243306917969587
1	0	0	-5.208750209014682	0.0	0.0	GO:0048488	M100	1	0	GO Biological Processes	19	synaptic vesicle endocytosis	19_GO:0051179 localization	-6.364931138443514	11.6036593947924	8.863000827726506	20611	70	203	8	3.9408866995073892	1.3655834422674429	16443|20907|54525|67300|75734|104069|227801|229521	Itsn1|Stx1a|Syt7|Cltc|Mff|Sncb|Dennd1a|Syt11	-4.716617885940805	3.0	31	0	0	-7.03350220655183	13.243306917969587
1	0	0	-5.208750209014682	0.0	0.0	GO:0140238	M100	1	0	GO Biological Processes	19	presynaptic endocytosis	19_GO:0051179 localization	-6.364931138443514	11.6036593947924	8.863000827726506	20611	70	203	8	3.9408866995073892	1.3655834422674429	16443|20907|54525|67300|75734|104069|227801|229521	Itsn1|Stx1a|Syt7|Cltc|Mff|Sncb|Dennd1a|Syt11	-4.716617885940805	3.0	31	0	0	-7.03350220655183	13.243306917969587
1	0	0	-2.167812686025106	0.0	0.0	GO:0051952	M100	1	0	GO Biological Processes	19	regulation of amine transport	19_GO:0051179 localization	-3.747200302944241	5.972471747319617	5.4255081894965835	20611	119	203	7	3.4482758620689653	1.2806575046693234	12286|12934|14812|20907|54525|68585|229521	Cacna1a|Dpysl2|Grin2b|Stx1a|Syt7|Rtn4|Syt11	-2.587774907040747	3.0	31	0	0	-7.03350220655183	13.243306917969587
1	0	0	-2.0833657806709986	0.0	0.0	GO:0015837	M100	1	0	GO Biological Processes	19	amine transport	19_GO:0051179 localization	-3.6368075211144086	5.7316462736373746	5.270729414945659	20611	124	203	7	3.4482758620689653	1.2806575046693234	12286|12934|14812|20907|54525|68585|229521	Cacna1a|Dpysl2|Grin2b|Stx1a|Syt7|Rtn4|Syt11	-2.4933559729669055	3.0	31	0	0	-7.03350220655183	13.243306917969587
1	0	0	-3.0480443982652767	0.0	0.0	GO:1903421	M100	1	0	GO Biological Processes	19	regulation of synaptic vesicle recycling	19_GO:0051179 localization	-3.631966430496441	13.100905768314	6.724543894356829	20611	31	203	4	1.9704433497536946	0.9754667645657231	54525|56216|75734|229521	Syt7|Stx1b|Mff|Syt11	-2.4902224644252153	3.0	31	0	0	-7.03350220655183	13.243306917969587
1	0	0	-2.4019396388910197	0.0	0.0	GO:1900242	M100	1	0	GO Biological Processes	19	regulation of synaptic vesicle endocytosis	19_GO:0051179 localization	-2.841149859355237	13.243306917969587	5.859254562666994	20611	23	203	3	1.477832512315271	0.8468988991052997	54525|75734|229521	Syt7|Mff|Syt11	-1.8345208569371452	3.0	31	0	0	-7.03350220655183	13.243306917969587
1	0	0	-2.5529152970096116	0.0	0.0	GO:0015696	M100	1	0	GO Biological Processes	19	ammonium transport	19_GO:0051179 localization	-2.787787460327328	3.6571073701954	3.9754079456121105	20611	133	339	8	2.359882005899705	0.8244407374230834	12286|18125|19765|22631|54525|58994|68585|229521	Cacna1a|Nos1|Ralbp1|Ywhaz|Syt7|Smpd3|Rtn4|Syt11	-1.7896076324667929	2.0	31	0	0	-7.03350220655183	13.243306917969587
0	1	0	0.0	-2.0173778672950635	0.0	GO:0050764	M010	1	0	GO Biological Processes	19	regulation of phagocytosis	19_GO:0051179 localization	-2.2639796700330774	4.4531587589663815	3.6873181630508576	20611	114	203	5	2.4630541871921183	1.0878613329623028	11625|18752|54525|110351|229521	Ahsg|Prkcg|Syt7|Rap1gap|Syt11	-1.344368398983487	3.0	31	0	0	-7.03350220655183	13.243306917969587
1	0	0	-4.266291360235204	0.0	0.0	GO:0031345	M100	1	0	GO Biological Processes	19	negative regulation of cell projection organization	19_GO:0048519 negative regulation of biological process	-6.665683403608649	6.16783297269923	7.579123770400211	20611	214	203	13	6.403940886699507	1.7183214827777176	11302|11512|14812|15182|17257|21838|22241|68585|74117|74201|110351|170835|240057	Aatk|Adcy6|Grin2b|Hdac2|Mecp2|Thy1|Ulk1|Rtn4|Actr3|Cep97|Rap1gap|Inpp5j|Syngap1	-4.967920882175415	3.0	32	1	1	-6.665683403608649	8.82887127864639
1	0	0	-3.633553462343451	0.0	0.0	GO:0010977	M100	1	0	GO Biological Processes	19	negative regulation of neuron projection development	19_GO:0048519 negative regulation of biological process	-4.9313142442938505	5.672179871756062	6.261486112303935	20611	179	203	10	4.926108374384237	1.5189189403652266	11302|11512|15182|17257|21838|22241|68585|74117|170835|240057	Aatk|Adcy6|Hdac2|Mecp2|Thy1|Ulk1|Rtn4|Actr3|Inpp5j|Syngap1	-3.528924753639005	3.0	32	0	0	-6.665683403608649	8.82887127864639
1	0	0	-2.86354528117707	0.0	0.0	GO:0010721	M100	1	0	GO Biological Processes	19	negative regulation of cell development	19_GO:0048519 negative regulation of biological process	-4.450354637736421	3.6354175853249844	5.247277528487019	20611	391	203	14	6.896551724137931	1.7784876881211293	11302|11512|13829|15182|16800|17257|21838|21873|22241|68585|74117|110351|170835|240057	Aatk|Adcy6|Dmtn|Hdac2|Arhgef2|Mecp2|Thy1|Tjp2|Ulk1|Rtn4|Actr3|Rap1gap|Inpp5j|Syngap1	-3.138723725010799	3.0	32	0	0	-6.665683403608649	8.82887127864639
1	0	0	-3.3766986746570757	0.0	0.0	GO:0050771	M100	1	0	GO Biological Processes	19	negative regulation of axonogenesis	19_GO:0048519 negative regulation of biological process	-4.217138614020794	8.82887127864639	6.496644872457337	20611	69	203	6	2.955665024630542	1.1886792495254404	11302|21838|22241|68585|74117|240057	Aatk|Thy1|Ulk1|Rtn4|Actr3|Syngap1	-2.953569146765411	3.0	32	0	0	-6.665683403608649	8.82887127864639
1	0	0	-2.8949538311555303	0.0	0.0	GO:0045665	M100	1	0	GO Biological Processes	19	negative regulation of neuron differentiation	19_GO:0048519 negative regulation of biological process	-4.21614063309944	4.2627947204151475	5.300973738637105	20611	262	203	11	5.41871921182266	1.588923177336244	11302|11512|15182|17257|21838|22241|68585|74117|110351|170835|240057	Aatk|Adcy6|Hdac2|Mecp2|Thy1|Ulk1|Rtn4|Actr3|Rap1gap|Inpp5j|Syngap1	-2.9529470157004045	3.0	32	0	0	-6.665683403608649	8.82887127864639
1	0	0	-2.4933971977834424	0.0	0.0	GO:0010771	M100	1	0	GO Biological Processes	19	negative regulation of cell morphogenesis involved in differentiation	19_GO:0048519 negative regulation of biological process	-4.1680689279256375	6.96788370520622	6.0260813046542765	20611	102	203	7	3.4482758620689653	1.2806575046693234	11302|13829|21838|22241|68585|74117|240057	Aatk|Dmtn|Thy1|Ulk1|Rtn4|Actr3|Syngap1	-2.9160021654703354	3.0	32	0	0	-6.665683403608649	8.82887127864639
1	0	0	-2.478927074378359	0.0	0.0	GO:0050768	M100	1	0	GO Biological Processes	19	negative regulation of neurogenesis	19_GO:0048519 negative regulation of biological process	-3.8312693474412765	3.583483048391771	4.790648202985012	20611	340	203	12	5.911330049261084	1.6552486783163536	11302|11512|15182|16800|17257|21838|22241|68585|74117|110351|170835|240057	Aatk|Adcy6|Hdac2|Arhgef2|Mecp2|Thy1|Ulk1|Rtn4|Actr3|Rap1gap|Inpp5j|Syngap1	-2.654784619217836	3.0	32	0	0	-6.665683403608649	8.82887127864639
1	0	0	-2.663596500097947	0.0	0.0	GO:0030308	M100	1	0	GO Biological Processes	19	negative regulation of cell growth	19_GO:0040007 growth	-3.769145981995092	4.568940886699507	5.058351481835077	20611	200	203	9	4.433497536945813	1.44470129744518	11302|11625|17257|22241|56812|67155|68585|74117|217124	Aatk|Ahsg|Mecp2|Ulk1|Dnajb2|Smarca2|Rtn4|Actr3|Ppp1r9b	-2.604661942949282	3.0	32	0	0	-6.665683403608649	8.82887127864639
1	0	0	-2.2092963576010205	0.0	0.0	GO:0051961	M100	1	0	GO Biological Processes	19	negative regulation of nervous system development	19_GO:0048519 negative regulation of biological process	-3.51612101872118	3.3108267294923968	4.461086520465531	20611	368	203	12	5.911330049261084	1.6552486783163536	11302|11512|15182|16800|17257|21838|22241|68585|74117|110351|170835|240057	Aatk|Adcy6|Hdac2|Arhgef2|Mecp2|Thy1|Ulk1|Rtn4|Actr3|Rap1gap|Inpp5j|Syngap1	-2.3940895498935593	3.0	32	0	0	-6.665683403608649	8.82887127864639
1	0	0	-2.3490304629991066	0.0	0.0	GO:0045926	M100	1	0	GO Biological Processes	19	negative regulation of growth	19_GO:0040007 growth	-3.507676841794182	3.8313969699786226	4.6266960751775965	20611	265	203	10	4.926108374384237	1.5189189403652266	11302|11625|15182|17257|22241|56812|67155|68585|74117|217124	Aatk|Ahsg|Hdac2|Mecp2|Ulk1|Dnajb2|Smarca2|Rtn4|Actr3|Ppp1r9b	-2.387790737797586	3.0	32	0	0	-6.665683403608649	8.82887127864639
1	0	0	-2.5712643680957936	0.0	0.0	GO:0048640	M100	1	0	GO Biological Processes	19	negative regulation of developmental growth	19_GO:0040007 growth	-2.701878962738283	4.615091804746977	4.1556476297047285	20611	132	203	6	2.955665024630542	1.1886792495254404	11302|15182|17257|22241|68585|74117	Aatk|Hdac2|Mecp2|Ulk1|Rtn4|Actr3	-1.7183475538080852	3.0	32	0	0	-6.665683403608649	8.82887127864639
1	0	0	-4.078035197608079	0.0	0.0	GO:0010638	M100	1	0	GO Biological Processes	19	positive regulation of organelle organization	19_GO:0048518 positive regulation of biological process	-6.575052524464787	3.568217944884245	6.5080931230042385	20611	626	203	22	10.83743842364532	2.1817579692408486	12176|12323|17257|17755|17762|18125|18795|21750|22241|22333|54418|54525|56431|65114|68053|74117|75734|140810|230861|230872|235072|320827	Bnip3|Camk2b|Mecp2|Map1b|Mapt|Nos1|Plcb1|Terf2|Ulk1|Vdac1|Fmn2|Syt7|Dstn|Vps35|Ubxn2b|Actr3|Mff|Ttbk2|Eif4g3|Crocc|Septin7|Cracd	-4.888387562249827	3.0	33	1	1	-6.575052524464787	4.03195746118689
1	0	0	-3.264663833220916	0.0	0.0	GO:0044089	M100	1	0	GO Biological Processes	19	positive regulation of cellular component biogenesis	19_GO:0048518 positive regulation of biological process	-5.948441230494903	3.5315485114585567	6.140467780980307	20611	575	203	20	9.852216748768473	2.0916859817776636	13854|17257|17755|17762|18212|18483|21838|22241|54418|72567|72948|73242|74117|83431|140810|208643|208727|230872|235072|320827	Epn1|Mecp2|Map1b|Mapt|Ntrk2|Palm|Thy1|Ulk1|Fmn2|Bclaf1|Tppp|Atat1|Actr3|Ndel1|Ttbk2|Eif4g1|Hdac4|Crocc|Septin7|Cracd	-4.362652468505601	3.0	33	0	0	-6.575052524464787	4.03195746118689
1	0	0	-2.21665195195947	0.0	0.0	GO:0031334	M100	1	0	GO Biological Processes	19	positive regulation of protein complex assembly	19_GO:0048518 positive regulation of biological process	-4.000611697466407	4.03195746118689	5.066853770845289	20611	277	203	11	5.41871921182266	1.588923177336244	13854|17257|17755|17762|54418|72567|72948|73242|74117|208643|320827	Epn1|Mecp2|Map1b|Mapt|Fmn2|Bclaf1|Tppp|Atat1|Actr3|Eif4g1|Cracd	-2.7830252697156963	3.0	33	0	0	-6.575052524464787	4.03195746118689
1	1	0	-3.588962468832619	-2.743527028263467	0.0	GO:0071417	M110	2	0	GO Biological Processes	19	cellular response to organonitrogen compound	19_GO:0050896 response to stimulus	-6.4338442009728825	3.6385194774626335	6.462635205932278	20611	586	203	21	10.344827586206897	2.1374761841007133	11512|11625|12286|13829|14811|15165|15182|16800|17257|17918|18125|18212|18795|19262|21974|56876|83431|217124|228869|232975|238871	Adcy6|Ahsg|Cacna1a|Dmtn|Grin2a|Hcn1|Hdac2|Arhgef2|Mecp2|Myo5a|Nos1|Ntrk2|Plcb1|Ptpra|Top2b|Nsmf|Ndel1|Ppp1r9b|Ncoa5|Atp1a3|Pde4d	-4.772334725045462	3.0	34	1	1	-6.4338442009728825	3.6385194774626335
1	1	0	-2.9602411504123665	-2.434334625504777	0.0	GO:1901699	M110	2	0	GO Biological Processes	19	cellular response to nitrogen compound	19_GO:0050896 response to stimulus	-5.628291607343133	3.240383607588303	5.8252963478853195	20611	658	203	21	10.344827586206897	2.1374761841007133	11512|11625|12286|13829|14811|15165|15182|16800|17257|17918|18125|18212|18795|19262|21974|56876|83431|217124|228869|232975|238871	Adcy6|Ahsg|Cacna1a|Dmtn|Grin2a|Hcn1|Hdac2|Arhgef2|Mecp2|Myo5a|Nos1|Ntrk2|Plcb1|Ptpra|Top2b|Nsmf|Ndel1|Ppp1r9b|Ncoa5|Atp1a3|Pde4d	-4.096628202518757	3.0	34	0	0	-6.4338442009728825	3.6385194774626335
1	0	0	-2.1177677169855373	0.0	0.0	GO:0009725	M100	1	0	GO Biological Processes	19	response to hormone	19_GO:0050896 response to stimulus	-3.9422020192040685	2.646239196686196	4.513500131302	20611	729	203	19	9.35960591133005	2.0442860031434638	11512|11625|11928|16531|17918|18125|18212|18795|19262|20602|56876|69719|83431|93760|98660|107476|207182|228869|433759	Adcy6|Ahsg|Atp1a1|Kcnma1|Myo5a|Nos1|Ntrk2|Plcb1|Ptpra|Ncor2|Nsmf|Cad|Ndel1|Arid1a|Atp1a2|Acaca|Ggt7|Ncoa5|Hdac1	-2.7372820228701444	3.0	34	0	0	-6.4338442009728825	3.6385194774626335
1	0	0	-2.0188104963449	0.0	0.0	GO:0032870	M100	1	0	GO Biological Processes	19	cellular response to hormone stimulus	19_GO:0050896 response to stimulus	-3.521629216658389	2.8308183932462874	4.29157843663744	20611	538	203	15	7.389162561576355	1.8360330615043707	11512|11625|11928|17918|18212|18795|19262|20602|56876|83431|93760|98660|107476|228869|433759	Adcy6|Ahsg|Atp1a1|Myo5a|Ntrk2|Plcb1|Ptpra|Ncor2|Nsmf|Ndel1|Arid1a|Atp1a2|Acaca|Ncoa5|Hdac1	-2.399054540152816	3.0	34	0	0	-6.4338442009728825	3.6385194774626335
1	0	0	-2.701950521073738	0.0	0.0	GO:1901652	M100	1	0	GO Biological Processes	19	response to peptide	19_GO:0050896 response to stimulus	-3.127994684118633	2.9935730625385797	4.05132863372981	20611	407	203	12	5.911330049261084	1.6552486783163536	11512|11625|12286|16800|17918|18125|18795|19262|69719|83431|228869|232975	Adcy6|Ahsg|Cacna1a|Arhgef2|Myo5a|Nos1|Plcb1|Ptpra|Cad|Ndel1|Ncoa5|Atp1a3	-2.074844504698825	3.0	34	0	0	-6.4338442009728825	3.6385194774626335
1	1	0	-2.3952469361350603	-2.203588001226912	0.0	GO:1901653	M110	2	0	GO Biological Processes	19	cellular response to peptide	19_GO:0050896 response to stimulus	-3.044881836620547	3.339869069224786	4.099135325087968	20611	304	203	10	4.926108374384237	1.5189189403652266	11512|11625|12286|16800|17918|18795|19262|83431|228869|232975	Adcy6|Ahsg|Cacna1a|Arhgef2|Myo5a|Plcb1|Ptpra|Ndel1|Ncoa5|Atp1a3	-2.003837414703813	3.0	34	0	0	-6.4338442009728825	3.6385194774626335
1	0	0	-2.0348239042337117	0.0	0.0	GO:0008286	M100	1	0	GO Biological Processes	19	insulin receptor signaling pathway	19_GO:0023052 signaling	-2.293518308884517	3.3511485843030684	3.436885778195092	20611	127	339	7	2.0648967551622417	0.7723577603995406	11625|18795|19262|83431|209039|228869|384783	Ahsg|Plcb1|Ptpra|Ndel1|Tns2|Ncoa5|Irs2	-1.3692841079185456	2.0	34	0	0	-6.4338442009728825	3.6385194774626335
1	0	0	-2.016090148822835	0.0	0.0	GO:0043434	M100	1	0	GO Biological Processes	19	response to peptide hormone	19_GO:0050896 response to stimulus	-2.147367898971279	2.6641054732941734	3.099625701100524	20611	343	203	9	4.433497536945813	1.44470129744518	11512|11625|17918|18125|18795|19262|69719|83431|228869	Adcy6|Ahsg|Myo5a|Nos1|Plcb1|Ptpra|Cad|Ndel1|Ncoa5	-1.240746418296809	3.0	34	0	0	-6.4338442009728825	3.6385194774626335
1	0	0	-5.086738384911088	0.0	0.0	GO:0051056	M100	1	0	GO Biological Processes	19	regulation of small GTPase mediated signal transduction	19_GO:0023052 signaling	-6.238870639157124	5.2067702412529995	6.978511316892901	20611	273	203	14	6.896551724137931	1.7784876881211293	16443|16800|19418|19419|54126|68178|68585|110351|207212|212307|227801|240057|243621|245666	Itsn1|Arhgef2|Rasgrf2|Rasgrp1|Arhgef7|Cgnl1|Rtn4|Rap1gap|Arhgef17|Mapre2|Dennd1a|Syngap1|Iqsec3|Iqsec2	-4.607324386607147	3.0	35	1	1	-6.238870639157124	10.801278691961011
1	0	0	-5.3413019692924495	0.0	0.0	GO:0007264	M100	1	0	GO Biological Processes	19	small GTPase mediated signal transduction	19_GO:0023052 signaling	-5.749104100136272	3.93176386099173	6.192607573007814	20611	439	203	17	8.374384236453203	1.9441818119099359	11302|16443|16800|19418|19419|22241|54126|68178|68585|110351|207212|210293|212307|227801|240057|243621|245666	Aatk|Itsn1|Arhgef2|Rasgrf2|Rasgrp1|Ulk1|Arhgef7|Cgnl1|Rtn4|Rap1gap|Arhgef17|Dock10|Mapre2|Dennd1a|Syngap1|Iqsec3|Iqsec2	-4.191590749900341	3.0	35	0	0	-6.238870639157124	10.801278691961011
1	0	0	-3.7603326719481696	0.0	0.0	GO:0046578	M100	1	0	GO Biological Processes	19	regulation of Ras protein signal transduction	19_GO:0023052 signaling	-5.274184871938819	5.034645605178521	6.296729169904783	20611	242	203	12	5.911330049261084	1.6552486783163536	16443|16800|19418|19419|54126|68585|207212|212307|227801|240057|243621|245666	Itsn1|Arhgef2|Rasgrf2|Rasgrp1|Arhgef7|Rtn4|Arhgef17|Mapre2|Dennd1a|Syngap1|Iqsec3|Iqsec2	-3.803552576123073	3.0	35	0	0	-6.238870639157124	10.801278691961011
1	0	0	-3.303148109264924	0.0	0.0	GO:0007265	M100	1	0	GO Biological Processes	19	Ras protein signal transduction	19_GO:0023052 signaling	-4.955139414194134	4.038205329153604	5.734112941463928	20611	352	203	14	6.896551724137931	1.7784876881211293	11302|16443|16800|19418|19419|22241|54126|68585|207212|212307|227801|240057|243621|245666	Aatk|Itsn1|Arhgef2|Rasgrf2|Rasgrp1|Ulk1|Arhgef7|Rtn4|Arhgef17|Mapre2|Dennd1a|Syngap1|Iqsec3|Iqsec2	-3.5485889864946993	3.0	35	0	0	-6.238870639157124	10.801278691961011
1	0	0	-4.551178807493955	0.0	0.0	R-MMU-194840	M100	1	0	Reactome Gene Sets	6	Rho GTPase cycle		-4.711001913914517	4.81146410305384	5.83055160807352	20611	139	339	11	3.2448377581120944	0.9623514768520032	16443|16800|19418|19765|54126|58996|71435|75415|207212|228359|259302	Itsn1|Arhgef2|Rasgrf2|Ralbp1|Arhgef7|Arhgap23|Arhgap21|Arhgap12|Arhgef17|Arhgap1|Srgap3	-3.341978660107784	2.0	35	0	0	-6.238870639157124	10.801278691961011
1	0	0	-4.170086049517321	0.0	0.0	R-MMU-194315	M100	1	0	Reactome Gene Sets	6	Signaling by Rho GTPases		-4.401430979789212	2.990134919483534	4.967692651082024	20611	366	339	18	5.3097345132743365	1.21783715958837	16443|16800|19418|19765|22143|22631|54126|57294|57778|58996|71435|74117|75415|83431|207212|228359|234663|259302	Itsn1|Arhgef2|Rasgrf2|Ralbp1|Tuba1b|Ywhaz|Arhgef7|Rps27|Fmnl1|Arhgap23|Arhgap21|Actr3|Arhgap12|Ndel1|Arhgef17|Arhgap1|Dync1li2|Srgap3	-3.103850780998204	2.0	35	0	0	-6.238870639157124	10.801278691961011
1	0	0	-3.297673836554634	0.0	0.0	R-MMU-193648	M100	1	0	Reactome Gene Sets	6	NRAGE signals death through JNK		-4.014607518714897	10.801278691961011	6.709106124977748	20611	47	203	5	2.4630541871921183	1.0878613329623028	16443|16800|19418|54126|207212	Itsn1|Arhgef2|Rasgrf2|Arhgef7|Arhgef17	-2.793966252001325	3.0	35	0	0	-6.238870639157124	10.801278691961011
1	0	0	-3.0334806704917963	0.0	0.0	R-MMU-193704	M100	1	0	Reactome Gene Sets	6	p75 NTR receptor-mediated signalling		-3.8569658875223447	7.614901477832513	5.91221357445143	20611	80	203	6	2.955665024630542	1.1886792495254404	16443|16800|19418|54126|68585|207212	Itsn1|Arhgef2|Rasgrf2|Arhgef7|Rtn4|Arhgef17	-2.672577666314587	3.0	35	0	0	-6.238870639157124	10.801278691961011
1	0	0	-2.806498725164764	0.0	0.0	R-MMU-73887	M100	1	0	Reactome Gene Sets	6	Death Receptor Signalling		-3.7246854511203544	5.922701149425287	5.393855523749168	20611	120	203	7	3.4482758620689653	1.2806575046693234	16443|16800|19418|54126|68585|76686|207212	Itsn1|Arhgef2|Rasgrf2|Arhgef7|Rtn4|Clip3|Arhgef17	-2.5667367464794397	3.0	35	0	0	-6.238870639157124	10.801278691961011
1	0	0	-2.6556884372551535	0.0	0.0	R-MMU-204998	M100	1	0	Reactome Gene Sets	6	Cell death signalling via NRAGE, NRIF and NADE		-3.3456526942488805	7.8101553618795005	5.4844975672381935	20611	65	203	5	2.4630541871921183	1.0878613329623028	16443|16800|19418|54126|207212	Itsn1|Arhgef2|Rasgrf2|Arhgef7|Arhgef17	-2.2565420341445255	3.0	35	0	0	-6.238870639157124	10.801278691961011
1	0	0	-2.5416958975933164	0.0	0.0	R-MMU-416482	M100	1	0	Reactome Gene Sets	6	G alpha (12/13) signalling events		-3.225709901174616	7.3573927322053265	5.275565458399046	20611	69	203	5	2.4630541871921183	1.0878613329623028	16443|16800|19418|54126|207212	Itsn1|Arhgef2|Rasgrf2|Arhgef7|Arhgef17	-2.159629837676145	3.0	35	0	0	-6.238870639157124	10.801278691961011
1	1	0	-5.583479786790626	-2.245292703848951	0.0	GO:0010256	M110	2	0	GO Biological Processes	19	endomembrane system organization	19_GO:0071840 cellular component organization or biogenesis	-6.209332754941218	3.3058780867103215	6.1965566437644375	20611	423	339	23	6.784660766961652	1.3658654262969838	17988|20742|22631|52250|54126|54525|56363|59026|67300|68053|68585|71435|73094|73991|74018|74349|78287|83431|84095|109676|208263|219149|229521	Ndrg1|Sptbn1|Ywhaz|Reep1|Arhgef7|Syt7|Tmeff2|Huwe1|Cltc|Ubxn2b|Rtn4|Arhgap21|Sgip1|Atl1|Als2|Fam160a2|Rbsn|Ndel1|Pi4k2a|Ank2|Tor1aip1|Xkr6|Syt11	-4.581281849081062	2.0	36	1	1	-6.209332754941218	5.972471747319617
1	0	0	-3.5469433989720134	0.0	0.0	GO:0007009	M100	1	0	GO Biological Processes	19	plasma membrane organization	19_GO:0071840 cellular component organization or biogenesis	-3.747200302944241	5.972471747319617	5.4255081894965835	20611	119	203	7	3.4482758620689653	1.2806575046693234	17988|20742|54525|56363|73094|109676|229521	Ndrg1|Sptbn1|Syt7|Tmeff2|Sgip1|Ank2|Syt11	-2.587774907040747	3.0	36	0	0	-6.209332754941218	5.972471747319617
1	1	0	-3.411118621345774	-5.202045076391955	0.0	GO:0048168	M110	2	0	GO Biological Processes	19	regulation of neuronal synaptic plasticity	19_GO:0023052 signaling	-6.120450905833571	55.1096256684492	14.609311938811986	20611	68	22	4	18.181818181818183	8.223036670302644	12323|20964|58234|240057	Camk2b|Syn1|Shank3|Syngap1	-4.507789997443967	6.0	37	1	1	-6.120450905833571	104.0959595959596
1	1	0	-2.5144423560038196	-5.139786895727372	0.0	GO:0050885	M110	2	0	GO Biological Processes	19	neuromuscular process controlling balance	19_GO:0032501 multicellular organismal process	-6.069568675912997	53.53506493506494	14.39196889157063	20611	70	22	4	18.181818181818183	8.223036670302644	12286|12323|58234|243961	Cacna1a|Camk2b|Shank3|Shank1	-4.463576527835408	6.0	37	0	0	-6.120450905833571	104.0959595959596
1	1	0	-4.336439609462162	-3.214136447807488	0.0	GO:2001257	M110	2	0	GO Biological Processes	19	regulation of cation channel activity	19_GO:0051179 localization	-5.974042959113572	26.31639427987743	11.088645359275336	20611	178	22	5	22.727272727272727	8.934606739851096	12286|50932|58234|109676|243961	Cacna1a|Mink1|Shank3|Ank2|Shank1	-4.381890794168414	6.0	37	0	0	-6.120450905833571	104.0959595959596
1	1	0	-4.205738579260637	-5.167720907955984	0.0	GO:0048813	M110	2	0	GO Biological Processes	19	dendrite morphogenesis	19_GO:0071840 cellular component organization or biogenesis	-5.903043701550266	25.458250988142293	10.893431928890783	20611	184	22	5	22.727272727272727	8.934606739851096	12286|12323|50932|58234|243961	Cacna1a|Camk2b|Mink1|Shank3|Shank1	-4.3227474452404495	6.0	37	0	0	-6.120450905833571	104.0959595959596
1	1	0	-3.754497347521819	-3.056779111230908	0.0	GO:0035249	M110	2	0	GO Biological Processes	19	synaptic transmission, glutamatergic	19_GO:0023052 signaling	-5.809361561302236	8.232325921981095	7.61990119718085	20611	111	203	9	4.433497536945813	1.44470129744518	12286|12298|14814|14816|18212|58234|67808|243961|245666	Cacna1a|Cacnb4|Grin2d|Grm1|Ntrk2|Shank3|Tprgl|Shank1|Iqsec2	-4.240606138611715	3.0	37	0	0	-6.120450905833571	104.0959595959596
1	1	0	-2.202003181810005	-3.8287160226353927	0.0	GO:2000311	M110	2	0	GO Biological Processes	19	regulation of AMPA receptor activity	19_GO:0051179 localization	-5.517645343601616	104.0959595959596	17.522309628553394	20611	27	22	3	13.636363636363637	7.31650049984536	50932|58234|243961	Mink1|Shank3|Shank1	-4.001053606753338	6.0	37	0	0	-6.120450905833571	104.0959595959596
1	1	0	-2.8460212453204057	-5.019452544354036	0.0	GO:0048169	M110	2	0	GO Biological Processes	19	regulation of long-term neuronal synaptic plasticity	19_GO:0023052 signaling	-5.17026434317081	80.3025974025974	15.348773173590924	20611	35	22	3	13.636363636363637	7.31650049984536	12323|58234|240057	Camk2b|Shank3|Syngap1	-3.720907867887965	6.0	37	0	0	-6.120450905833571	104.0959595959596
0	1	0	0.0	-3.4519246973023363	0.0	GO:0097106	M010	1	0	GO Biological Processes	19	postsynaptic density organization	19_GO:0071840 cellular component organization or biogenesis	-5.1327761193821155	78.07196969696969	15.129009519704555	20611	36	22	3	13.636363636363637	7.31650049984536	58234|240057|243961	Shank3|Syngap1|Shank1	-3.689980090644862	6.0	37	0	0	-6.120450905833571	104.0959595959596
0	1	0	0.0	-3.2528601971785194	0.0	GO:0099084	M010	1	0	GO Biological Processes	19	postsynaptic specialization organization	19_GO:0071840 cellular component organization or biogenesis	-4.928334416808037	66.91883116883116	13.978490116681543	20611	42	22	3	13.636363636363637	7.31650049984536	58234|240057|243961	Shank3|Syngap1|Shank1	-3.5264622513863735	6.0	37	0	0	-6.120450905833571	104.0959595959596
1	1	0	-2.9111809118555074	-2.8644468352780503	0.0	GO:1900449	M110	2	0	GO Biological Processes	19	regulation of glutamate receptor signaling pathway	19_GO:0023052 signaling	-4.526506545762996	49.30861244019139	11.938410961566335	20611	57	22	3	13.636363636363637	7.31650049984536	50932|58234|243961	Mink1|Shank3|Shank1	-3.195990288877	6.0	37	0	0	-6.120450905833571	104.0959595959596
1	1	0	-2.288729980953304	-2.4588656484257707	0.0	GO:0051966	M110	2	0	GO Biological Processes	19	regulation of synaptic transmission, glutamatergic	19_GO:0023052 signaling	-3.88728737673805	7.71129263577976	5.960612454156607	20611	79	203	6	2.955665024630542	1.1886792495254404	14816|18212|58234|67808|243961|245666	Grm1|Ntrk2|Shank3|Tprgl|Shank1|Iqsec2	-2.6940591746705858	3.0	37	0	0	-6.120450905833571	104.0959595959596
1	0	0	-2.7547417412321877	0.0	0.0	GO:0032232	M100	1	0	GO Biological Processes	19	negative regulation of actin filament bundle assembly	19_GO:0048519 negative regulation of biological process	-3.3299881004741203	10.976434562641458	6.057642574386924	20611	37	203	4	1.9704433497536946	0.9754667645657231	56363|58234|68178|243961	Tmeff2|Shank3|Cgnl1|Shank1	-2.2426352117044916	3.0	37	0	0	-6.120450905833571	104.0959595959596
0	1	0	0.0	-3.3818801253761843	0.0	GO:0051968	M010	1	0	GO Biological Processes	19	positive regulation of synaptic transmission, glutamatergic	19_GO:0048518 positive regulation of biological process	-3.2850188187062397	10.687581021519316	5.961356923156574	20611	38	203	4	1.9704433497536946	0.9754667645657231	18212|58234|243961|245666	Ntrk2|Shank3|Shank1|Iqsec2	-2.2085547950279953	3.0	37	0	0	-6.120450905833571	104.0959595959596
0	1	0	0.0	-2.7793107077682726	0.0	GO:0007528	M010	1	0	GO Biological Processes	19	neuromuscular junction development	19_GO:0071840 cellular component organization or biogenesis	-2.5120394109025157	6.65783735766777	4.413633378484184	20611	61	203	4	1.9704433497536946	0.9754667645657231	12298|18212|58234|243961	Cacnb4|Ntrk2|Shank3|Shank1	-1.556586051994547	3.0	37	0	0	-6.120450905833571	104.0959595959596
1	1	0	-3.174387485675902	-2.346136170502734	0.0	GO:0010038	M110	2	0	GO Biological Processes	19	response to metal ion	19_GO:0050896 response to stimulus	-6.088887301244963	5.058534789544729	6.831884817717322	20611	281	203	14	6.896551724137931	1.7784876881211293	11518|12176|12323|12891|13829|14811|15165|16531|17257|17762|17967|54525|229521|240058	Add1|Bnip3|Camk2b|Cpne6|Dmtn|Grin2a|Hcn1|Kcnma1|Mecp2|Mapt|Ncam1|Syt7|Syt11|Cpne5	-4.479573573060941	3.0	38	1	1	-6.088887301244963	15.864378078817735
1	0	0	-3.036301195361194	0.0	0.0	GO:0010035	M100	1	0	GO Biological Processes	19	response to inorganic substance	19_GO:0050896 response to stimulus	-5.512959098190305	3.597591249369691	5.9123348736723385	20611	508	203	18	8.866995073891626	1.9951615188868836	11518|12176|12323|12891|13829|14811|15165|15182|15505|16531|17257|17762|17967|18795|21974|54525|229521|240058	Add1|Bnip3|Camk2b|Cpne6|Dmtn|Grin2a|Hcn1|Hdac2|Hsph1|Kcnma1|Mecp2|Mapt|Ncam1|Plcb1|Top2b|Syt7|Syt11|Cpne5	-3.998382652577353	3.0	38	0	0	-6.088887301244963	15.864378078817735
1	0	0	-4.104745089830826	0.0	0.0	GO:1903859	M100	1	0	GO Biological Processes	19	regulation of dendrite extension	19_GO:0040007 growth	-4.844385381494347	15.864378078817735	8.392597412564214	20611	32	203	5	2.4630541871921183	1.0878613329623028	12891|17257|68585|116838|240058	Cpne6|Mecp2|Rtn4|Rims2|Cpne5	-3.452732381254369	3.0	38	0	0	-6.088887301244963	15.864378078817735
1	0	0	-2.6715480560507823	0.0	0.0	GO:0071248	M100	1	0	GO Biological Processes	19	cellular response to metal ion	19_GO:0050896 response to stimulus	-4.472571407737899	5.640667761357417	5.914101026457384	20611	162	203	9	4.433497536945813	1.44470129744518	11518|12176|12891|13829|14811|17257|54525|229521|240058	Add1|Bnip3|Cpne6|Dmtn|Grin2a|Mecp2|Syt7|Syt11|Cpne5	-3.156719912894165	3.0	38	0	0	-6.088887301244963	15.864378078817735
1	0	0	-3.48014506980066	0.0	0.0	GO:0097484	M100	1	0	GO Biological Processes	19	dendrite extension	19_GO:0040007 growth	-4.2031137139682775	11.806048802841104	7.074437475538193	20611	43	203	5	2.4630541871921183	1.0878613329623028	12891|17257|68585|116838|240058	Cpne6|Mecp2|Rtn4|Rims2|Cpne5	-2.9420199475346065	3.0	38	0	0	-6.088887301244963	15.864378078817735
1	0	0	-2.3122103007404804	0.0	0.0	GO:0071277	M100	1	0	GO Biological Processes	19	cellular response to calcium ion	19_GO:0050896 response to stimulus	-3.9180542825695537	7.8101553618795	6.009867670626313	20611	78	203	6	2.955665024630542	1.1886792495254404	11518|12891|13829|54525|229521|240058	Add1|Cpne6|Dmtn|Syt7|Syt11|Cpne5	-2.717709289225535	3.0	38	0	0	-6.088887301244963	15.864378078817735
1	0	0	-3.2202631058221147	0.0	0.0	GO:1903861	M100	1	0	GO Biological Processes	19	positive regulation of dendrite extension	19_GO:0040007 growth	-3.8085395958004526	14.504574243490499	7.131688529996782	20611	28	203	4	1.9704433497536946	0.9754667645657231	12891|17257|116838|240058	Cpne6|Mecp2|Rims2|Cpne5	-2.6368121174315537	3.0	38	0	0	-6.088887301244963	15.864378078817735
1	0	0	-5.472623592596421	0.0	0.0	GO:0007420	M100	1	0	GO Biological Processes	19	brain development	19_GO:0032502 developmental process	-6.068529256093251	3.3289186788338854	6.117018574535111	20611	671	203	22	10.83743842364532	2.1817579692408486	11302|12286|12934|15182|17257|17967|18212|18795|20462|20602|21974|22241|30957|58234|68585|73242|83431|93760|98660|140810|243961|433759	Aatk|Cacna1a|Dpysl2|Hdac2|Mecp2|Ncam1|Ntrk2|Plcb1|Tra2b|Ncor2|Top2b|Ulk1|Mapk8ip3|Shank3|Rtn4|Atat1|Ndel1|Arid1a|Atp1a2|Ttbk2|Shank1|Hdac1	-4.463363548763445	3.0	39	1	1	-6.068529256093251	4.4531587589663815
1	0	0	-4.284888385163885	0.0	0.0	GO:0030900	M100	1	0	GO Biological Processes	19	forebrain development	19_GO:0032502 developmental process	-5.66289903002017	4.091970567433088	6.204278237044112	20611	397	203	16	7.8817733990147785	1.8911968582332812	15182|17967|18212|18795|20462|20602|21974|30957|58234|68585|73242|83431|93760|98660|140810|433759	Hdac2|Ncam1|Ntrk2|Plcb1|Tra2b|Ncor2|Top2b|Mapk8ip3|Shank3|Rtn4|Atat1|Ndel1|Arid1a|Atp1a2|Ttbk2|Hdac1	-4.121364871169499	3.0	39	0	0	-6.068529256093251	4.4531587589663815
1	0	0	-4.8680171975490865	0.0	0.0	GO:0060322	M100	1	0	GO Biological Processes	19	head development	19_GO:0032502 developmental process	-5.5094511233266825	3.0767278698313185	5.681616234984919	20611	726	203	22	10.83743842364532	2.1817579692408486	11302|12286|12934|15182|17257|17967|18212|18795|20462|20602|21974|22241|30957|58234|68585|73242|83431|93760|98660|140810|243961|433759	Aatk|Cacna1a|Dpysl2|Hdac2|Mecp2|Ncam1|Ntrk2|Plcb1|Tra2b|Ncor2|Top2b|Ulk1|Mapk8ip3|Shank3|Rtn4|Atat1|Ndel1|Arid1a|Atp1a2|Ttbk2|Shank1|Hdac1	-3.9962130284859922	3.0	39	0	0	-6.068529256093251	4.4531587589663815
1	0	0	-2.3350568271519974	0.0	0.0	GO:0014070	M100	1	0	GO Biological Processes	19	response to organic cyclic compound	19_GO:0050896 response to stimulus	-5.320691597097035	2.994241867959165	5.533370505795707	20611	746	203	22	10.83743842364532	2.1817579692408486	11512|11928|13829|15165|15182|16531|17257|17967|18125|18212|18752|18795|20602|21974|76438|93760|98660|107476|207182|217124|238871|433759	Adcy6|Atp1a1|Dmtn|Hcn1|Hdac2|Kcnma1|Mecp2|Ncam1|Nos1|Ntrk2|Prkcg|Plcb1|Ncor2|Top2b|Rftn1|Arid1a|Atp1a2|Acaca|Ggt7|Ppp1r9b|Pde4d|Hdac1	-3.836524950203603	3.0	39	0	0	-6.068529256093251	4.4531587589663815
1	0	0	-2.430410729696549	0.0	0.0	GO:0021537	M100	1	0	GO Biological Processes	19	telencephalon development	19_GO:0032502 developmental process	-4.276284166993332	4.328884561041739	5.3663768038628605	20611	258	203	11	5.41871921182266	1.588923177336244	15182|18212|18795|20462|20602|58234|68585|73242|83431|98660|433759	Hdac2|Ntrk2|Plcb1|Tra2b|Ncor2|Shank3|Rtn4|Atat1|Ndel1|Atp1a2|Hdac1	-3.0032111589932056	3.0	39	0	0	-6.068529256093251	4.4531587589663815
0	1	0	0.0	-2.0173778672950635	0.0	GO:0021987	M010	1	0	GO Biological Processes	19	cerebral cortex development	19_GO:0032502 developmental process	-2.2639796700330774	4.4531587589663815	3.6873181630508576	20611	114	203	5	2.4630541871921183	1.0878613329623028	18212|18795|20462|68585|83431	Ntrk2|Plcb1|Tra2b|Rtn4|Ndel1	-1.344368398983487	3.0	39	0	0	-6.068529256093251	4.4531587589663815
1	0	0	-4.864592414945717	0.0	0.0	R-MMU-5683057	M100	1	0	Reactome Gene Sets	6	MAPK family signaling cascades		-6.015852336599593	4.987537810042347	6.760644123426117	20611	285	203	14	6.896551724137931	1.7784876881211293	12323|14812|14814|17169|17967|19262|19418|19419|20742|21894|22330|54519|235072|240057	Camk2b|Grin2b|Grin2d|Mark3|Ncam1|Ptpra|Rasgrf2|Rasgrp1|Sptbn1|Tln1|Vcl|Apbb1ip|Septin7|Syngap1	-4.41642809414262	3.0	40	1	1	-6.015852336599593	11.281335522714834
1	0	0	-4.762220478043435	0.0	0.0	R-MMU-5673001	M100	1	0	Reactome Gene Sets	6	RAF/MAP kinase cascade		-5.783724189678868	5.1559228756157625	6.673270062494239	20611	256	203	13	6.403940886699507	1.7183214827777176	12323|14812|14814|17169|17967|19262|19418|19419|20742|21894|22330|54519|240057	Camk2b|Grin2b|Grin2d|Mark3|Ncam1|Ptpra|Rasgrf2|Rasgrp1|Sptbn1|Tln1|Vcl|Apbb1ip|Syngap1	-4.220505336811642	3.0	40	0	0	-6.015852336599593	11.281335522714834
1	0	0	-4.650300858032964	0.0	0.0	R-MMU-5684996	M100	1	0	Reactome Gene Sets	6	MAPK1/MAPK3 signaling		-5.672176713905454	5.037848305945173	6.56018219487993	20611	262	203	13	6.403940886699507	1.7183214827777176	12323|14812|14814|17169|17967|19262|19418|19419|20742|21894|22330|54519|240057	Camk2b|Grin2b|Grin2d|Mark3|Ncam1|Ptpra|Rasgrf2|Rasgrp1|Sptbn1|Tln1|Vcl|Apbb1ip|Syngap1	-4.128861248318321	3.0	40	0	0	-6.015852336599593	11.281335522714834
1	0	0	-2.668992187553283	0.0	0.0	R-MMU-5674135	M100	1	0	Reactome Gene Sets	6	MAP2K and MAPK activation		-3.2413566247878283	10.413540482505999	5.868590852468443	20611	39	203	4	1.9704433497536946	0.9754667645657231	17169|21894|22330|54519	Mark3|Tln1|Vcl|Apbb1ip	-2.172163325865214	3.0	40	0	0	-6.015852336599593	11.281335522714834
1	0	0	-2.202003181810005	0.0	0.0	R-MMU-354192	M100	1	0	Reactome Gene Sets	6	Integrin signaling		-2.6358074887529317	11.281335522714834	5.331547953578903	20611	27	203	3	1.477832512315271	0.8468988991052997	19419|21894|54519	Rasgrp1|Tln1|Apbb1ip	-1.663764476416787	3.0	40	0	0	-6.015852336599593	11.281335522714834
1	0	0	-4.097898428136036	0.0	0.0	R-MMU-422475	M100	1	0	Reactome Gene Sets	6	Axon guidance		-5.746187907363809	5.115954481231144	6.6351843234005345	20611	258	203	13	6.403940886699507	1.7183214827777176	12934|14812|16443|17967|19262|20742|21894|22143|54126|58234|67300|74117|110351	Dpysl2|Grin2b|Itsn1|Ncam1|Ptpra|Sptbn1|Tln1|Tuba1b|Arhgef7|Shank3|Cltc|Actr3|Rap1gap	-4.189413781956402	3.0	41	1	1	-5.746187907363809	8.058096801939167
1	0	0	-4.080943760137021	0.0	0.0	R-MMU-9675108	M100	1	0	Reactome Gene Sets	6	Nervous system development		-5.72755348851062	5.096201761226391	6.616289001440453	20611	259	203	13	6.403940886699507	1.7183214827777176	12934|14812|16443|17967|19262|20742|21894|22143|54126|58234|67300|74117|110351	Dpysl2|Grin2b|Itsn1|Ncam1|Ptpra|Sptbn1|Tln1|Tuba1b|Arhgef7|Shank3|Cltc|Actr3|Rap1gap	-4.175188482008267	3.0	41	0	0	-5.746187907363809	8.058096801939167
1	0	0	-3.043429211329546	0.0	0.0	R-MMU-1266738	M100	1	0	Reactome Gene Sets	6	Developmental Biology		-4.833475553616552	3.5162604226643634	5.455525853181498	20611	462	203	16	7.8817733990147785	1.8911968582332812	11496|12934|14812|16443|17967|19262|20742|20907|21894|22143|54126|56216|58234|67300|74117|110351	Adam22|Dpysl2|Grin2b|Itsn1|Ncam1|Ptpra|Sptbn1|Stx1a|Tln1|Tuba1b|Arhgef7|Stx1b|Shank3|Cltc|Actr3|Rap1gap	-3.4438378446118993	3.0	41	0	0	-5.746187907363809	8.058096801939167
1	0	0	-2.7158969439423304	0.0	0.0	R-MMU-373760	M100	1	0	Reactome Gene Sets	6	L1CAM interactions		-3.4088422861137504	8.058096801939167	5.595770554817227	20611	63	203	5	2.4630541871921183	1.0878613329623028	12934|17967|20742|22143|67300	Dpysl2|Ncam1|Sptbn1|Tuba1b|Cltc	-2.309548404918928	3.0	41	0	0	-5.746187907363809	8.058096801939167
1	1	0	-3.0529762314417304	-2.6841294242648264	0.0	GO:0031400	M110	2	0	GO Biological Processes	19	negative regulation of protein modification process	19_GO:0048519 negative regulation of biological process	-5.67706080511849	3.3900507413834227	5.920550330026453	20611	599	203	20	9.852216748768473	2.0916859817776636	12328|13829|15182|15505|17762|18125|18752|19085|21838|22223|26936|56812|72948|74521|170719|170835|208643|217124|238871|433759	Caml|Dmtn|Hdac2|Hsph1|Mapt|Nos1|Prkcg|Prkar1b|Thy1|Uchl1|Mprip|Dnajb2|Tppp|Ppp4r4|Oxr1|Inpp5j|Eif4g1|Ppp1r9b|Pde4d|Hdac1	-4.131226665775095	3.0	42	1	1	-5.67706080511849	3.3900507413834227
1	0	0	-2.0850934859915173	0.0	0.0	GO:0010563	M100	1	0	GO Biological Processes	19	negative regulation of phosphorus metabolic process	19_GO:0048519 negative regulation of biological process	-3.190040282098543	2.6303632047780705	3.9687001121105583	20611	579	203	15	7.389162561576355	1.8360330615043707	13829|15505|17762|18125|19085|21838|22223|26936|74521|170835|208643|208727|217124|238871|243312	Dmtn|Hsph1|Mapt|Nos1|Prkar1b|Thy1|Uchl1|Mprip|Ppp4r4|Inpp5j|Eif4g1|Hdac4|Ppp1r9b|Pde4d|Elfn1	-2.1274927834407444	3.0	42	0	0	-5.67706080511849	3.3900507413834227
1	0	0	-2.0850934859915173	0.0	0.0	GO:0045936	M100	1	0	GO Biological Processes	19	negative regulation of phosphate metabolic process	19_GO:0048519 negative regulation of biological process	-3.190040282098543	2.6303632047780705	3.9687001121105583	20611	579	203	15	7.389162561576355	1.8360330615043707	13829|15505|17762|18125|19085|21838|22223|26936|74521|170835|208643|208727|217124|238871|243312	Dmtn|Hsph1|Mapt|Nos1|Prkar1b|Thy1|Uchl1|Mprip|Ppp4r4|Inpp5j|Eif4g1|Hdac4|Ppp1r9b|Pde4d|Elfn1	-2.1274927834407444	3.0	42	0	0	-5.67706080511849	3.3900507413834227
1	0	0	-2.0541067821250523	0.0	0.0	GO:0042326	M100	1	0	GO Biological Processes	19	negative regulation of phosphorylation	19_GO:0048519 negative regulation of biological process	-2.06495544915833	2.312323430121674	2.9107233396784933	20611	483	203	11	5.41871921182266	1.588923177336244	13829|15505|17762|18125|19085|21838|22223|170835|208643|208727|238871	Dmtn|Hsph1|Mapt|Nos1|Prkar1b|Thy1|Uchl1|Inpp5j|Eif4g1|Hdac4|Pde4d	-1.1679100060074807	3.0	42	0	0	-5.67706080511849	3.3900507413834227
1	1	0	-2.7432129627083097	-2.2866596410354294	0.0	R-MMU-975956	M110	2	0	Reactome Gene Sets	6	Nonsense Mediated Decay (NMD) independent of the Exon Junction Complex (EJC)		-5.487238244172991	8.925891842148	7.5573050282008385	20611	91	203	8	3.9408866995073892	1.3655834422674429	19921|19988|27370|57294|67115|68193|208643|433702	Rpl19|Rpl6|Rps26|Rps27|Rpl14|Rpl24|Eif4g1|Ncbp1	-3.975999973964519	3.0	43	1	1	-5.487238244172991	13.100905768314
1	1	0	-2.3130319354918067	-2.0488890691485913	0.0	R-MMU-927802	M110	2	0	Reactome Gene Sets	6	Nonsense-Mediated Decay (NMD)		-4.844536412018832	7.317623041760973	6.656180030955413	20611	111	203	8	3.9408866995073892	1.3655834422674429	19921|19988|27370|57294|67115|68193|208643|433702	Rpl19|Rpl6|Rps26|Rps27|Rpl14|Rpl24|Eif4g1|Ncbp1	-3.452732381254369	3.0	43	0	0	-5.487238244172991	13.100905768314
1	1	0	-2.3130319354918067	-2.0488890691485913	0.0	R-MMU-975957	M110	2	0	Reactome Gene Sets	6	Nonsense Mediated Decay (NMD) enhanced by the Exon Junction Complex (EJC)		-4.844536412018832	7.317623041760973	6.656180030955413	20611	111	203	8	3.9408866995073892	1.3655834422674429	19921|19988|27370|57294|67115|68193|208643|433702	Rpl19|Rpl6|Rps26|Rps27|Rpl14|Rpl24|Eif4g1|Ncbp1	-3.452732381254369	3.0	43	0	0	-5.487238244172991	13.100905768314
1	0	0	-2.8295494150032034	0.0	0.0	GO:0044445	M100	1	0	GO Cellular Components	20	cytosolic part		-4.14258204232372	4.1829671039279726	5.221032532636848	20611	267	203	11	5.41871921182266	1.588923177336244	13807|18752|19921|19988|27370|57294|67115|68193|78808|104069|207214	Eno2|Prkcg|Rpl19|Rpl6|Rps26|Rps27|Rpl14|Rpl24|Stxbp5|Sncb|Larp4	-2.89597359824308	3.0	43	0	0	-5.487238244172991	13.100905768314
1	0	0	-2.37101512604965	0.0	0.0	R-MMU-156827	M100	1	0	Reactome Gene Sets	6	L13a-mediated translational silencing of Ceruloplasmin expression		-4.010685467449068	6.580779054916985	5.799423084394865	20611	108	203	7	3.4482758620689653	1.2806575046693234	19921|19988|27370|57294|67115|68193|208643	Rpl19|Rpl6|Rps26|Rps27|Rpl14|Rpl24|Eif4g1	-2.791064869787904	3.0	43	0	0	-5.487238244172991	13.100905768314
1	0	0	-2.3514603210170537	0.0	0.0	R-MMU-72706	M100	1	0	Reactome Gene Sets	6	GTP hydrolysis and joining of the 60S ribosomal subunit		-3.985451724331305	6.520404935147105	5.763321699382933	20611	109	203	7	3.4482758620689653	1.2806575046693234	19921|19988|27370|57294|67115|68193|208643	Rpl19|Rpl6|Rps26|Rps27|Rpl14|Rpl24|Eif4g1	-2.771234549180441	3.0	43	0	0	-5.487238244172991	13.100905768314
1	0	0	-2.3603047515022464	0.0	0.0	GO:0005844	M100	1	0	GO Cellular Components	20	polysome		-3.9809724774111888	8.015685766139487	6.1110574037997285	20611	76	203	6	2.955665024630542	1.1886792495254404	19921|19988|27370|68193|207214|208643	Rpl19|Rpl6|Rps26|Rpl24|Larp4|Eif4g1	-2.767761002011723	3.0	43	0	0	-5.487238244172991	13.100905768314
1	1	0	-3.1000040672931197	-2.302678916724576	0.0	R-MMU-8953854	M110	2	0	Reactome Gene Sets	6	Metabolism of RNA		-3.959922151564614	2.969857980385623	4.657004009786499	20611	547	203	16	7.8817733990147785	1.8911968582332812	19656|19921|19988|20462|22631|27370|27967|51796|55989|57294|67115|68193|75956|208643|228140|433702	Rbmxl1|Rpl19|Rpl6|Tra2b|Ywhaz|Rps26|Cherp|Srrm1|Nop58|Rps27|Rpl14|Rpl24|Srrm2|Eif4g1|Tnks1bp1|Ncbp1	-2.7500462876616125	3.0	43	0	0	-5.487238244172991	13.100905768314
1	0	0	-2.294149942107857	0.0	0.0	GO:0022626	M100	1	0	GO Cellular Components	20	cytosolic ribosome		-3.911353148060243	6.345751231527093	5.657677789801386	20611	112	203	7	3.4482758620689653	1.2806575046693234	19921|19988|27370|57294|67115|68193|207214	Rpl19|Rpl6|Rps26|Rps27|Rpl14|Rpl24|Larp4	-2.7136009652945035	3.0	43	0	0	-5.487238244172991	13.100905768314
1	0	0	-2.2207437255851747	0.0	0.0	R-MMU-72613	M100	1	0	Reactome Gene Sets	6	Eukaryotic Translation Initiation		-3.816115042942439	6.1269322235434	5.522673920195258	20611	116	203	7	3.4482758620689653	1.2806575046693234	19921|19988|27370|57294|67115|68193|208643	Rpl19|Rpl6|Rps26|Rps27|Rpl14|Rpl24|Eif4g1	-2.642557669386363	3.0	43	0	0	-5.487238244172991	13.100905768314
1	0	0	-2.2207437255851747	0.0	0.0	R-MMU-72737	M100	1	0	Reactome Gene Sets	6	Cap-dependent Translation Initiation		-3.816115042942439	6.1269322235434	5.522673920195258	20611	116	203	7	3.4482758620689653	1.2806575046693234	19921|19988|27370|57294|67115|68193|208643	Rpl19|Rpl6|Rps26|Rps27|Rpl14|Rpl24|Eif4g1	-2.642557669386363	3.0	43	0	0	-5.487238244172991	13.100905768314
1	0	0	-2.033318437894545	0.0	0.0	GO:0042788	M100	1	0	GO Cellular Components	20	polysomal ribosome		-3.631966430496441	13.100905768314	6.724543894356829	20611	31	203	4	1.9704433497536946	0.9754667645657231	19921|19988|27370|68193	Rpl19|Rpl6|Rps26|Rpl24	-2.4902224644252153	3.0	43	0	0	-5.487238244172991	13.100905768314
1	0	0	-2.0725579815517694	0.0	0.0	R-MMU-1799339	M100	1	0	Reactome Gene Sets	6	SRP-dependent cotranslational protein targeting to membrane		-3.602360728877058	6.844855260973045	5.511194200286383	20611	89	203	6	2.955665024630542	1.1886792495254404	19921|19988|27370|57294|67115|68193	Rpl19|Rpl6|Rps26|Rps27|Rpl14|Rpl24	-2.4673807331220705	3.0	43	0	0	-5.487238244172991	13.100905768314
1	0	0	-2.274208583671921	0.0	0.0	CORUM:3047	M100	1	0	CORUM	33	Parvulin-associated pre-rRNP complex		-2.8308134047014493	8.122561576354679	5.029049266833106	20611	50	203	4	1.9704433497536946	0.9754667645657231	19921|19988|55989|67115	Rpl19|Rpl6|Nop58|Rpl14	-1.8253432053357648	3.0	43	0	0	-5.487238244172991	13.100905768314
1	1	0	-2.549497205964551	-4.698345109552452	0.0	WP1983	M110	2	0	WikiPathways	27	Splicing factor NOVA regulated synaptic proteins		-5.480227759309154	14.5045742434905	8.737470952663273	20611	42	203	6	2.955665024630542	1.1886792495254404	13821|13822|14812|16531|110351|242425	Epb41l1|Epb41l2|Grin2b|Kcnma1|Rap1gap|Gabbr2	-3.9703176078173916	3.0	44	1	1	-5.480227759309154	14.5045742434905
1	0	0	-2.711214048305469	0.0	0.0	GO:0030866	M100	1	0	GO Biological Processes	19	cortical actin cytoskeleton organization	19_GO:0071840 cellular component organization or biogenesis	-3.4252681254016757	7.999922372302438	5.5850460109814986	20611	38	339	5	1.4749262536873156	0.6547246441298961	13821|13822|16897|21894|57778	Epb41l1|Epb41l2|Llgl1|Tln1|Fmnl1	-2.3233906882123874	2.0	44	0	0	-5.480227759309154	14.5045742434905
1	0	0	-2.7158969439423304	0.0	0.0	GO:0030865	M100	1	0	GO Biological Processes	19	cortical cytoskeleton organization	19_GO:0071840 cellular component organization or biogenesis	-3.4088422861137504	8.058096801939167	5.595770554817227	20611	63	203	5	2.4630541871921183	1.0878613329623028	13821|13822|21894|57778|235072	Epb41l1|Epb41l2|Tln1|Fmnl1|Septin7	-2.309548404918928	3.0	44	0	0	-5.480227759309154	14.5045742434905
1	1	0	-4.877721433874295	-3.1045244262871945	0.0	GO:0008380	M110	2	0	GO Biological Processes	19	RNA splicing	19_GO:0008152 metabolic process	-5.441656454191937	3.1750168715706697	5.695818301788719	20611	394	346	21	6.069364161849711	1.2836220821847557	16549|19134|19656|20462|20817|27370|51796|53861|56215|56275|67532|68955|69131|75956|170791|215051|227707|230596|230753|272009|433702	Khsrp|Prpf4b|Rbmxl1|Tra2b|Srpk2|Rps26|Srrm1|Zranb2|Acin1|Rbm14|Mfap1a|Srrm4|Cdk12|Srrm2|Rbm39|Bud13|BC005624|Prpf38a|Thrap3|Srsf12|Ncbp1	-3.9370185311131647	1.0	45	1	1	-5.441656454191937	14.004416510956345
1	1	0	-4.396542585460705	-2.6702250710743054	0.0	GO:0006397	M110	2	0	GO Biological Processes	19	mRNA processing	19_GO:0008152 metabolic process	-4.795319596037432	2.7942985321123532	5.136101156178972	20611	469	346	22	6.358381502890174	1.3118062548076121	16549|18795|19134|19656|20462|20817|51796|53861|56215|56275|67532|68955|69131|75956|170791|215051|225432|227707|230596|230753|272009|433702	Khsrp|Plcb1|Prpf4b|Rbmxl1|Tra2b|Srpk2|Srrm1|Zranb2|Acin1|Rbm14|Mfap1a|Srrm4|Cdk12|Srrm2|Rbm39|Bud13|Rbm27|BC005624|Prpf38a|Thrap3|Srsf12|Ncbp1	-3.413157019627658	1.0	45	0	0	-5.441656454191937	14.004416510956345
1	0	0	-3.508892376376861	0.0	0.0	GO:0043484	M100	1	0	GO Biological Processes	19	regulation of RNA splicing	19_GO:0008152 metabolic process	-4.27059554077574	4.310940827502281	5.353462356654861	20611	152	346	11	3.179190751445087	0.9432017500830021	19656|20462|27370|56215|68955|69131|170791|227707|230753|272009|433702	Rbmxl1|Tra2b|Rps26|Acin1|Srrm4|Cdk12|Rbm39|BC005624|Thrap3|Srsf12|Ncbp1	-2.9986739991555913	1.0	45	0	0	-5.441656454191937	14.004416510956345
1	1	0	-3.7747639511366997	-2.365765221553385	0.0	GO:0000375	M110	2	0	GO Biological Processes	19	RNA splicing, via transesterification reactions	19_GO:0008152 metabolic process	-4.107824770418865	3.2141743252796604	4.856654615753054	20611	278	346	15	4.335260115606936	1.0948269471440846	19656|20462|20817|51796|56215|56275|67532|68955|170791|215051|227707|230596|230753|272009|433702	Rbmxl1|Tra2b|Srpk2|Srrm1|Acin1|Rbm14|Mfap1a|Srrm4|Rbm39|Bud13|BC005624|Prpf38a|Thrap3|Srsf12|Ncbp1	-2.86980940763587	1.0	45	0	0	-5.441656454191937	14.004416510956345
1	1	0	-3.7747639511366997	-2.365765221553385	0.0	GO:0000377	M110	2	0	GO Biological Processes	19	RNA splicing, via transesterification reactions with bulged adenosine as nucleophile	19_GO:0008152 metabolic process	-4.107824770418865	3.2141743252796604	4.856654615753054	20611	278	346	15	4.335260115606936	1.0948269471440846	19656|20462|20817|51796|56215|56275|67532|68955|170791|215051|227707|230596|230753|272009|433702	Rbmxl1|Tra2b|Srpk2|Srrm1|Acin1|Rbm14|Mfap1a|Srrm4|Rbm39|Bud13|BC005624|Prpf38a|Thrap3|Srsf12|Ncbp1	-2.86980940763587	1.0	45	0	0	-5.441656454191937	14.004416510956345
1	1	0	-3.7747639511366997	-2.365765221553385	0.0	GO:0000398	M110	2	0	GO Biological Processes	19	mRNA splicing, via spliceosome	19_GO:0008152 metabolic process	-4.107824770418865	3.2141743252796604	4.856654615753054	20611	278	346	15	4.335260115606936	1.0948269471440846	19656|20462|20817|51796|56215|56275|67532|68955|170791|215051|227707|230596|230753|272009|433702	Rbmxl1|Tra2b|Srpk2|Srrm1|Acin1|Rbm14|Mfap1a|Srrm4|Rbm39|Bud13|BC005624|Prpf38a|Thrap3|Srsf12|Ncbp1	-2.86980940763587	1.0	45	0	0	-5.441656454191937	14.004416510956345
1	0	0	-3.837140108547262	0.0	0.0	GO:0048024	M100	1	0	GO Biological Processes	19	regulation of mRNA splicing, via spliceosome	19_GO:0008152 metabolic process	-4.061589130078922	4.964113680154143	5.397007399952311	20611	108	346	9	2.601156069364162	0.8557010343741425	19656|20462|56215|68955|170791|227707|230753|272009|433702	Rbmxl1|Tra2b|Acin1|Srrm4|Rbm39|BC005624|Thrap3|Srsf12|Ncbp1	-2.8326949882887966	1.0	45	0	0	-5.441656454191937	14.004416510956345
1	0	0	-3.1606023871368953	0.0	0.0	GO:0033119	M100	1	0	GO Biological Processes	19	negative regulation of RNA splicing	19_GO:0048519 negative regulation of biological process	-3.7474261707960403	14.004416510956345	6.9892870107882725	20611	29	203	4	1.9704433497536946	0.9754667645657231	19656|20462|27370|56215	Rbmxl1|Tra2b|Rps26|Acin1	-2.587774907040747	3.0	45	0	0	-5.441656454191937	14.004416510956345
1	0	0	-3.6389769304686803	0.0	0.0	GO:0050684	M100	1	0	GO Biological Processes	19	regulation of mRNA processing	19_GO:0008152 metabolic process	-3.7359869265747587	4.08009343574313	4.880206351606898	20611	146	346	10	2.8901734104046244	0.9006488327517812	19656|20462|20817|56215|68955|170791|227707|230753|272009|433702	Rbmxl1|Tra2b|Srpk2|Acin1|Srrm4|Rbm39|BC005624|Thrap3|Srsf12|Ncbp1	-2.577448147818743	1.0	45	0	0	-5.441656454191937	14.004416510956345
1	0	0	-2.9111809118555074	0.0	0.0	GO:0000381	M100	1	0	GO Biological Processes	19	regulation of alternative mRNA splicing, via spliceosome	19_GO:0008152 metabolic process	-3.6130930378960477	8.906317517932763	5.961427895032123	20611	57	203	5	2.4630541871921183	1.0878613329623028	19656|20462|68955|230753|272009	Rbmxl1|Tra2b|Srrm4|Thrap3|Srsf12	-2.4753075124756503	3.0	45	0	0	-5.441656454191937	14.004416510956345
1	0	0	-2.4613272227639498	0.0	0.0	GO:0000380	M100	1	0	GO Biological Processes	19	alternative mRNA splicing, via spliceosome	19_GO:0008152 metabolic process	-3.1408890646804517	7.050834701696771	5.1295430821366255	20611	72	203	5	2.4630541871921183	1.0878613329623028	19656|20462|68955|230753|272009	Rbmxl1|Tra2b|Srrm4|Thrap3|Srsf12	-2.0858819311459844	3.0	45	0	0	-5.441656454191937	14.004416510956345
1	0	0	-2.34844522989058	0.0	0.0	GO:0048025	M100	1	0	GO Biological Processes	19	negative regulation of mRNA splicing, via spliceosome	19_GO:0048519 negative regulation of biological process	-2.786301384341251	12.691502463054187	5.715657625145472	20611	24	203	3	1.477832512315271	0.8468988991052997	19656|20462|56215	Rbmxl1|Tra2b|Acin1	-1.789547812218748	3.0	45	0	0	-5.441656454191937	14.004416510956345
1	0	0	-2.573682435217803	0.0	0.0	GO:0016071	M100	1	0	GO Biological Processes	19	mRNA metabolic process	19_GO:0008152 metabolic process	-2.7272472496980957	1.985645472061657	3.3629011819283536	20611	660	346	22	6.358381502890174	1.3118062548076121	16549|18795|19134|19656|20462|20817|51796|53861|56215|56275|67532|68955|69131|75956|170791|215051|225432|227707|230596|230753|272009|433702	Khsrp|Plcb1|Prpf4b|Rbmxl1|Tra2b|Srpk2|Srrm1|Zranb2|Acin1|Rbm14|Mfap1a|Srrm4|Cdk12|Srrm2|Rbm39|Bud13|Rbm27|BC005624|Prpf38a|Thrap3|Srsf12|Ncbp1	-1.7407631131776895	1.0	45	0	0	-5.441656454191937	14.004416510956345
1	0	0	-2.3216853634962287	0.0	0.0	WP310	M100	1	0	WikiPathways	27	mRNA processing		-2.4810032124093286	2.1665714041692126	3.231902406972187	20611	449	339	16	4.71976401179941	1.1517592403139498	11739|17184|19134|19656|19921|20462|20817|51796|56215|56275|57294|72567|93871|170791|230861|272009	Slc25a4|Matr3|Prpf4b|Rbmxl1|Rpl19|Tra2b|Srpk2|Srrm1|Acin1|Rbm14|Rps27|Bclaf1|Brwd1|Rbm39|Eif4g3|Srsf12	-1.5307044108917414	2.0	45	0	0	-5.441656454191937	14.004416510956345
1	0	0	-2.4185884123089094	0.0	0.0	GO:1903311	M100	1	0	GO Biological Processes	19	regulation of mRNA metabolic process	19_GO:0008152 metabolic process	-2.343046895008776	2.5299729952909145	3.237679397454722	20611	259	346	11	3.179190751445087	0.9432017500830021	16549|19656|20462|20817|56215|68955|170791|227707|230753|272009|433702	Khsrp|Rbmxl1|Tra2b|Srpk2|Acin1|Srrm4|Rbm39|BC005624|Thrap3|Srsf12|Ncbp1	-1.4122218365945813	1.0	45	0	0	-5.441656454191937	14.004416510956345
1	1	0	-3.6391130734736272	-2.550488731640323	0.0	GO:0012506	M110	2	0	GO Cellular Components	20	vesicle membrane		-5.429316735336158	4.1611483485423575	6.085738980508662	20611	366	203	15	7.389162561576355	1.8360330615043707	13854|13855|18125|20907|20964|22241|52850|54418|67300|73094|75734|78771|78808|227801|229521	Epn1|Epn2|Nos1|Stx1a|Syn1|Ulk1|Sgsm1|Fmn2|Cltc|Sgip1|Mff|Mctp1|Stxbp5|Dennd1a|Syt11	-3.927941746328158	3.0	46	1	1	-5.429316735336158	4.193062760655071
1	1	0	-3.5602847898523855	-2.729669305898174	0.0	GO:0044433	M110	2	0	GO Cellular Components	20	cytoplasmic vesicle part		-5.255685755712582	2.683844924901463	5.361626504686596	20611	589	339	26	7.669616519174041	1.445304302267876	13854|13855|16897|17988|20907|20964|22241|52850|54418|56440|65114|67300|72519|72543|73094|73122|75734|76686|78771|78808|84095|107767|227801|228359|229521|100503185	Epn1|Epn2|Llgl1|Ndrg1|Stx1a|Syn1|Ulk1|Sgsm1|Fmn2|Snx1|Vps35|Cltc|Pip4p2|Mvb12b|Sgip1|Tgfbrap1|Mff|Clip3|Mctp1|Stxbp5|Pi4k2a|Scamp1|Dennd1a|Arhgap1|Syt11|Btbd8	-3.7874695689484654	2.0	46	0	0	-5.429316735336158	4.193062760655071
1	1	0	-3.453168534559829	-2.709890795997829	0.0	GO:0030659	M110	2	0	GO Cellular Components	20	cytoplasmic vesicle membrane		-5.1252955501602635	4.1807302231237315	5.898145736653235	20611	340	203	14	6.896551724137931	1.7784876881211293	13854|13855|20907|20964|22241|52850|54418|67300|73094|75734|78771|78808|227801|229521	Epn1|Epn2|Stx1a|Syn1|Ulk1|Sgsm1|Fmn2|Cltc|Sgip1|Mff|Mctp1|Stxbp5|Dennd1a|Syt11	-3.6845053187082297	3.0	46	0	0	-5.429316735336158	4.193062760655071
1	0	0	-3.6226946740452868	0.0	0.0	GO:0030672	M100	1	0	GO Cellular Components	20	synaptic vesicle membrane		-3.1727770767565193	4.193062760655071	4.459673190511051	20611	116	339	8	2.359882005899705	0.8244407374230834	20907|20964|67300|75734|78771|84095|107767|229521	Stx1a|Syn1|Cltc|Mff|Mctp1|Pi4k2a|Scamp1|Syt11	-2.1126219957680528	2.0	46	0	0	-5.429316735336158	4.193062760655071
1	0	0	-3.6226946740452868	0.0	0.0	GO:0099501	M100	1	0	GO Cellular Components	20	exocytic vesicle membrane		-3.1727770767565193	4.193062760655071	4.459673190511051	20611	116	339	8	2.359882005899705	0.8244407374230834	20907|20964|67300|75734|78771|84095|107767|229521	Stx1a|Syn1|Cltc|Mff|Mctp1|Pi4k2a|Scamp1|Syt11	-2.1126219957680528	2.0	46	0	0	-5.429316735336158	4.193062760655071
1	0	0	-2.9389143805332596	0.0	0.0	GO:0030658	M100	1	0	GO Cellular Components	20	transport vesicle membrane		-2.516501246239345	3.3088114301767906	3.6328077369856797	20611	147	339	8	2.359882005899705	0.8244407374230834	20907|20964|67300|75734|78771|84095|107767|229521	Stx1a|Syn1|Cltc|Mff|Mctp1|Pi4k2a|Scamp1|Syt11	-1.5606778025353094	2.0	46	0	0	-5.429316735336158	4.193062760655071
1	0	0	-4.962045705108201	0.0	0.0	CORUM:5185	M100	1	0	CORUM	33	Hdac2-Mecp2-Sin3a-Smarca2 complex		-5.427303189614203	76.14901477832512	14.991072117156492	20611	4	203	3	1.477832512315271	0.8468988991052997	15182|17257|67155	Hdac2|Mecp2|Smarca2	-3.92657785589848	3.0	47	1	1	-5.427303189614203	76.14901477832512
1	0	0	-4.272186648579165	0.0	0.0	R-MMU-8986944	M100	1	0	Reactome Gene Sets	6	Transcriptional Regulation by MECP2		-4.734674225733949	50.76600985221675	12.159309947517169	20611	6	203	3	1.477832512315271	0.8468988991052997	15182|17257|433759	Hdac2|Mecp2|Hdac1	-3.361932114126064	3.0	47	0	0	-5.427303189614203	76.14901477832512
1	0	0	-4.272186648579165	0.0	0.0	R-MMU-9022692	M100	1	0	Reactome Gene Sets	6	Regulation of MECP2 expression and activity		-4.734674225733949	50.76600985221675	12.159309947517169	20611	6	203	3	1.477832512315271	0.8468988991052997	15182|17257|433759	Hdac2|Mecp2|Hdac1	-3.361932114126064	3.0	47	0	0	-5.427303189614203	76.14901477832512
1	0	0	-4.033699480968943	0.0	0.0	CORUM:5175	M100	1	0	CORUM	33	SWI/SNF-related chromatin-remodeling complex (Brm-based)		-4.4948045404802235	43.5137227304715	11.219904935943775	20611	7	203	3	1.477832512315271	0.8468988991052997	15182|17257|67155	Hdac2|Mecp2|Smarca2	-3.1751191312459093	3.0	47	0	0	-5.427303189614203	76.14901477832512
1	0	0	-3.4366465091613394	0.0	0.0	GO:0045685	M100	1	0	GO Biological Processes	19	regulation of glial cell differentiation	19_GO:0032502 developmental process	-4.395564333845405	7.5608950843727065	6.358532312467033	20611	94	203	7	3.4482758620689653	1.2806575046693234	15182|17257|19262|68585|74117|226115|433759	Hdac2|Mecp2|Ptpra|Rtn4|Actr3|Opalin|Hdac1	-3.0996076677186104	3.0	47	0	0	-5.427303189614203	76.14901477832512
0	0	1	0.0	0.0	-3.0313864928049936	GO:0010001	M001	1	0	GO Biological Processes	19	glial cell differentiation	19_GO:0032502 developmental process	-4.32217231199908	4.379812614701053	5.416307140253437	20611	255	203	11	5.41871921182266	1.588923177336244	11496|15182|17257|17988|18212|19262|68585|72948|74117|226115|433759	Adam22|Hdac2|Mecp2|Ndrg1|Ntrk2|Ptpra|Rtn4|Tppp|Actr3|Opalin|Hdac1	-3.0413438393021917	3.0	47	0	0	-5.427303189614203	76.14901477832512
1	0	0	-3.638442593823805	0.0	0.0	R-MMU-350054	M100	1	0	Reactome Gene Sets	6	Notch-HLH transcription pathway		-4.235460696250545	18.46036721898791	8.172103888790515	20611	22	203	4	1.9704433497536946	0.9754667645657231	15182|20602|208727|433759	Hdac2|Ncor2|Hdac4|Hdac1	-2.968114731442906	3.0	47	0	0	-5.427303189614203	76.14901477832512
1	0	0	-2.536233753725334	0.0	0.0	GO:0006476	M100	1	0	GO Biological Processes	19	protein deacetylation	19_GO:0008152 metabolic process	-4.222947662973339	7.107241379310344	6.105742151658262	20611	100	203	7	3.4482758620689653	1.2806575046693234	15182|17762|20602|56275|72948|208727|433759	Hdac2|Mapt|Ncor2|Rbm14|Tppp|Hdac4|Hdac1	-2.957871535119585	3.0	47	0	0	-5.427303189614203	76.14901477832512
1	0	0	-2.294149942107857	0.0	0.0	GO:0035601	M100	1	0	GO Biological Processes	19	protein deacylation	19_GO:0008152 metabolic process	-3.911353148060243	6.345751231527093	5.657677789801386	20611	112	203	7	3.4482758620689653	1.2806575046693234	15182|17762|20602|56275|72948|208727|433759	Hdac2|Mapt|Ncor2|Rbm14|Tppp|Hdac4|Hdac1	-2.7136009652945035	3.0	47	0	0	-5.427303189614203	76.14901477832512
1	0	0	-2.294149942107857	0.0	0.0	GO:0098732	M100	1	0	GO Biological Processes	19	macromolecule deacylation	19_GO:0008152 metabolic process	-3.911353148060243	6.345751231527093	5.657677789801386	20611	112	203	7	3.4482758620689653	1.2806575046693234	15182|17762|20602|56275|72948|208727|433759	Hdac2|Mapt|Ncor2|Rbm14|Tppp|Hdac4|Hdac1	-2.7136009652945035	3.0	47	0	0	-5.427303189614203	76.14901477832512
1	0	0	-3.3784562967967195	0.0	0.0	GO:0070933	M100	1	0	GO Biological Processes	19	histone H4 deacetylation	19_GO:0071840 cellular component organization or biogenesis	-3.8340476498950418	27.690550828481864	8.830942583579368	20611	11	203	3	1.477832512315271	0.8468988991052997	15182|208727|433759	Hdac2|Hdac4|Hdac1	-2.6558815190953013	3.0	47	0	0	-5.427303189614203	76.14901477832512
0	0	1	0.0	0.0	-2.6619257932301514	GO:0042063	M001	1	0	GO Biological Processes	19	gliogenesis	19_GO:0032502 developmental process	-3.795862658056263	3.552140631058898	4.753713523454444	20611	343	203	12	5.911330049261084	1.6552486783163536	11496|15182|17257|17988|18212|19262|54126|68585|72948|74117|226115|433759	Adam22|Hdac2|Mecp2|Ndrg1|Ntrk2|Ptpra|Arhgef7|Rtn4|Tppp|Actr3|Opalin|Hdac1	-2.6270804643275616	3.0	47	0	0	-5.427303189614203	76.14901477832512
1	0	0	-2.981761185754371	0.0	0.0	GO:0045687	M100	1	0	GO Biological Processes	19	positive regulation of glial cell differentiation	19_GO:0048518 positive regulation of biological process	-3.6866699982361646	9.230183609493954	6.0954862565532455	20611	55	203	5	2.4630541871921183	1.0878613329623028	15182|19262|68585|74117|433759	Hdac2|Ptpra|Rtn4|Actr3|Hdac1	-2.5336358195408484	3.0	47	0	0	-5.427303189614203	76.14901477832512
1	0	0	-2.648205716398699	0.0	0.0	GO:0000792	M100	1	0	GO Cellular Components	20	heterochromatin		-3.4487221824747354	6.412548612911589	5.273562039148102	20611	95	203	6	2.955665024630542	1.1886792495254404	15182|15361|17257|21974|228140|433759	Hdac2|Hmga1|Mecp2|Top2b|Tnks1bp1|Hdac1	-2.3424171170155503	3.0	47	0	0	-5.427303189614203	76.14901477832512
1	0	0	-2.9560518760957173	0.0	0.0	GO:0070932	M100	1	0	GO Biological Processes	19	histone H3 deacetylation	19_GO:0071840 cellular component organization or biogenesis	-3.4061559603163847	20.3064039408867	7.4600608260093795	20611	15	203	3	1.477832512315271	0.8468988991052997	15182|208727|433759	Hdac2|Hdac4|Hdac1	-2.307376951122475	3.0	47	0	0	-5.427303189614203	76.14901477832512
1	0	0	-2.6280071080097	0.0	0.0	GO:0048520	M100	1	0	GO Biological Processes	19	positive regulation of behavior	19_GO:0007610 behavior	-3.19893247180835	10.15320197044335	5.77912557033298	20611	40	203	4	1.9704433497536946	0.9754667645657231	15182|65114|73094|208727	Hdac2|Vps35|Sgip1|Hdac4	-2.1349947258012207	3.0	47	0	0	-5.427303189614203	76.14901477832512
1	0	0	-2.160592310416203	0.0	0.0	GO:0014013	M100	1	0	GO Biological Processes	19	regulation of gliogenesis	19_GO:0032502 developmental process	-3.021599443843002	4.526905337140347	4.424266667880888	20611	157	203	7	3.4482758620689653	1.2806575046693234	15182|17257|19262|68585|74117|226115|433759	Hdac2|Mecp2|Ptpra|Rtn4|Actr3|Opalin|Hdac1	-1.985036944902053	3.0	47	0	0	-5.427303189614203	76.14901477832512
1	0	0	-2.12738836788928	0.0	0.0	GO:0048713	M100	1	0	GO Biological Processes	19	regulation of oligodendrocyte differentiation	19_GO:0032502 developmental process	-2.676881603224768	7.384146887595163	4.728263846782662	20611	55	203	4	1.9704433497536946	0.9754667645657231	15182|19262|226115|433759	Hdac2|Ptpra|Opalin|Hdac1	-1.6992297220250603	3.0	47	0	0	-5.427303189614203	76.14901477832512
1	0	0	-2.033318437894545	0.0	0.0	GO:0048714	M100	1	0	GO Biological Processes	19	positive regulation of oligodendrocyte differentiation	19_GO:0048518 positive regulation of biological process	-2.461744631299321	9.8256793262355	4.904481463048132	20611	31	203	3	1.477832512315271	0.8468988991052997	15182|19262|433759	Hdac2|Ptpra|Hdac1	-1.5150799935330492	3.0	47	0	0	-5.427303189614203	76.14901477832512
1	1	0	-3.3326705285019718	-2.1743305052173496	0.0	GO:0043087	M110	2	0	GO Biological Processes	19	regulation of GTPase activity	19_GO:0065007 biological regulation	-5.392231462272251	3.541713205601856	5.821393002932367	20611	309	339	18	5.3097345132743365	1.21783715958837	18212|19419|19765|21838|52850|54126|68449|74018|75415|76795|83431|110351|210293|212307|227801|228359|240057|243621	Ntrk2|Rasgrp1|Ralbp1|Thy1|Sgsm1|Arhgef7|Tbc1d10b|Als2|Arhgap12|Tbc1d9b|Ndel1|Rap1gap|Dock10|Mapre2|Dennd1a|Arhgap1|Syngap1|Iqsec3	-3.8973097046557688	2.0	48	1	1	-5.392231462272251	4.298948183903936
1	0	0	-2.818840775968037	0.0	0.0	GO:0043547	M100	1	0	GO Biological Processes	19	positive regulation of GTPase activity	19_GO:0065007 biological regulation	-4.571317285095065	3.733297107074471	5.36674251414161	20611	228	339	14	4.129793510324483	1.080702487301922	19419|19765|21838|52850|54126|68449|74018|76795|83431|110351|210293|212307|227801|243621	Rasgrp1|Ralbp1|Thy1|Sgsm1|Arhgef7|Tbc1d10b|Als2|Tbc1d9b|Ndel1|Rap1gap|Dock10|Mapre2|Dennd1a|Iqsec3	-3.2327964358320815	2.0	48	0	0	-5.392231462272251	4.298948183903936
0	1	0	0.0	-2.1851888936464854	0.0	GO:0090630	M010	1	0	GO Biological Processes	19	activation of GTPase activity	19_GO:0065007 biological regulation	-2.903182303842626	4.298948183903936	4.254804734233352	20611	99	339	7	2.0648967551622417	0.7723577603995406	19419|52850|68449|76795|83431|110351|243621	Rasgrp1|Sgsm1|Tbc1d10b|Tbc1d9b|Ndel1|Rap1gap|Iqsec3	-1.8864480781372202	2.0	48	0	0	-5.392231462272251	4.298948183903936
1	1	0	-3.0480443982652767	-3.646905568187433	0.0	GO:0060074	M110	2	0	GO Biological Processes	19	synapse maturation	19_GO:0071840 cellular component organization or biogenesis	-5.332242926414743	90.66422287390029	16.33089776262405	20611	31	22	3	13.636363636363637	7.31650049984536	12323|22631|243961	Camk2b|Ywhaz|Shank1	-3.846197569387955	6.0	49	1	1	-5.332242926414743	90.66422287390029
0	1	0	0.0	-2.7487855152121696	0.0	GO:0021700	M010	1	0	GO Biological Processes	19	developmental maturation	19_GO:0032502 developmental process	-3.405255670995452	11.219923788786064	6.155335785844161	20611	334	22	4	18.181818181818183	8.223036670302644	12286|12323|22631|243961	Cacna1a|Camk2b|Ywhaz|Shank1	-2.306733869082915	6.0	49	0	0	-5.332242926414743	90.66422287390029
1	1	0	-2.32971628679747	-2.618766397523277	0.0	WP553	M110	2	0	WikiPathways	27	Calcium Regulation in the Cardiac Cell		-3.3135642513482044	19.250622665006226	7.234040718644011	20611	146	22	3	13.636363636363637	7.31650049984536	12286|12323|22631	Cacna1a|Camk2b|Ywhaz	-2.229954228163043	6.0	49	0	0	-5.332242926414743	90.66422287390029
1	0	0	-4.284149053611105	0.0	0.0	GO:0005905	M100	1	0	GO Cellular Components	20	clathrin-coated pit		-5.2826226718077	10.300349825087455	7.7177242865156295	20611	69	203	7	3.4482758620689653	1.2806575046693234	13854|16443|19707|67300|73094|73242|269774	Epn1|Itsn1|Reps1|Cltc|Sgip1|Atat1|Aak1	-3.810777262125235	3.0	50	1	1	-5.2826226718077	16.92200328407225
1	0	0	-4.134282523860524	0.0	0.0	R-MMU-8856825	M100	1	0	Reactome Gene Sets	6	Cargo recognition for clathrin-mediated endocytosis		-5.245207602582194	8.288328139137429	7.212953913757491	20611	98	203	8	3.9408866995073892	1.3655834422674429	13854|13855|16443|19707|67300|73094|229521|269774	Epn1|Epn2|Itsn1|Reps1|Cltc|Sgip1|Syt11|Aak1	-3.7793941576696417	3.0	50	0	0	-5.2826226718077	16.92200328407225
1	0	0	-3.8715770273328305	0.0	0.0	R-MMU-8856828	M100	1	0	Reactome Gene Sets	6	Clathrin-mediated endocytosis		-5.080138987384831	6.7190307157345694	6.673700614224718	20611	136	203	9	4.433497536945813	1.44470129744518	13854|13855|16443|19707|67300|73094|74117|229521|269774	Epn1|Epn2|Itsn1|Reps1|Cltc|Sgip1|Actr3|Syt11|Aak1	-3.6499441524160305	3.0	50	0	0	-5.2826226718077	16.92200328407225
1	0	0	-3.7380347247983603	0.0	0.0	GO:0030665	M100	1	0	GO Cellular Components	20	clathrin-coated vesicle membrane		-4.474460970731854	9.599906846762925	6.861629725977559	20611	38	339	6	1.7699115044247788	0.7161404332150886	13854|13855|67300|73094|227801|100503185	Epn1|Epn2|Cltc|Sgip1|Dennd1a|Btbd8	-3.1578866713726166	2.0	50	0	0	-5.2826226718077	16.92200328407225
1	0	0	-3.48014506980066	0.0	0.0	GO:0072583	M100	1	0	GO Biological Processes	19	clathrin-dependent endocytosis	19_GO:0051179 localization	-4.2031137139682775	11.806048802841104	7.074437475538193	20611	43	203	5	2.4630541871921183	1.0878613329623028	16443|67300|73094|229521|269774	Itsn1|Cltc|Sgip1|Syt11|Aak1	-2.9420199475346065	3.0	50	0	0	-5.2826226718077	16.92200328407225
1	0	0	-3.282410401935229	0.0	0.0	GO:0045334	M100	1	0	GO Cellular Components	20	clathrin-coated endocytic vesicle		-4.154563850284796	11.25915000546269	6.897932204706083	20611	27	339	5	1.4749262536873156	0.6547246441298961	12891|13855|67300|73094|100503185	Cpne6|Epn2|Cltc|Sgip1|Btbd8	-2.905052842471592	2.0	50	0	0	-5.2826226718077	16.92200328407225
1	0	0	-3.2202631058221147	0.0	0.0	GO:0030125	M100	1	0	GO Cellular Components	20	clathrin vesicle coat		-4.074992464806422	10.857037505267595	6.749345089324493	20611	28	339	5	1.4749262536873156	0.6547246441298961	13854|13855|67300|73094|100503185	Epn1|Epn2|Cltc|Sgip1|Btbd8	-2.842612794821606	2.0	50	0	0	-5.2826226718077	16.92200328407225
1	0	0	-3.254869893090316	0.0	0.0	GO:0030118	M100	1	0	GO Cellular Components	20	clathrin coat		-3.9702971633428077	10.576252052545156	6.624601237743149	20611	48	203	5	2.4630541871921183	1.0878613329623028	13854|13855|67300|73094|269774	Epn1|Epn2|Cltc|Sgip1|Aak1	-2.758423008420848	3.0	50	0	0	-5.2826226718077	16.92200328407225
1	0	0	-2.0692464917623368	0.0	0.0	GO:0006898	M100	1	0	GO Biological Processes	19	receptor-mediated endocytosis	19_GO:0051179 localization	-3.752489843936506	4.110608085199737	4.905113047838506	20611	247	203	10	4.926108374384237	1.5189189403652266	16443|19707|22241|50791|56440|67300|73094|229521|238276|269774	Itsn1|Reps1|Ulk1|Magi2|Snx1|Cltc|Sgip1|Syt11|Akap5|Aak1	-2.5909886083872573	3.0	50	0	0	-5.2826226718077	16.92200328407225
1	0	0	-2.6199635839160798	0.0	0.0	GO:0030139	M100	1	0	GO Cellular Components	20	endocytic vesicle		-3.7207325348436586	4.501419592807396	5.000100640692935	20611	203	203	9	4.433497536945813	1.44470129744518	12891|13855|16443|54525|57778|67300|73094|228136|229521	Cpne6|Epn2|Itsn1|Syt7|Fmnl1|Cltc|Sgip1|Zdhhc5|Syt11	-2.5630785668831457	3.0	50	0	0	-5.2826226718077	16.92200328407225
1	0	1	-2.777700720326427	0.0	-2.1164795415429847	R-MMU-199991	M101	2	0	Reactome Gene Sets	6	Membrane Trafficking		-3.6166792779929833	2.3776305598127916	4.1830542529267225	20611	537	339	21	6.1946902654867255	1.3092532482424857	13854|13855|16443|16565|16579|18475|19707|20742|22143|22241|67300|67474|68449|72543|73094|74018|74117|227801|229521|234663|269774	Epn1|Epn2|Itsn1|Kif21b|Kifap3|Pafah1b2|Reps1|Sptbn1|Tuba1b|Ulk1|Cltc|Snap29|Tbc1d10b|Mvb12b|Sgip1|Als2|Actr3|Dennd1a|Syt11|Dync1li2|Aak1	-2.47748416197485	2.0	50	0	0	-5.2826226718077	16.92200328407225
1	0	0	-3.050085388885019	0.0	0.0	GO:0030136	M100	1	0	GO Cellular Components	20	clathrin-coated vesicle		-3.353097759382692	4.4623420205136535	4.686791646307553	20611	109	339	8	2.359882005899705	0.8244407374230834	12891|13854|13855|67300|73094|107767|227801|100503185	Cpne6|Epn1|Epn2|Cltc|Sgip1|Scamp1|Dennd1a|Btbd8	-2.262979455016782	2.0	50	0	0	-5.2826226718077	16.92200328407225
1	0	1	-2.510109377199174	0.0	-2.0454393907689683	R-MMU-5653656	M101	2	0	Reactome Gene Sets	6	Vesicle-mediated transport		-3.275479850199084	2.2399782642446824	3.8822397541766156	20611	570	339	21	6.1946902654867255	1.3092532482424857	13854|13855|16443|16565|16579|18475|19707|20742|22143|22241|67300|67474|68449|72543|73094|74018|74117|227801|229521|234663|269774	Epn1|Epn2|Itsn1|Kif21b|Kifap3|Pafah1b2|Reps1|Sptbn1|Tuba1b|Ulk1|Cltc|Snap29|Tbc1d10b|Mvb12b|Sgip1|Als2|Actr3|Dennd1a|Syt11|Dync1li2|Aak1	-2.2007232487556423	2.0	50	0	0	-5.2826226718077	16.92200328407225
1	0	0	-2.7159324693636866	0.0	0.0	GO:0048268	M100	1	0	GO Biological Processes	19	clathrin coat assembly	19_GO:0071840 cellular component organization or biogenesis	-3.1619386562392604	16.92200328407225	6.7400162562250205	20611	18	203	3	1.477832512315271	0.8468988991052997	13854|67300|73094	Epn1|Cltc|Sgip1	-2.103896934564193	3.0	50	0	0	-5.2826226718077	16.92200328407225
1	0	0	-2.3122103007404804	0.0	0.0	GO:0030662	M100	1	0	GO Cellular Components	20	coated vesicle membrane		-2.9828952700800953	6.5084628015662505	4.861142036683894	20611	78	203	5	2.4630541871921183	1.0878613329623028	13854|13855|67300|73094|227801	Epn1|Epn2|Cltc|Sgip1|Dennd1a	-1.9536421842153244	3.0	50	0	0	-5.2826226718077	16.92200328407225
1	0	0	-2.12738836788928	0.0	0.0	GO:0030120	M100	1	0	GO Cellular Components	20	vesicle coat		-2.683352615343221	5.527219093590776	4.347445026343697	20611	55	339	5	1.4749262536873156	0.6547246441298961	13854|13855|67300|73094|100503185	Epn1|Epn2|Cltc|Sgip1|Btbd8	-1.7033584660916836	2.0	50	0	0	-5.2826226718077	16.92200328407225
1	0	0	-3.160508045212192	0.0	0.0	GO:0046777	M100	1	0	GO Biological Processes	19	protein autophosphorylation	19_GO:0008152 metabolic process	-5.255911197429962	5.01392689898437	6.277477931293596	20611	243	203	12	5.911330049261084	1.6552486783163536	11302|11421|12323|17169|18212|18752|21838|22241|50932|69719|228140|269774	Aatk|Ace|Camk2b|Mark3|Ntrk2|Prkcg|Thy1|Ulk1|Mink1|Cad|Tnks1bp1|Aak1	-3.7874695689484654	3.0	51	1	1	-5.255911197429962	5.01392689898437
1	0	0	-3.491876155197513	0.0	0.0	GO:0018105	M100	1	0	GO Biological Processes	19	peptidyl-serine phosphorylation	19_GO:0008152 metabolic process	-4.324391667565376	3.0670325534168397	4.94746911657039	20611	337	339	17	5.014749262536873	1.185367045562979	12323|13175|13829|17169|18125|18212|18752|19049|20817|22241|27373|140810|170835|208643|228140|235604|238871	Camk2b|Dclk1|Dmtn|Mark3|Nos1|Ntrk2|Prkcg|Ppp1r1b|Srpk2|Ulk1|Csnk1e|Ttbk2|Inpp5j|Eif4g1|Tnks1bp1|Camkv|Pde4d	-3.042779976474241	2.0	51	0	0	-5.255911197429962	5.01392689898437
1	0	0	-3.1720537398701887	0.0	0.0	GO:0018209	M100	1	0	GO Biological Processes	19	peptidyl-serine modification	19_GO:0008152 metabolic process	-3.9298013320168526	2.847355290637672	4.592014189314726	20611	363	339	17	5.014749262536873	1.185367045562979	12323|13175|13829|17169|18125|18212|18752|19049|20817|22241|27373|140810|170835|208643|228140|235604|238871	Camk2b|Dclk1|Dmtn|Mark3|Nos1|Ntrk2|Prkcg|Ppp1r1b|Srpk2|Ulk1|Csnk1e|Ttbk2|Inpp5j|Eif4g1|Tnks1bp1|Camkv|Pde4d	-2.7271748614760387	2.0	51	0	0	-5.255911197429962	5.01392689898437
1	0	0	-4.134282523860524	0.0	0.0	GO:1904949	M100	1	0	GO Cellular Components	20	ATPase complex		-5.245207602582194	8.288328139137429	7.212953913757491	20611	98	203	8	3.9408866995073892	1.3655834422674429	11928|15182|67155|68094|93760|98660|232975|433759	Atp1a1|Hdac2|Smarca2|Smarcc2|Arid1a|Atp1a2|Atp1a3|Hdac1	-3.7793941576696417	3.0	52	1	1	-5.245207602582194	25.383004926108374
1	0	0	-3.258052996310247	0.0	0.0	GO:0071564	M100	1	0	GO Cellular Components	20	npBAF complex		-3.7122700403999582	25.383004926108374	8.426390327729562	20611	12	203	3	1.477832512315271	0.8468988991052997	67155|68094|93760	Smarca2|Smarcc2|Arid1a	-2.5563803043113698	3.0	52	0	0	-5.245207602582194	25.383004926108374
1	0	0	-2.9560518760957173	0.0	0.0	GO:0071565	M100	1	0	GO Cellular Components	20	nBAF complex		-3.4061559603163847	20.3064039408867	7.4600608260093795	20611	15	203	3	1.477832512315271	0.8468988991052997	67155|68094|93760	Smarca2|Smarcc2|Arid1a	-2.307376951122475	3.0	52	0	0	-5.245207602582194	25.383004926108374
1	0	0	-2.790597081676285	0.0	0.0	GO:0016514	M100	1	0	GO Cellular Components	20	SWI/SNF complex		-3.237967551835865	17.917415241958853	6.959449820917209	20611	17	203	3	1.477832512315271	0.8468988991052997	67155|68094|93760	Smarca2|Smarcc2|Arid1a	-2.1694946752215034	3.0	52	0	0	-5.245207602582194	25.383004926108374
1	0	0	-2.4354390975675657	0.0	0.0	GO:0070603	M100	1	0	GO Cellular Components	20	SWI/SNF superfamily-type complex		-3.113518908166454	6.954247924961199	5.0827185446818905	20611	73	203	5	2.4630541871921183	1.0878613329623028	15182|67155|68094|93760|433759	Hdac2|Smarca2|Smarcc2|Arid1a|Hdac1	-2.06313935684784	3.0	52	0	0	-5.245207602582194	25.383004926108374
1	1	0	-3.571927728147461	-4.041950351365004	0.0	GO:1903828	M110	2	0	GO Biological Processes	19	negative regulation of cellular protein localization	19_GO:0048519 negative regulation of biological process	-5.161462337888839	31.75808936825886	10.952929633408353	20611	118	22	4	18.181818181818183	8.223036670302644	17754|65114|67300|68053	Map1a|Vps35|Cltc|Ubxn2b	-3.7132578380344814	6.0	53	1	1	-5.161462337888839	31.75808936825886
1	0	0	-3.3332690980104247	0.0	0.0	GO:0007030	M100	1	0	GO Biological Processes	19	Golgi organization	19_GO:0071840 cellular component organization or biogenesis	-3.480861907170639	21.957741477272727	7.77473133972888	20611	128	22	3	13.636363636363637	7.31650049984536	22631|67300|68053	Ywhaz|Cltc|Ubxn2b	-2.366898060091051	6.0	53	0	0	-5.161462337888839	31.75808936825886
0	1	0	0.0	-2.100901587262589	0.0	GO:0005819	M010	1	0	GO Cellular Components	20	spindle		-3.050484856184181	9.14418811002662	5.432616965067588	20611	322	28	4	14.285714285714286	6.613000712661083	12323|67300|68053|72948	Camk2b|Cltc|Ubxn2b|Tppp	-2.0085384724024293	5.0	53	0	0	-5.161462337888839	31.75808936825886
1	1	0	-2.3056715981778066	-4.430044001512579	0.0	GO:0098686	M110	2	0	GO Cellular Components	20	hippocampal mossy fiber to CA3 synapse		-5.079295676718501	12.432492208706142	7.990851662125422	20611	49	203	6	2.955665024630542	1.1886792495254404	12217|14812|14814|19085|22631|78808	Bsn|Grin2b|Grin2d|Prkar1b|Ywhaz|Stxbp5	-3.6499441524160305	3.0	54	1	1	-5.079295676718501	12.432492208706142
1	0	0	-4.3191116274152765	0.0	0.0	GO:0044305	M100	1	0	GO Cellular Components	20	calyx of Held		-5.063317570656781	17.505520638695433	8.870972481474913	20611	29	203	5	2.4630541871921183	1.0878613329623028	16443|18125|18752|67808|232975	Itsn1|Nos1|Prkcg|Tprgl|Atp1a3	-3.6386542197684077	3.0	55	1	1	-5.063317570656781	17.505520638695433
1	0	0	-2.12738836788928	0.0	0.0	GO:0072347	M100	1	0	GO Biological Processes	19	response to anesthetic	19_GO:0050896 response to stimulus	-3.6866699982361646	9.230183609493954	6.0954862565532455	20611	55	203	5	2.4630541871921183	1.0878613329623028	17257|17967|18125|18752|217124	Mecp2|Ncam1|Nos1|Prkcg|Ppp1r9b	-2.5336358195408484	3.0	55	0	0	-5.063317570656781	17.505520638695433
1	0	0	-3.1606023871368953	0.0	0.0	GO:0097440	M100	1	0	GO Cellular Components	20	apical dendrite		-5.063317570656781	17.505520638695433	8.870972481474913	20611	29	203	5	2.4630541871921183	1.0878613329623028	14812|15165|16443|17755|56876	Grin2b|Hcn1|Itsn1|Map1b|Nsmf	-3.6386542197684077	3.0	56	1	1	-5.063317570656781	17.505520638695433
1	0	0	-2.288729980953304	0.0	0.0	GO:0046785	M100	1	0	GO Biological Processes	19	microtubule polymerization	19_GO:0071840 cellular component organization or biogenesis	-4.88945520755467	8.996508075076385	7.102072314348765	20611	79	203	7	3.4482758620689653	1.2806575046693234	17257|17755|17762|72948|76686|83431|170835	Mecp2|Map1b|Mapt|Tppp|Clip3|Ndel1|Inpp5j	-3.492211446315077	3.0	57	1	1	-4.88945520755467	13.845275414240932
1	0	0	-3.0554356745381126	0.0	0.0	GO:0031113	M100	1	0	GO Biological Processes	19	regulation of microtubule polymerization	19_GO:0071840 cellular component organization or biogenesis	-3.7633450107480555	9.578492424946557	6.236562343306361	20611	53	203	5	2.4630541871921183	1.0878613329623028	17257|17755|17762|76686|170835	Mecp2|Map1b|Mapt|Clip3|Inpp5j	-2.6000565525864356	3.0	57	0	0	-4.88945520755467	13.845275414240932
1	0	0	-2.458136738264252	0.0	0.0	GO:0034643	M100	1	0	GO Biological Processes	19	establishment of mitochondrion localization, microtubule-mediated	19_GO:0051179 localization	-2.8987027409150783	13.845275414240932	6.012068580731046	20611	22	203	3	1.477832512315271	0.8468988991052997	17755|17762|22223	Map1b|Mapt|Uchl1	-1.883456918807674	3.0	57	0	0	-4.88945520755467	13.845275414240932
1	0	0	-2.458136738264252	0.0	0.0	GO:0047497	M100	1	0	GO Biological Processes	19	mitochondrion transport along microtubule	19_GO:0051179 localization	-2.8987027409150783	13.845275414240932	6.012068580731046	20611	22	203	3	1.477832512315271	0.8468988991052997	17755|17762|22223	Map1b|Mapt|Uchl1	-1.883456918807674	3.0	57	0	0	-4.88945520755467	13.845275414240932
1	0	0	-2.2974222288155612	0.0	0.0	GO:0051654	M100	1	0	GO Biological Processes	19	establishment of mitochondrion localization	19_GO:0051179 localization	-2.733926038823303	12.183842364532019	5.580355274349093	20611	25	203	3	1.477832512315271	0.8468988991052997	17755|17762|22223	Map1b|Mapt|Uchl1	-1.7462310809443622	3.0	57	0	0	-4.88945520755467	13.845275414240932
1	0	0	-2.1143265540133793	0.0	0.0	GO:0031116	M100	1	0	GO Biological Processes	19	positive regulation of microtubule polymerization	19_GO:0048518 positive regulation of biological process	-2.545438307914948	10.503312383217258	5.107601540101633	20611	29	203	3	1.477832512315271	0.8468988991052997	17257|17755|17762	Mecp2|Map1b|Mapt	-1.5862698324092532	3.0	57	0	0	-4.88945520755467	13.845275414240932
1	0	0	-2.23813118450386	0.0	0.0	GO:0030017	M100	1	0	GO Cellular Components	20	sarcomere		-4.686696828936554	5.315812549970341	5.976379678776751	20611	191	203	10	4.926108374384237	1.5189189403652266	12288|14812|18125|19988|20742|22330|23950|57339|109676|208727	Cacna1c|Grin2b|Nos1|Rpl6|Sptbn1|Vcl|Dnajb6|Jph1|Ank2|Hdac4	-3.322914713123029	3.0	58	1	1	-4.686696828936554	10.687581021519316
1	0	0	-2.0348239042337117	0.0	0.0	GO:0030018	M100	1	0	GO Cellular Components	20	Z disc		-4.420514783332378	6.395717776657228	6.083177582425275	20611	127	203	8	3.9408866995073892	1.3655834422674429	12288|14812|18125|22330|23950|57339|109676|208727	Cacna1c|Grin2b|Nos1|Vcl|Dnajb6|Jph1|Ank2|Hdac4	-3.1173715963288835	3.0	58	0	0	-4.686696828936554	10.687581021519316
1	0	0	-2.0482059151200667	0.0	0.0	GO:0044449	M100	1	0	GO Cellular Components	20	contractile fiber part		-4.405987026692189	4.928738820603568	5.652040444699555	20611	206	203	10	4.926108374384237	1.5189189403652266	12288|14812|18125|19988|20742|22330|23950|57339|109676|208727	Cacna1c|Grin2b|Nos1|Rpl6|Sptbn1|Vcl|Dnajb6|Jph1|Ank2|Hdac4	-3.10636883973194	3.0	58	0	0	-4.686696828936554	10.687581021519316
1	0	0	-2.711214048305469	0.0	0.0	GO:0031672	M100	1	0	GO Cellular Components	20	A band		-3.2850188187062397	10.687581021519316	5.961356923156574	20611	38	203	4	1.9704433497536946	0.9754667645657231	19988|20742|109676|208727	Rpl6|Sptbn1|Ank2|Hdac4	-2.2085547950279953	3.0	58	0	0	-4.686696828936554	10.687581021519316
1	0	0	-2.374975076447422	0.0	0.0	GO:0010817	M100	1	0	GO Biological Processes	19	regulation of hormone levels	19_GO:0065007 biological regulation	-4.650884712331863	3.1081230521765355	5.1725755027109335	20611	588	203	18	8.866995073891626	1.9951615188868836	11421|11928|12286|12288|16443|16531|17257|17918|18125|20907|22631|26875|50781|54126|54525|71764|116838|433759	Ace|Atp1a1|Cacna1a|Cacna1c|Itsn1|Kcnma1|Mecp2|Myo5a|Nos1|Stx1a|Ywhaz|Pclo|Dkk3|Arhgef7|Syt7|C2cd2l|Rims2|Hdac1	-3.2954153120082545	3.0	59	1	1	-4.650884712331863	3.5104155748873276
0	1	0	0.0	-2.141065881717219	0.0	GO:0002790	M010	1	0	GO Biological Processes	19	peptide secretion	19_GO:0051179 localization	-4.428731889616707	3.422427630486523	5.152378123262325	20611	445	203	15	7.389162561576355	1.8360330615043707	12288|13829|16443|17918|18125|20907|26875|54126|54525|65114|71764|78808|116838|238276|433759	Cacna1c|Dmtn|Itsn1|Myo5a|Nos1|Stx1a|Pclo|Arhgef7|Syt7|Vps35|C2cd2l|Stxbp5|Rims2|Akap5|Hdac1	-3.1225271198120037	3.0	59	0	0	-4.650884712331863	3.5104155748873276
1	0	0	-3.068122472954317	0.0	0.0	GO:0030072	M100	1	0	GO Biological Processes	19	peptide hormone secretion	19_GO:0051179 localization	-4.018491375953333	3.1556787212542488	4.772437822339601	20611	289	339	15	4.424778761061947	1.116911049323021	12288|16443|17918|18125|19055|20501|20907|26875|54126|54525|58994|71764|116838|384783|433759	Cacna1c|Itsn1|Myo5a|Nos1|Ppp3ca|Slc16a1|Stx1a|Pclo|Arhgef7|Syt7|Smpd3|C2cd2l|Rims2|Irs2|Hdac1	-2.796485475023796	2.0	59	0	0	-4.650884712331863	3.5104155748873276
1	0	0	-3.0245180956407105	0.0	0.0	GO:0046879	M100	1	0	GO Biological Processes	19	hormone secretion	19_GO:0051179 localization	-4.017157276338842	3.5104155748873276	4.899759129754452	20611	376	203	13	6.403940886699507	1.7183214827777176	12286|12288|16443|17918|18125|20907|22631|26875|54126|54525|71764|116838|433759	Cacna1a|Cacna1c|Itsn1|Myo5a|Nos1|Stx1a|Ywhaz|Pclo|Arhgef7|Syt7|C2cd2l|Rims2|Hdac1	-2.7961752528546278	3.0	59	0	0	-4.650884712331863	3.5104155748873276
1	0	0	-2.8844615575933474	0.0	0.0	GO:0009914	M100	1	0	GO Biological Processes	19	hormone transport	19_GO:0051179 localization	-3.8705530233789447	3.393100915572327	4.75237335871562	20611	389	203	13	6.403940886699507	1.7183214827777176	12286|12288|16443|17918|18125|20907|22631|26875|54126|54525|71764|116838|433759	Cacna1a|Cacna1c|Itsn1|Myo5a|Nos1|Stx1a|Ywhaz|Pclo|Arhgef7|Syt7|C2cd2l|Rims2|Hdac1	-2.683335512152323	3.0	59	0	0	-4.650884712331863	3.5104155748873276
1	0	0	-2.735548559893277	0.0	0.0	GO:0030073	M100	1	0	GO Biological Processes	19	insulin secretion	19_GO:0051179 localization	-3.279173898112571	3.1179184630512067	4.2134475156872275	20611	234	339	12	3.5398230088495577	1.0036099354381913	12288|17918|18125|19055|20501|20907|26875|54525|71764|116838|384783|433759	Cacna1c|Myo5a|Nos1|Ppp3ca|Slc16a1|Stx1a|Pclo|Syt7|C2cd2l|Rims2|Irs2|Hdac1	-2.2034772541490364	2.0	59	0	0	-4.650884712331863	3.5104155748873276
1	1	0	-2.046767978136196	-4.139833815055891	0.0	GO:0031312	M110	2	0	GO Cellular Components	20	extrinsic component of organelle membrane		-4.6496862453993435	10.503312383217258	7.22833351854479	20611	58	203	6	2.955665024630542	1.1886792495254404	20964|22241|56440|67300|72145|78808	Syn1|Ulk1|Snx1|Cltc|Wdfy3|Stxbp5	-3.295274384803576	3.0	60	1	1	-4.6496862453993435	11.638057594579333
0	1	0	0.0	-2.8291627981063625	0.0	GO:0019898	M010	1	0	GO Cellular Components	20	extrinsic component of membrane		-3.465455915892639	11.638057594579333	6.289160260037109	20611	322	22	4	18.181818181818183	8.223036670302644	12217|20964|58234|67300	Bsn|Syn1|Shank3|Cltc	-2.355461803316289	6.0	60	0	0	-4.6496862453993435	11.638057594579333
1	0	0	-2.7231932191882233	0.0	0.0	GO:0120032	M100	1	0	GO Biological Processes	19	regulation of plasma membrane bounded cell projection assembly	19_GO:0071840 cellular component organization or biogenesis	-4.590217460845182	5.180205086960893	5.864590938636689	20611	196	203	10	4.926108374384237	1.5189189403652266	13829|18483|74117|74201|83431|110351|140810|208727|230872|235072	Dmtn|Palm|Actr3|Cep97|Ndel1|Rap1gap|Ttbk2|Hdac4|Crocc|Septin7	-3.2467893970301813	3.0	61	1	1	-4.590217460845182	10.878430682617875
1	0	0	-2.6931885620148925	0.0	0.0	GO:0060491	M100	1	0	GO Biological Processes	19	regulation of cell projection assembly	19_GO:0071840 cellular component organization or biogenesis	-4.552462881172611	5.127879783052197	5.820938490724725	20611	198	203	10	4.926108374384237	1.5189189403652266	13829|18483|74117|74201|83431|110351|140810|208727|230872|235072	Dmtn|Palm|Actr3|Cep97|Ndel1|Rap1gap|Ttbk2|Hdac4|Crocc|Septin7	-3.2179804370690133	3.0	61	0	0	-4.590217460845182	10.878430682617875
1	0	0	-2.980679981449708	0.0	0.0	GO:0120034	M100	1	0	GO Biological Processes	19	positive regulation of plasma membrane bounded cell projection assembly	19_GO:0048518 positive regulation of biological process	-4.006587351760105	4.885666877370418	5.3321061316057	20611	112	339	9	2.6548672566371683	0.8731295313442702	18483|74117|75769|83431|98845|140810|208727|230872|235072	Palm|Actr3|Plppr5|Ndel1|Eps8l2|Ttbk2|Hdac4|Crocc|Septin7	-2.7876458699244275	2.0	61	0	0	-4.590217460845182	10.878430682617875
1	0	0	-2.00086537564709	0.0	0.0	GO:1902115	M100	1	0	GO Biological Processes	19	regulation of organelle assembly	19_GO:0071840 cellular component organization or biogenesis	-2.934873433968396	3.8678864649308	4.166128544173459	20611	210	203	8	3.9408866995073892	1.3655834422674429	15182|16800|22241|56275|74201|140810|230872|235072	Hdac2|Arhgef2|Ulk1|Rbm14|Cep97|Ttbk2|Crocc|Septin7	-1.9124450988595867	3.0	61	0	0	-4.590217460845182	10.878430682617875
1	0	0	-2.157269803460365	0.0	0.0	GO:0045724	M100	1	0	GO Biological Processes	19	positive regulation of cilium assembly	19_GO:0048518 positive regulation of biological process	-2.5897269624615555	10.878430682617875	5.216742825309918	20611	28	203	3	1.477832512315271	0.8468988991052997	140810|230872|235072	Ttbk2|Crocc|Septin7	-1.6247365061730359	3.0	61	0	0	-4.590217460845182	10.878430682617875
1	1	0	-2.288314690310398	-2.735554358526484	0.0	GO:0016197	M110	2	0	GO Biological Processes	19	endosomal transport	19_GO:0051179 localization	-4.571317285095065	3.733297107074471	5.36674251414161	20611	228	339	14	4.129793510324483	1.080702487301922	16443|19707|56149|56440|65114|67300|68449|74018|78287|216439|227801|228359|238276|100503185	Itsn1|Reps1|Tamalin|Snx1|Vps35|Cltc|Tbc1d10b|Als2|Rbsn|Agap2|Dennd1a|Arhgap1|Akap5|Btbd8	-3.2327964358320815	2.0	62	1	1	-4.571317285095065	3.733297107074471
0	1	0	0.0	-2.495169941738672	0.0	GO:0016482	M010	1	0	GO Biological Processes	19	cytosolic transport	19_GO:0051179 localization	-2.904525872055166	3.4632575333258657	4.019299788037942	20611	158	339	9	2.6548672566371683	0.8731295313442702	17257|54525|56440|65114|67300|68449|74349|77097|78287	Mecp2|Syt7|Snx1|Vps35|Cltc|Tbc1d10b|Fam160a2|Tanc2|Rbsn	-1.8873654495717842	2.0	62	0	0	-4.571317285095065	3.733297107074471
1	0	0	-2.122873620396239	0.0	0.0	ko04144	M100	1	0	KEGG Pathway	24	Endocytosis		-2.0945089345246832	2.338438847288405	2.947520395486807	20611	286	339	11	3.2448377581120944	0.9623514768520032	13854|13855|18806|56440|65114|67300|72543|78287|216439|243621|245666	Epn1|Epn2|Pld2|Snx1|Vps35|Cltc|Mvb12b|Rbsn|Agap2|Iqsec3|Iqsec2	-1.1940546964037286	2.0	62	0	0	-4.571317285095065	3.733297107074471
1	0	0	-2.0726864156586817	0.0	0.0	mmu04144	M100	1	0	KEGG Pathway	24	Endocytosis		-2.041296639803697	2.298259485651147	2.88427518385887	20611	291	339	11	3.2448377581120944	0.9623514768520032	13854|13855|18806|56440|65114|67300|72543|78287|216439|243621|245666	Epn1|Epn2|Pld2|Snx1|Vps35|Cltc|Mvb12b|Rbsn|Agap2|Iqsec3|Iqsec2	-1.1458650761834337	2.0	62	0	0	-4.571317285095065	3.733297107074471
0	1	0	0.0	-2.842574659156746	0.0	GO:0050879	M010	1	0	GO Biological Processes	19	multicellular organismal movement	19_GO:0032501 multicellular organismal process	-4.503741526772467	48.45846394984326	11.83103591696126	20611	58	22	3	13.636363636363637	7.31650049984536	12286|17754|65114	Cacna1a|Map1a|Vps35	-3.178973266689816	6.0	63	1	1	-4.503741526772467	48.45846394984326
0	1	0	0.0	-2.842574659156746	0.0	GO:0050881	M010	1	0	GO Biological Processes	19	musculoskeletal movement	19_GO:0032501 multicellular organismal process	-4.503741526772467	48.45846394984326	11.83103591696126	20611	58	22	3	13.636363636363637	7.31650049984536	12286|17754|65114	Cacna1a|Map1a|Vps35	-3.178973266689816	6.0	63	0	0	-4.503741526772467	48.45846394984326
1	1	0	-3.2442834038904973	-2.7782887060338677	0.0	GO:0042177	M110	2	0	GO Biological Processes	19	negative regulation of protein catabolic process	19_GO:0048519 negative regulation of biological process	-3.4708015217644186	5.384273772204806	5.039843493190268	20611	132	203	7	3.4482758620689653	1.2806575046693234	12328|14811|17754|18752|54418|65114|225131	Caml|Grin2a|Map1a|Prkcg|Fmn2|Vps35|Wac	-2.359229023851372	3.0	63	0	0	-4.503741526772467	48.45846394984326
0	1	0	0.0	-3.4756676220520237	0.0	GO:1903363	M010	1	0	GO Biological Processes	19	negative regulation of cellular protein catabolic process	19_GO:0048519 negative regulation of biological process	-3.2737561016017156	18.920746634026926	7.157242360180182	20611	86	38	3	7.894736842105263	4.3744076723971625	12328|17754|65114	Caml|Map1a|Vps35	-2.199242870566382	4.0	63	0	0	-4.503741526772467	48.45846394984326
1	1	0	-2.7045924475741	-2.11751898016967	0.0	GO:0009895	M110	2	0	GO Biological Processes	19	negative regulation of catabolic process	19_GO:0048519 negative regulation of biological process	-2.8875914399183205	3.18282193430826	3.9186638988939726	20611	319	203	10	4.926108374384237	1.5189189403652266	12328|14811|17754|18752|54418|65114|208643|208727|225131|230753	Caml|Grin2a|Map1a|Prkcg|Fmn2|Vps35|Eif4g1|Hdac4|Wac|Thrap3	-1.8738289378053665	3.0	63	0	0	-4.503741526772467	48.45846394984326
0	1	0	0.0	-2.4262102794311806	0.0	GO:0031330	M010	1	0	GO Biological Processes	19	negative regulation of cellular catabolic process	19_GO:0048519 negative regulation of biological process	-2.830517979476487	8.065349246722755	5.0129679784352295	20611	269	38	4	10.526315789473685	4.978448962773249	12328|17754|65114|208643	Caml|Map1a|Vps35|Eif4g1	-1.8253432053357648	4.0	63	0	0	-4.503741526772467	48.45846394984326
0	1	0	0.0	-2.8644468352780503	0.0	GO:1901799	M010	1	0	GO Biological Processes	19	negative regulation of proteasomal protein catabolic process	19_GO:0048519 negative regulation of biological process	-2.619729963636842	7.12505401434621	4.6183406847603035	20611	57	203	4	1.9704433497536946	0.9754667645657231	12328|17754|18752|225131	Caml|Map1a|Prkcg|Wac	-1.6497956463730312	3.0	63	0	0	-4.503741526772467	48.45846394984326
0	1	0	0.0	-2.3618769440912484	0.0	GO:0042176	M010	1	0	GO Biological Processes	19	regulation of protein catabolic process	19_GO:0008152 metabolic process	-2.5638399387498683	2.279977876106195	3.3429440190713735	20611	400	339	15	4.424778761061947	1.116911049323021	12328|14811|17248|17754|18752|27373|54418|56440|56812|59026|65114|94253|216439|224997|225131	Caml|Grin2a|Mdm4|Map1a|Prkcg|Csnk1e|Fmn2|Snx1|Dnajb2|Huwe1|Vps35|Hecw1|Agap2|Dlgap1|Wac	-1.6022394826202944	2.0	63	0	0	-4.503741526772467	48.45846394984326
0	1	0	0.0	-3.4163988749030927	0.0	GO:0032435	M010	1	0	GO Biological Processes	19	negative regulation of proteasomal ubiquitin-dependent protein catabolic process	19_GO:0048519 negative regulation of biological process	-2.2428194192672417	8.232325921981095	4.3914331459550064	20611	37	203	3	1.477832512315271	0.8468988991052997	12328|17754|225131	Caml|Map1a|Wac	-1.3269389320358804	3.0	63	0	0	-4.503741526772467	48.45846394984326
0	1	0	0.0	-2.5227043209674984	0.0	GO:1903051	M010	1	0	GO Biological Processes	19	negative regulation of proteolysis involved in cellular protein catabolic process	19_GO:0048519 negative regulation of biological process	-2.1910945929735206	5.4150410509031195	3.820271617355541	20611	75	203	4	1.9704433497536946	0.9754667645657231	12328|17754|18752|225131	Caml|Map1a|Prkcg|Wac	-1.2795822882269838	3.0	63	0	0	-4.503741526772467	48.45846394984326
0	1	0	0.0	-2.0091658424463876	0.0	GO:0010498	M010	1	0	GO Biological Processes	19	proteasomal protein catabolic process	19_GO:0008152 metabolic process	-2.166476556609069	2.0065470033465167	2.900000047450858	20611	475	346	16	4.624277456647399	1.1290230618490236	12328|17754|18752|27373|55992|56812|59026|63958|66212|68053|80751|80890|94253|224023|224997|225131	Caml|Map1a|Prkcg|Csnk1e|Trim3|Dnajb2|Huwe1|Ube4b|Sec61b|Ubxn2b|Rnf34|Trim2|Hecw1|Klhl22|Dlgap1|Wac	-1.2572982777285595	1.0	63	0	0	-4.503741526772467	48.45846394984326
1	0	0	-2.718981790514681	0.0	0.0	ko05032	M100	1	0	KEGG Pathway	24	Morphine addiction		-4.4559595980528774	7.725262368815591	6.4478042157249895	20611	92	203	7	3.4482758620689653	1.2806575046693234	11512|12286|14397|18752|238871|241489|242425	Adcy6|Cacna1a|Gabra4|Prkcg|Pde4d|Pde11a|Gabbr2	-3.143066811852848	3.0	64	1	1	-4.4559595980528774	13.5376026272578
1	0	0	-2.6950749326899954	0.0	0.0	mmu05032	M100	1	0	KEGG Pathway	24	Morphine addiction		-4.425574218510217	7.642195031516499	6.402835983901952	20611	93	203	7	3.4482758620689653	1.2806575046693234	11512|12286|14397|18752|238871|241489|242425	Adcy6|Cacna1a|Gabra4|Prkcg|Pde4d|Pde11a|Gabbr2	-3.1206120660966095	3.0	64	0	0	-4.4559595980528774	13.5376026272578
0	1	0	0.0	-2.149455303755109	0.0	ko04723	M010	1	0	KEGG Pathway	24	Retrograde endocannabinoid signaling		-4.1680689279256375	6.96788370520622	6.0260813046542765	20611	102	203	7	3.4482758620689653	1.2806575046693234	11512|12286|12288|14397|14816|18752|18795	Adcy6|Cacna1a|Cacna1c|Gabra4|Grm1|Prkcg|Plcb1	-2.9160021654703354	3.0	64	0	0	-4.4559595980528774	13.5376026272578
1	0	0	-2.3122103007404804	0.0	0.0	R-MMU-163685	M100	1	0	Reactome Gene Sets	6	Integration of energy metabolism		-3.9180542825695537	7.8101553618795	6.009867670626313	20611	78	203	6	2.955665024630542	1.1886792495254404	11512|12286|12288|18795|19085|107476	Adcy6|Cacna1a|Cacna1c|Plcb1|Prkar1b|Acaca	-2.717709289225535	3.0	64	0	0	-4.4559595980528774	13.5376026272578
1	0	0	-2.0730472120078924	0.0	0.0	GO:0007214	M100	1	0	GO Biological Processes	19	gamma-aminobutyric acid signaling pathway	19_GO:0023052 signaling	-3.688621818215291	13.5376026272578	6.853756709751565	20611	30	203	4	1.9704433497536946	0.9754667645657231	12286|12298|14397|242425	Cacna1a|Cacnb4|Gabra4|Gabbr2	-2.5347813352536996	3.0	64	0	0	-4.4559595980528774	13.5376026272578
0	1	0	0.0	-2.327271876868926	0.0	ko04727	M010	1	0	KEGG Pathway	24	GABAergic synapse		-3.6291408453484646	6.922637707120466	5.552938618125599	20611	88	203	6	2.955665024630542	1.1886792495254404	11512|12286|12288|14397|18752|242425	Adcy6|Cacna1a|Cacna1c|Gabra4|Prkcg|Gabbr2	-2.488531548719294	3.0	64	0	0	-4.4559595980528774	13.5376026272578
0	1	0	0.0	-2.327271876868926	0.0	ko04742	M010	1	0	KEGG Pathway	24	Taste transduction		-3.6291408453484646	6.922637707120466	5.552938618125599	20611	88	203	6	2.955665024630542	1.1886792495254404	11512|12286|12288|14397|14816|242425	Adcy6|Cacna1a|Cacna1c|Gabra4|Grm1|Gabbr2	-2.488531548719294	3.0	64	0	0	-4.4559595980528774	13.5376026272578
0	1	0	0.0	-2.327271876868926	0.0	mmu04742	M010	1	0	KEGG Pathway	24	Taste transduction		-3.6291408453484646	6.922637707120466	5.552938618125599	20611	88	203	6	2.955665024630542	1.1886792495254404	11512|12286|12288|14397|14816|242425	Adcy6|Cacna1a|Cacna1c|Gabra4|Grm1|Gabbr2	-2.488531548719294	3.0	64	0	0	-4.4559595980528774	13.5376026272578
0	1	0	0.0	-2.2866596410354294	0.0	mmu04727	M010	1	0	KEGG Pathway	24	GABAergic synapse		-3.549836954964081	6.694418881611	5.429604807099893	20611	91	203	6	2.955665024630542	1.1886792495254404	11512|12286|12288|14397|18752|242425	Adcy6|Cacna1a|Cacna1c|Gabra4|Prkcg|Gabbr2	-2.4226173734127445	3.0	64	0	0	-4.4559595980528774	13.5376026272578
1	0	0	-2.0136018155720103	0.0	0.0	WP232	M100	1	0	WikiPathways	27	G Protein Signaling Pathways		-3.524077694673162	6.6216534589847935	5.38972591467398	20611	92	203	6	2.955665024630542	1.1886792495254404	11512|18752|19085|83397|238276|238871	Adcy6|Prkcg|Prkar1b|Akap12|Akap5|Pde4d	-2.401231159328099	3.0	64	0	0	-4.4559595980528774	13.5376026272578
1	0	0	-2.7784378328717647	0.0	0.0	ko04730	M100	1	0	KEGG Pathway	24	Long-term depression		-3.474368198532287	8.322296697084713	5.712064710665249	20611	61	203	5	2.4630541871921183	1.0878613329623028	12286|14816|18125|18752|18795	Cacna1a|Grm1|Nos1|Prkcg|Plcb1	-2.361468799245138	3.0	64	0	0	-4.4559595980528774	13.5376026272578
1	0	0	-2.746866114406912	0.0	0.0	mmu04730	M100	1	0	KEGG Pathway	24	Long-term depression		-3.4413034776357976	8.18806610519625	5.6532651228479605	20611	62	203	5	2.4630541871921183	1.0878613329623028	12286|14816|18125|18752|18795	Cacna1a|Grm1|Nos1|Prkcg|Plcb1	-2.3355216586036462	3.0	64	0	0	-4.4559595980528774	13.5376026272578
1	0	0	-2.668992187553283	0.0	0.0	R-MMU-112043	M100	1	0	Reactome Gene Sets	6	PLC beta mediated events		-3.2413566247878283	10.413540482505999	5.868590852468443	20611	39	203	4	1.9704433497536946	0.9754667645657231	11512|18752|18795|19085	Adcy6|Prkcg|Plcb1|Prkar1b	-2.172163325865214	3.0	64	0	0	-4.4559595980528774	13.5376026272578
1	0	0	-2.5416958975933164	0.0	0.0	R-MMU-111885	M100	1	0	Reactome Gene Sets	6	Opioid Signalling		-3.225709901174616	7.3573927322053265	5.275565458399046	20611	69	203	5	2.4630541871921183	1.0878613329623028	11512|18752|18795|19085|238871	Adcy6|Prkcg|Plcb1|Prkar1b|Pde4d	-2.159629837676145	3.0	64	0	0	-4.4559595980528774	13.5376026272578
1	0	0	-2.6280071080097	0.0	0.0	R-MMU-112040	M100	1	0	Reactome Gene Sets	6	G-protein mediated events		-3.19893247180835	10.15320197044335	5.77912557033298	20611	40	203	4	1.9704433497536946	0.9754667645657231	11512|18752|18795|19085	Adcy6|Prkcg|Plcb1|Prkar1b	-2.1349947258012207	3.0	64	0	0	-4.4559595980528774	13.5376026272578
1	0	0	-2.864224769649774	0.0	0.0	WP385	M100	1	0	WikiPathways	27	Myometrial Relaxation and Contraction Pathways		-3.120997753241011	4.706782370404201	4.559524354723867	20611	151	203	7	3.4482758620689653	1.2806575046693234	11512|12323|18125|18752|19085|22631|238871	Adcy6|Camk2b|Nos1|Prkcg|Prkar1b|Ywhaz|Pde4d	-2.069235097307844	3.0	64	0	0	-4.4559595980528774	13.5376026272578
0	1	0	0.0	-2.02777728406629	0.0	mmu04725	M010	1	0	KEGG Pathway	24	Cholinergic synapse		-3.048679417921719	5.391080692270806	4.668116514455896	20611	113	203	6	2.955665024630542	1.1886792495254404	11512|12286|12288|12323|18752|18795	Adcy6|Cacna1a|Cacna1c|Camk2b|Prkcg|Plcb1	-2.007409681093626	3.0	64	0	0	-4.4559595980528774	13.5376026272578
1	0	0	-2.134082993481184	0.0	0.0	ko04540	M100	1	0	KEGG Pathway	24	Gap junction		-2.7929901028369843	5.903024401420552	4.544211008226099	20611	86	203	5	2.4630541871921183	1.0878613329623028	11512|14816|18752|18795|22143	Adcy6|Grm1|Prkcg|Plcb1|Tuba1b	-1.7935840309187605	3.0	64	0	0	-4.4559595980528774	13.5376026272578
1	0	0	-2.2974222288155612	0.0	0.0	R-MMU-111933	M100	1	0	Reactome Gene Sets	6	Calmodulin induced events		-2.733926038823303	12.183842364532019	5.580355274349093	20611	25	203	3	1.477832512315271	0.8468988991052997	11512|18752|19085	Adcy6|Prkcg|Prkar1b	-1.7462310809443622	3.0	64	0	0	-4.4559595980528774	13.5376026272578
1	0	0	-2.2974222288155612	0.0	0.0	R-MMU-111997	M100	1	0	Reactome Gene Sets	6	CaM pathway		-2.733926038823303	12.183842364532019	5.580355274349093	20611	25	203	3	1.477832512315271	0.8468988991052997	11512|18752|19085	Adcy6|Prkcg|Prkar1b	-1.7462310809443622	3.0	64	0	0	-4.4559595980528774	13.5376026272578
1	0	0	-2.0725579815517694	0.0	0.0	mmu04540	M100	1	0	KEGG Pathway	24	Gap junction		-2.7270657816235984	5.704046050810871	4.435509547381501	20611	89	203	5	2.4630541871921183	1.0878613329623028	11512|14816|18752|18795|22143	Adcy6|Grm1|Prkcg|Plcb1|Tuba1b	-1.7407631131776895	3.0	64	0	0	-4.4559595980528774	13.5376026272578
1	0	0	-2.248667824323281	0.0	0.0	R-MMU-1489509	M100	1	0	Reactome Gene Sets	6	DAG and IP3 signaling		-2.6838210167044774	11.71523304281925	5.452549930241248	20611	26	203	3	1.477832512315271	0.8468988991052997	11512|18752|19085	Adcy6|Prkcg|Prkar1b	-1.7034352583354198	3.0	64	0	0	-4.4559595980528774	13.5376026272578
1	0	0	-2.202003181810005	0.0	0.0	R-MMU-111996	M100	1	0	Reactome Gene Sets	6	Ca-dependent events		-2.6358074887529317	11.281335522714834	5.331547953578903	20611	27	203	3	1.477832512315271	0.8468988991052997	11512|18752|19085	Adcy6|Prkcg|Prkar1b	-1.663764476416787	3.0	64	0	0	-4.4559595980528774	13.5376026272578
1	0	0	-2.34844522989058	0.0	0.0	GO:0031629	M100	1	0	GO Biological Processes	19	synaptic vesicle fusion to presynaptic active zone membrane	19_GO:0051179 localization	-4.415579239681846	12.666543756145527	7.395062503816188	20611	24	339	5	1.4749262536873156	0.6547246441298961	14809|20907|54525|56216|67474	Grik5|Stx1a|Syt7|Stx1b|Snap29	-3.1135027755057267	2.0	65	1	1	-4.415579239681846	23.4304660856385
1	0	0	-2.2974222288155612	0.0	0.0	GO:0099500	M100	1	0	GO Biological Processes	19	vesicle fusion to plasma membrane	19_GO:0051179 localization	-4.324534694709645	12.159882005899705	7.219949653580178	20611	25	339	5	1.4749262536873156	0.6547246441298961	14809|20907|54525|56216|67474	Grik5|Stx1a|Syt7|Stx1b|Snap29	-3.042779976474241	2.0	65	0	0	-4.415579239681846	23.4304660856385
1	0	0	-3.016292564236818	0.0	0.0	GO:0048284	M100	1	0	GO Biological Processes	19	organelle fusion	19_GO:0071840 cellular component organization or biogenesis	-3.8820402142304915	4.251706995069827	5.045825951373748	20611	143	339	10	2.949852507374631	0.9189637952594412	12176|13807|14809|20907|54525|56216|59026|67474|73122|229521	Bnip3|Eno2|Grik5|Stx1a|Syt7|Stx1b|Huwe1|Snap29|Tgfbrap1|Syt11	-2.6910214141237208	2.0	65	0	0	-4.415579239681846	23.4304660856385
1	0	0	-3.282410401935229	0.0	0.0	GO:0001956	M100	1	0	GO Biological Processes	19	positive regulation of neurotransmitter secretion	19_GO:0051179 localization	-3.8721408132458848	15.04178069695311	7.281585838147592	20611	27	203	4	1.9704433497536946	0.9754667645657231	20907|54525|56216|59033	Stx1a|Syt7|Stx1b|Slc4a8	-2.6842920599286204	3.0	65	0	0	-4.415579239681846	23.4304660856385
1	0	0	-3.1486419667801315	0.0	0.0	R-MMU-5682910	M100	1	0	Reactome Gene Sets	6	LGI-ADAM interactions		-3.6014863595078093	23.4304660856385	8.068340894153451	20611	13	203	3	1.477832512315271	0.8468988991052997	11496|20907|56216	Adam22|Stx1a|Stx1b	-2.466785922489159	3.0	65	0	0	-4.415579239681846	23.4304660856385
1	0	0	-2.2050933837395537	0.0	0.0	GO:0061025	M100	1	0	GO Biological Processes	19	membrane fusion	19_GO:0071840 cellular component organization or biogenesis	-2.9826899855496136	3.5532122744512127	4.112603659906138	20611	154	339	9	2.6548672566371683	0.8731295313442702	14809|20907|54525|56216|59026|67474|68053|73122|229521	Grik5|Stx1a|Syt7|Stx1b|Huwe1|Snap29|Ubxn2b|Tgfbrap1|Syt11	-1.9536421842153244	2.0	65	0	0	-4.415579239681846	23.4304660856385
1	0	0	-2.1841276599520225	0.0	0.0	GO:0051590	M100	1	0	GO Biological Processes	19	positive regulation of neurotransmitter transport	19_GO:0051179 localization	-2.7364615806728034	7.662793939957245	4.843849913104755	20611	53	203	4	1.9704433497536946	0.9754667645657231	20907|54525|56216|59033	Stx1a|Syt7|Stx1b|Slc4a8	-1.7469699526436777	3.0	65	0	0	-4.415579239681846	23.4304660856385
1	0	0	-2.1143265540133793	0.0	0.0	GO:0045956	M100	1	0	GO Biological Processes	19	positive regulation of calcium ion-dependent exocytosis	19_GO:0051179 localization	-2.545438307914948	10.503312383217258	5.107601540101633	20611	29	203	3	1.477832512315271	0.8468988991052997	20907|54525|59033	Stx1a|Syt7|Slc4a8	-1.5862698324092532	3.0	65	0	0	-4.415579239681846	23.4304660856385
0	0	1	0.0	0.0	-2.918692974737731	GO:0016050	M001	1	0	GO Biological Processes	19	vesicle organization	19_GO:0071840 cellular component organization or biogenesis	-2.171521471519769	2.3971093560017342	3.038316403479833	20611	279	339	11	3.2448377581120944	0.9623514768520032	14809|20907|54525|56216|67474|73122|74018|74349|84095|229521|100503185	Grik5|Stx1a|Syt7|Stx1b|Snap29|Tgfbrap1|Als2|Fam160a2|Pi4k2a|Syt11|Btbd8	-1.261844099136444	2.0	65	0	0	-4.415579239681846	23.4304660856385
1	0	0	-2.579741549385131	0.0	0.0	GO:0032252	M100	1	0	GO Biological Processes	19	secretory granule localization	19_GO:0051179 localization	-4.407677099712476	20.3064039408867	8.61518205046736	20611	20	203	4	1.9704433497536946	0.9754667645657231	17257|17918|19419|77097	Mecp2|Myo5a|Rasgrp1|Tanc2	-3.1076379278365915	3.0	66	1	1	-4.407677099712476	20.3064039408867
1	1	0	-2.771417378419024	-2.3618769440912484	0.0	GO:0051098	M110	2	0	GO Biological Processes	19	regulation of binding	19_GO:0065007 biological regulation	-4.343244222151868	3.553620689655172	5.143743160057451	20611	400	203	14	6.896551724137931	1.7784876881211293	11421|11518|11519|15182|17169|17257|54126|56812|74117|110351|140810|208643|208727|433702	Ace|Add1|Add2|Hdac2|Mark3|Mecp2|Arhgef7|Dnajb2|Actr3|Rap1gap|Ttbk2|Eif4g1|Hdac4|Ncbp1	-3.058320655068292	3.0	67	1	1	-4.343244222151868	6.0919211822660095
1	0	0	-3.2965915400244397	0.0	0.0	GO:0043393	M100	1	0	GO Biological Processes	19	regulation of protein binding	19_GO:0065007 biological regulation	-3.943971810943246	4.338975201044167	5.1231584914056	20611	234	203	10	4.926108374384237	1.5189189403652266	11421|11518|11519|17169|17257|54126|56812|74117|140810|208727	Ace|Add1|Add2|Mark3|Mecp2|Arhgef7|Dnajb2|Actr3|Ttbk2|Hdac4	-2.73839429066555	3.0	67	0	0	-4.343244222151868	6.0919211822660095
1	0	0	-2.536233753725334	0.0	0.0	GO:0032092	M100	1	0	GO Biological Processes	19	positive regulation of protein binding	19_GO:0065007 biological regulation	-3.3291340632109034	6.0919211822660095	5.090671199079732	20611	100	203	6	2.955665024630542	1.1886792495254404	11421|11518|11519|17169|54126|74117	Ace|Add1|Add2|Mark3|Arhgef7|Actr3	-2.2422510459176923	3.0	67	0	0	-4.343244222151868	6.0919211822660095
0	1	0	0.0	-2.1270315465934115	0.0	GO:0051099	M010	1	0	GO Biological Processes	19	positive regulation of binding	19_GO:0065007 biological regulation	-3.0572201248423	4.0410754111217315	4.321062102941296	20611	201	203	8	3.9408866995073892	1.3655834422674429	11421|11518|11519|17169|54126|74117|208643|433702	Ace|Add1|Add2|Mark3|Arhgef7|Actr3|Eif4g1|Ncbp1	-2.0148220566912807	3.0	67	0	0	-4.343244222151868	6.0919211822660095
1	0	0	-2.4876573162362936	0.0	0.0	GO:1903391	M100	1	0	GO Biological Processes	19	regulation of adherens junction organization	19_GO:0071840 cellular component organization or biogenesis	-4.14695941395959	8.580170679247901	6.381087962036871	20611	71	203	6	2.955665024630542	1.1886792495254404	11518|13829|19262|21838|22330|212307	Add1|Dmtn|Ptpra|Thy1|Vcl|Mapre2	-2.8996271455748928	3.0	68	1	1	-4.14695941395959	8.580170679247901
1	0	0	-2.405943062733675	0.0	0.0	GO:0005912	M100	1	0	GO Cellular Components	20	adherens junction		-2.4933750264151446	3.015802565478223	3.5255146404417186	20611	303	203	9	4.433497536945813	1.44470129744518	11518|17988|19262|21894|22330|54126|74117|212307|228140	Add1|Ndrg1|Ptpra|Tln1|Vcl|Arhgef7|Actr3|Mapre2|Tnks1bp1	-1.5414218328606817	3.0	68	0	0	-4.14695941395959	8.580170679247901
1	0	0	-2.2608806934708876	0.0	0.0	GO:0070161	M100	1	0	GO Cellular Components	20	anchoring junction		-2.365240800700399	2.8826125468135695	3.368942075177988	20611	317	203	9	4.433497536945813	1.44470129744518	11518|17988|19262|21894|22330|54126|74117|212307|228140	Add1|Ndrg1|Ptpra|Tln1|Vcl|Arhgef7|Actr3|Mapre2|Tnks1bp1	-1.431258498706589	3.0	68	0	0	-4.14695941395959	8.580170679247901
1	0	0	-3.036075365211431	0.0	0.0	GO:0043204	M100	1	0	GO Cellular Components	20	perikaryon		-4.076655700666045	5.7201137861652676	5.629050169668839	20611	142	203	8	3.9408866995073892	1.3655834422674429	12286|12323|13807|17755|18212|56876|67888|241489	Cacna1a|Camk2b|Eno2|Map1b|Ntrk2|Nsmf|Tmem100|Pde11a	-2.843925934344734	3.0	69	1	1	-4.076655700666045	5.7201137861652676
1	0	0	-3.179759064639712	0.0	0.0	GO:0008277	M100	1	0	GO Biological Processes	19	regulation of G protein-coupled receptor signaling pathway	19_GO:0023052 signaling	-4.017192711164235	4.412545493470349	5.197883181425284	20611	135	346	10	2.8901734104046244	0.9006488327517812	12323|18125|18483|18795|18806|65114|217124|239217|243043|383348	Camk2b|Nos1|Palm|Plcb1|Pld2|Vps35|Ppp1r9b|Kctd12|Kctd8|Kctd16	-2.7961752528546278	1.0	70	1	1	-4.017192711164235	4.412545493470349
1	0	0	-3.1369793060809106	0.0	0.0	GO:0051260	M100	1	0	GO Biological Processes	19	protein homooligomerization	19_GO:0071840 cellular component organization or biogenesis	-3.8120791358837627	3.8319474022242503	4.858995911671793	20611	171	346	11	3.179190751445087	0.9432017500830021	15165|17762|19656|27223|65114|73991|74018|107476|239217|243043|383348	Hcn1|Mapt|Rbmxl1|Trp53bp1|Vps35|Atl1|Als2|Acaca|Kctd12|Kctd8|Kctd16	-2.6392701720766083	1.0	70	0	0	-4.017192711164235	4.412545493470349
1	0	0	-2.3630650126384745	0.0	0.0	GO:0051259	M100	1	0	GO Biological Processes	19	protein complex oligomerization	19_GO:0071840 cellular component organization or biogenesis	-3.4047851977722305	3.219965630370255	4.345387555434043	20611	222	346	12	3.468208092485549	0.983670638220158	14812|15165|17762|19656|27223|65114|73991|74018|107476|239217|243043|383348	Grin2b|Hcn1|Mapt|Rbmxl1|Trp53bp1|Vps35|Atl1|Als2|Acaca|Kctd12|Kctd8|Kctd16	-2.3065204509023585	1.0	70	0	0	-4.017192711164235	4.412545493470349
1	1	0	-2.393738359580141	-2.573829357773411	0.0	GO:0048285	M110	2	0	GO Biological Processes	19	organelle fission	19_GO:0071840 cellular component organization or biogenesis	-3.979244538402846	3.120861261406768	4.728926881472231	20611	488	203	15	7.389162561576355	1.8360330615043707	12176|12323|17762|18795|21974|54418|65114|67300|68053|68193|74117|74201|75734|83431|230861	Bnip3|Camk2b|Mapt|Plcb1|Top2b|Fmn2|Vps35|Cltc|Ubxn2b|Rpl24|Actr3|Cep97|Mff|Ndel1|Eif4g3	-2.7663677793836507	3.0	71	1	1	-3.979244538402846	3.120861261406768
0	1	0	0.0	-2.318476893719094	0.0	GO:1903047	M010	1	0	GO Biological Processes	19	mitotic cell cycle process	19_GO:0009987 cellular process	-2.4597375454610284	2.2136341505327075	3.2291738900569156	20611	688	203	15	7.389162561576355	1.8360330615043707	12298|12323|16800|17257|18647|18795|20742|21974|67300|68053|68193|74201|83431|208643|235072	Cacnb4|Camk2b|Arhgef2|Mecp2|Cdk14|Plcb1|Sptbn1|Top2b|Cltc|Ubxn2b|Rpl24|Cep97|Ndel1|Eif4g1|Septin7	-1.5136163419453132	3.0	71	0	0	-3.979244538402846	3.120861261406768
0	1	0	0.0	-2.192335834912647	0.0	GO:0000280	M010	1	0	GO Biological Processes	19	nuclear division	19_GO:0071840 cellular component organization or biogenesis	-2.402183367725707	2.57339220449025	3.3040023982884947	20611	434	203	11	5.41871921182266	1.588923177336244	12323|18795|21974|54418|67300|68053|68193|74117|74201|83431|230861	Camk2b|Plcb1|Top2b|Fmn2|Cltc|Ubxn2b|Rpl24|Actr3|Cep97|Ndel1|Eif4g3	-1.4643107797018005	3.0	71	0	0	-3.979244538402846	3.120861261406768
0	1	0	0.0	-5.195256811761262	0.0	GO:0007270	M010	1	0	GO Biological Processes	19	neuron-neuron synaptic transmission	19_GO:0023052 signaling	-3.9691877680406815	30.45960591133005	9.293291801978334	20611	10	203	3	1.477832512315271	0.8468988991052997	12286|22333|244310	Cacna1a|Vdac1|Dlgap2	-2.758313907953037	3.0	72	1	1	-3.9691877680406815	30.45960591133005
1	0	0	-2.4019396388910197	0.0	0.0	GO:0015812	M100	1	0	GO Biological Processes	19	gamma-aminobutyric acid transport	19_GO:0051179 localization	-2.841149859355237	13.243306917969587	5.859254562666994	20611	23	203	3	1.477832512315271	0.8468988991052997	12286|12298|21366	Cacna1a|Cacnb4|Slc6a6	-1.8345208569371452	3.0	72	0	0	-3.9691877680406815	30.45960591133005
0	1	0	0.0	-3.8786697516380286	0.0	GO:0060004	M010	1	0	GO Biological Processes	19	reflex	19_GO:0050896 response to stimulus	-2.6838210167044774	11.71523304281925	5.452549930241248	20611	26	203	3	1.477832512315271	0.8468988991052997	12286|16531|243961	Cacna1a|Kcnma1|Shank1	-1.7034352583354198	3.0	72	0	0	-3.9691877680406815	30.45960591133005
0	1	0	0.0	-2.886734617754761	0.0	GO:0032350	M010	1	0	GO Biological Processes	19	regulation of hormone metabolic process	19_GO:0008152 metabolic process	-2.6480134685687307	7.252287121745249	4.67262554332468	20611	56	203	4	1.9704433497536946	0.9754667645657231	11928|12286|16531|50781	Atp1a1|Cacna1a|Kcnma1|Dkk3	-1.6736583239822083	3.0	72	0	0	-3.9691877680406815	30.45960591133005
1	0	0	-3.5122204535601274	0.0	0.0	GO:0071257	M100	1	0	GO Biological Processes	19	cellular response to electrical stimulus	19_GO:0050896 response to stimulus	-3.9691877680406815	30.45960591133005	9.293291801978334	20611	10	203	3	1.477832512315271	0.8468988991052997	14816|18483|56876	Grm1|Palm|Nsmf	-2.758313907953037	3.0	73	1	1	-3.9691877680406815	30.45960591133005
1	0	0	-2.458136738264252	0.0	0.0	GO:0051602	M100	1	0	GO Biological Processes	19	response to electrical stimulus	19_GO:0050896 response to stimulus	-2.8987027409150783	13.845275414240932	6.012068580731046	20611	22	203	3	1.477832512315271	0.8468988991052997	14816|18483|56876	Grm1|Palm|Nsmf	-1.883456918807674	3.0	73	0	0	-3.9691877680406815	30.45960591133005
1	0	0	-2.211608884661093	0.0	0.0	GO:0001764	M100	1	0	GO Biological Processes	19	neuron migration	19_GO:0040011 locomotion	-3.885714770319458	4.734653768600526	5.1988728072763015	20611	193	203	9	4.433497536945813	1.44470129744518	12323|16800|17762|18212|21974|30957|56876|83431|215690	Camk2b|Arhgef2|Mapt|Ntrk2|Top2b|Mapk8ip3|Nsmf|Ndel1|Nav1	-2.6940591746705858	3.0	74	1	1	-3.885714770319458	14.5045742434905
1	0	0	-2.517301882285486	0.0	0.0	GO:2001224	M100	1	0	GO Biological Processes	19	positive regulation of neuron migration	19_GO:0040011 locomotion	-2.9592253779743167	14.5045742434905	6.17517348161309	20611	21	203	3	1.477832512315271	0.8468988991052997	16800|30957|56876	Arhgef2|Mapk8ip3|Nsmf	-1.933016826513538	3.0	74	0	0	-3.885714770319458	14.5045742434905
1	0	0	-2.1554435854110374	0.0	0.0	GO:2001222	M100	1	0	GO Biological Processes	19	regulation of neuron migration	19_GO:0040011 locomotion	-2.7063565025333958	7.520890348476555	4.785316877005855	20611	54	203	4	1.9704433497536946	0.9754667645657231	12323|16800|30957|56876	Camk2b|Arhgef2|Mapk8ip3|Nsmf	-1.7218373868279042	3.0	74	0	0	-3.885714770319458	14.5045742434905
1	0	0	-2.202003181810005	0.0	0.0	R-MMU-399719	M100	1	0	Reactome Gene Sets	6	Trafficking of AMPA receptors		-3.8721408132458848	15.04178069695311	7.281585838147592	20611	27	203	4	1.9704433497536946	0.9754667645657231	12323|13821|18752|238276	Camk2b|Epb41l1|Prkcg|Akap5	-2.6842920599286204	3.0	75	1	1	-3.8721408132458848	15.04178069695311
1	0	0	-2.202003181810005	0.0	0.0	R-MMU-399721	M100	1	0	Reactome Gene Sets	6	Glutamate binding, activation of AMPA receptors and synaptic plasticity		-3.8721408132458848	15.04178069695311	7.281585838147592	20611	27	203	4	1.9704433497536946	0.9754667645657231	12323|13821|18752|238276	Camk2b|Epb41l1|Prkcg|Akap5	-2.6842920599286204	3.0	75	0	0	-3.8721408132458848	15.04178069695311
1	0	0	-3.282410401935229	0.0	0.0	GO:0002102	M100	1	0	GO Cellular Components	20	podosome		-3.8721408132458848	15.04178069695311	7.281585838147592	20611	27	203	4	1.9704433497536946	0.9754667645657231	14218|16800|22330|74117	Sh3pxd2a|Arhgef2|Vcl|Actr3	-2.6842920599286204	3.0	76	1	1	-3.8721408132458848	15.04178069695311
1	0	0	-2.099938588902517	0.0	0.0	GO:0051653	M100	1	0	GO Biological Processes	19	spindle localization	19_GO:0051179 localization	-3.6495087181432124	9.065358902181563	6.027618579982132	20611	56	203	5	2.4630541871921183	1.0878613329623028	16800|54418|68053|74117|83431	Arhgef2|Fmn2|Ubxn2b|Actr3|Ndel1	-2.5034831418237204	3.0	76	0	0	-3.8721408132458848	15.04178069695311
1	0	0	-2.935693274055096	0.0	0.0	GO:0034399	M100	1	0	GO Cellular Components	20	nuclear periphery		-3.863240899880452	6.2344222625529335	5.589369510357083	20611	114	203	7	3.4482758620689653	1.2806575046693234	17762|20602|51796|56216|56876|69719|228005	Mapt|Ncor2|Srrm1|Stx1b|Nsmf|Cad|Ppig	-2.6776775443803067	3.0	77	1	1	-3.863240899880452	6.2344222625529335
1	0	0	-2.0725579815517694	0.0	0.0	GO:0016363	M100	1	0	GO Cellular Components	20	nuclear matrix		-2.7270657816235984	5.704046050810871	4.435509547381501	20611	89	203	5	2.4630541871921183	1.0878613329623028	20602|51796|56876|69719|228005	Ncor2|Srrm1|Nsmf|Cad|Ppig	-1.7407631131776895	3.0	77	0	0	-3.863240899880452	6.2344222625529335
1	0	0	-2.809884325891311	0.0	0.0	GO:0055037	M100	1	0	GO Cellular Components	20	recycling endosome		-3.831458095552063	5.274390633996545	5.310071751245907	20611	154	203	8	3.9408866995073892	1.3655834422674429	11302|17918|17988|76686|78771|229521|238276|320940	Aatk|Myo5a|Ndrg1|Clip3|Mctp1|Syt11|Akap5|Atp11c	-2.654784619217836	3.0	78	1	1	-3.831458095552063	5.274390633996545
1	0	0	-3.093509835247528	0.0	0.0	GO:0061028	M100	1	0	GO Biological Processes	19	establishment of endothelial barrier	19_GO:0032502 developmental process	-3.8029208645376356	9.762694202349376	6.309938504118683	20611	52	203	5	2.4630541871921183	1.0878613329623028	11518|18795|21873|22330|68585	Add1|Plcb1|Tjp2|Vcl|Rtn4	-2.632409046813866	3.0	79	1	1	-3.8029208645376356	16.92200328407225
1	0	0	-2.8460212453204057	0.0	0.0	R-MMU-111465	M100	1	0	Reactome Gene Sets	6	Apoptotic cleavage of cellular proteins		-3.424154532812105	11.6036593947924	6.2617555258925455	20611	35	203	4	1.9704433497536946	0.9754667645657231	11518|17762|21873|56215	Add1|Mapt|Tjp2|Acin1	-2.3227950378212405	3.0	79	0	0	-3.8029208645376356	16.92200328407225
1	0	0	-2.7159324693636866	0.0	0.0	GO:1901550	M100	1	0	GO Biological Processes	19	regulation of endothelial cell development	19_GO:0032502 developmental process	-3.1619386562392604	16.92200328407225	6.7400162562250205	20611	18	203	3	1.477832512315271	0.8468988991052997	11518|18795|22330	Add1|Plcb1|Vcl	-2.103896934564193	3.0	79	0	0	-3.8029208645376356	16.92200328407225
1	0	0	-2.7159324693636866	0.0	0.0	GO:1903140	M100	1	0	GO Biological Processes	19	regulation of establishment of endothelial barrier	19_GO:0032502 developmental process	-3.1619386562392604	16.92200328407225	6.7400162562250205	20611	18	203	3	1.477832512315271	0.8468988991052997	11518|18795|22330	Add1|Plcb1|Vcl	-2.103896934564193	3.0	79	0	0	-3.8029208645376356	16.92200328407225
1	0	0	-2.588195089250612	0.0	0.0	GO:0045601	M100	1	0	GO Biological Processes	19	regulation of endothelial cell differentiation	19_GO:0032502 developmental process	-3.1576826434555016	9.905562897993512	5.692760983327563	20611	41	203	4	1.9704433497536946	0.9754667645657231	11518|18795|22330|67888	Add1|Plcb1|Vcl|Tmem100	-2.1008105817438545	3.0	79	0	0	-3.8029208645376356	16.92200328407225
1	0	0	-2.3849395361169456	0.0	0.0	GO:0001885	M100	1	0	GO Biological Processes	19	endothelial cell development	19_GO:0032502 developmental process	-3.060058337390976	6.7688013136289005	4.991660931467846	20611	75	203	5	2.4630541871921183	1.0878613329623028	11518|18795|21873|22330|68585	Add1|Plcb1|Tjp2|Vcl|Rtn4	-2.016791241320968	3.0	79	0	0	-3.8029208645376356	16.92200328407225
1	0	0	-2.238784659271731	0.0	0.0	GO:0045446	M100	1	0	GO Biological Processes	19	endothelial cell differentiation	19_GO:0032502 developmental process	-3.008961270106551	5.2973227671878345	4.608919580295114	20611	115	203	6	2.955665024630542	1.1886792495254404	11518|18795|21873|22330|67888|68585	Add1|Plcb1|Tjp2|Vcl|Tmem100|Rtn4	-1.974178669074588	3.0	79	0	0	-3.8029208645376356	16.92200328407225
1	0	0	-2.370938354712689	0.0	0.0	R-MMU-75153	M100	1	0	Reactome Gene Sets	6	Apoptotic execution phase		-2.931825822796619	8.641022953568807	5.230382229711624	20611	47	203	4	1.9704433497536946	0.9754667645657231	11518|17762|21873|56215	Add1|Mapt|Tjp2|Acin1	-1.9099494217902018	3.0	79	0	0	-3.8029208645376356	16.92200328407225
1	0	0	-2.003300879572327	0.0	0.0	GO:0003158	M100	1	0	GO Biological Processes	19	endothelium development	19_GO:0032502 developmental process	-2.752443620416539	4.722419521136442	4.229809257212737	20611	129	203	6	2.955665024630542	1.1886792495254404	11518|18795|21873|22330|67888|68585	Add1|Plcb1|Tjp2|Vcl|Tmem100|Rtn4	-1.760544811267224	3.0	79	0	0	-3.8029208645376356	16.92200328407225
1	0	0	-3.1606023871368953	0.0	0.0	GO:0090140	M100	1	0	GO Biological Processes	19	regulation of mitochondrial fission	19_GO:0071840 cellular component organization or biogenesis	-3.7474261707960403	14.004416510956345	6.9892870107882725	20611	29	203	4	1.9704433497536946	0.9754667645657231	12176|17762|65114|75734	Bnip3|Mapt|Vps35|Mff	-2.587774907040747	3.0	80	1	1	-3.7474261707960403	19.03725369458128
1	0	0	-2.870398179520552	0.0	0.0	GO:0090141	M100	1	0	GO Biological Processes	19	positive regulation of mitochondrial fission	19_GO:0048518 positive regulation of biological process	-3.319134617264007	19.03725369458128	7.198405355273548	20611	16	203	3	1.477832512315271	0.8468988991052997	12176|65114|75734	Bnip3|Vps35|Mff	-2.2342805528904544	3.0	80	0	0	-3.7474261707960403	19.03725369458128
1	0	0	-2.3379036527415926	0.0	0.0	GO:0000266	M100	1	0	GO Biological Processes	19	mitochondrial fission	19_GO:0071840 cellular component organization or biogenesis	-2.897362273534602	8.461001642036125	5.1613262100280455	20611	48	203	4	1.9704433497536946	0.9754667645657231	12176|17762|65114|75734	Bnip3|Mapt|Vps35|Mff	-1.8825407743548492	3.0	80	0	0	-3.7474261707960403	19.03725369458128
1	0	0	-2.8695022455370047	0.0	0.0	GO:0044291	M100	1	0	GO Cellular Components	20	cell-cell contact zone		-3.6837786297910897	7.083629281704662	5.638416799206484	20611	86	203	6	2.955665024630542	1.1886792495254404	11928|21873|22330|98660|109676|226115	Atp1a1|Tjp2|Vcl|Atp1a2|Ank2|Opalin	-2.5322683709679925	3.0	81	1	1	-3.6837786297910897	7.083629281704662
1	0	1	-3.290048149052717	0.0	-2.36212809438487	GO:0005911	M101	2	0	GO Cellular Components	20	cell-cell junction		-3.4299136973793627	2.498605891623227	4.099489636589658	20611	438	339	18	5.3097345132743365	1.21783715958837	11928|16800|17967|18752|19055|21873|22330|27360|50791|53321|67154|68178|72927|74117|75723|98660|109676|226115	Atp1a1|Arhgef2|Ncam1|Prkcg|Ppp3ca|Tjp2|Vcl|Add3|Magi2|Cntnap1|Mtdh|Cgnl1|Hepacam|Actr3|Amotl1|Atp1a2|Ank2|Opalin	-2.3267386957892082	2.0	81	0	0	-3.6837786297910897	7.083629281704662
1	0	0	-2.033318437894545	0.0	0.0	GO:0033137	M100	1	0	GO Biological Processes	19	negative regulation of peptidyl-serine phosphorylation	19_GO:0048519 negative regulation of biological process	-3.631966430496441	13.100905768314	6.724543894356829	20611	31	203	4	1.9704433497536946	0.9754667645657231	13829|18125|170835|238871	Dmtn|Nos1|Inpp5j|Pde4d	-2.4902224644252153	3.0	82	1	1	-3.631966430496441	21.75686136523575
1	0	0	-3.048435817511128	0.0	0.0	GO:0046058	M100	1	0	GO Biological Processes	19	cAMP metabolic process	19_GO:0008152 metabolic process	-3.499909221835964	21.75686136523575	7.748372838741053	20611	14	203	3	1.477832512315271	0.8468988991052997	11512|12298|238871	Adcy6|Cacnb4|Pde4d	-2.38166130073847	3.0	82	0	0	-3.631966430496441	21.75686136523575
1	0	0	-2.458136738264252	0.0	0.0	GO:0071870	M100	1	0	GO Biological Processes	19	cellular response to catecholamine stimulus	19_GO:0050896 response to stimulus	-2.8987027409150783	13.845275414240932	6.012068580731046	20611	22	203	3	1.477832512315271	0.8468988991052997	11512|18125|238871	Adcy6|Nos1|Pde4d	-1.883456918807674	3.0	82	0	0	-3.631966430496441	21.75686136523575
1	0	0	-2.4019396388910197	0.0	0.0	GO:0071868	M100	1	0	GO Biological Processes	19	cellular response to monoamine stimulus	19_GO:0050896 response to stimulus	-2.841149859355237	13.243306917969587	5.859254562666994	20611	23	203	3	1.477832512315271	0.8468988991052997	11512|18125|238871	Adcy6|Nos1|Pde4d	-1.8345208569371452	3.0	82	0	0	-3.631966430496441	21.75686136523575
1	0	0	-2.4019396388910197	0.0	0.0	GO:0071869	M100	1	0	GO Biological Processes	19	response to catecholamine	19_GO:0050896 response to stimulus	-2.841149859355237	13.243306917969587	5.859254562666994	20611	23	203	3	1.477832512315271	0.8468988991052997	11512|18125|238871	Adcy6|Nos1|Pde4d	-1.8345208569371452	3.0	82	0	0	-3.631966430496441	21.75686136523575
1	0	0	-2.34844522989058	0.0	0.0	GO:0071867	M100	1	0	GO Biological Processes	19	response to monoamine	19_GO:0050896 response to stimulus	-2.786301384341251	12.691502463054187	5.715657625145472	20611	24	203	3	1.477832512315271	0.8468988991052997	11512|18125|238871	Adcy6|Nos1|Pde4d	-1.789547812218748	3.0	82	0	0	-3.631966430496441	21.75686136523575
1	0	0	-2.6931885620148925	0.0	0.0	GO:0019933	M100	1	0	GO Biological Processes	19	cAMP-mediated signaling	19_GO:0023052 signaling	-2.4499264546022563	3.5895158481365375	3.6516113028888206	20611	198	203	7	3.4482758620689653	1.2806575046693234	11512|18125|19085|26875|116838|238871|241489	Adcy6|Nos1|Prkar1b|Pclo|Rims2|Pde4d|Pde11a	-1.5054314857044975	3.0	82	0	0	-3.631966430496441	21.75686136523575
1	0	0	-2.312915457437198	0.0	0.0	GO:0019935	M100	1	0	GO Biological Processes	19	cyclic-nucleotide-mediated signaling	19_GO:0023052 signaling	-2.1412335373481928	3.1447970704913026	3.23349252651801	20611	226	203	7	3.4482758620689653	1.2806575046693234	11512|18125|19085|26875|116838|238871|241489	Adcy6|Nos1|Prkar1b|Pclo|Rims2|Pde4d|Pde11a	-1.2350378343544048	3.0	82	0	0	-3.631966430496441	21.75686136523575
1	0	0	-2.874603659624619	0.0	0.0	GO:0010942	M100	1	0	GO Biological Processes	19	positive regulation of cell death	19_GO:0048518 positive regulation of biological process	-3.5552283378301217	2.545370967520617	4.203699101057144	20611	718	203	18	8.866995073891626	1.9951615188868836	11421|12176|12323|14811|14812|16531|17762|18125|21366|54126|56215|72567|75734|76686|83397|208643|208727|433759	Ace|Bnip3|Camk2b|Grin2a|Grin2b|Kcnma1|Mapt|Nos1|Slc6a6|Arhgef7|Acin1|Bclaf1|Mff|Clip3|Akap12|Eif4g1|Hdac4|Hdac1	-2.427343703852489	3.0	83	1	1	-3.5552283378301217	2.545370967520617
1	0	0	-3.048435817511128	0.0	0.0	R-MMU-392517	M100	1	0	Reactome Gene Sets	6	Rap1 signalling		-3.499909221835964	21.75686136523575	7.748372838741053	20611	14	203	3	1.477832512315271	0.8468988991052997	19419|22631|110351	Rasgrp1|Ywhaz|Rap1gap	-2.38166130073847	3.0	84	1	1	-3.499909221835964	21.75686136523575
1	0	0	-2.0730472120078924	0.0	0.0	GO:0120033	M100	1	0	GO Biological Processes	19	negative regulation of plasma membrane bounded cell projection assembly	19_GO:0048519 negative regulation of biological process	-2.5028153089335725	10.15320197044335	5.0036535122152275	20611	30	203	3	1.477832512315271	0.8468988991052997	74117|74201|110351	Actr3|Cep97|Rap1gap	-1.549207658209097	3.0	84	0	0	-3.499909221835964	21.75686136523575
1	0	0	-3.570796647423582	0.0	0.0	GO:0016607	M100	1	0	GO Cellular Components	20	nuclear speck		-3.3822980241454648	2.7552602732401144	4.163054451303622	20611	331	339	15	4.424778761061947	1.116911049323021	12298|17762|18795|19134|20817|55935|56215|56275|69131|72567|170791|208727|228005|230753|272009	Cacnb4|Mapt|Plcb1|Prpf4b|Srpk2|Fnbp4|Acin1|Rbm14|Cdk12|Bclaf1|Rbm39|Hdac4|Ppig|Thrap3|Srsf12	-2.286595494040193	2.0	85	1	1	-3.3822980241454648	2.7552602732401144
1	0	0	-3.7259909601096792	0.0	0.0	GO:0016604	M100	1	0	GO Cellular Components	20	nuclear body		-3.1412100892254218	2.058090043311657	3.7075578019147297	20611	709	339	24	7.079646017699115	1.3930328260229718	11518|12298|17762|18795|19134|20602|20817|21750|27223|55935|55989|56215|56275|67154|69131|72145|72567|75007|80751|170791|208727|228005|230753|272009	Add1|Cacnb4|Mapt|Plcb1|Prpf4b|Ncor2|Srpk2|Terf2|Trp53bp1|Fnbp4|Nop58|Acin1|Rbm14|Mtdh|Cdk12|Wdfy3|Bclaf1|Mindy1|Rnf34|Rbm39|Hdac4|Ppig|Thrap3|Srsf12	-2.085970277152357	2.0	85	0	0	-3.3822980241454648	2.7552602732401144
0	1	0	0.0	-2.1973674852624807	0.0	GO:0031594	M010	1	0	GO Cellular Components	20	neuromuscular junction		-3.376106731134392	6.216246104353071	5.162300878232494	20611	98	203	6	2.955665024630542	1.1886792495254404	26875|56216|78808|208727|228836|242667	Pclo|Stx1b|Stxbp5|Hdac4|Dlgap4|Dlgap3	-2.2827894678042706	3.0	86	1	1	-3.376106731134392	6.216246104353071
1	0	0	-2.870398179520552	0.0	0.0	GO:0018119	M100	1	0	GO Biological Processes	19	peptidyl-cysteine S-nitrosylation	19_GO:0008152 metabolic process	-3.319134617264007	19.03725369458128	7.198405355273548	20611	16	203	3	1.477832512315271	0.8468988991052997	11421|18125|170719	Ace|Nos1|Oxr1	-2.2342805528904544	3.0	87	1	1	-3.319134617264007	19.03725369458128
1	0	0	-2.790597081676285	0.0	0.0	GO:0017014	M100	1	0	GO Biological Processes	19	protein nitrosylation	19_GO:0008152 metabolic process	-3.237967551835865	17.917415241958853	6.959449820917209	20611	17	203	3	1.477832512315271	0.8468988991052997	11421|18125|170719	Ace|Nos1|Oxr1	-2.1694946752215034	3.0	87	0	0	-3.319134617264007	19.03725369458128
1	0	0	-2.3056715981778066	0.0	0.0	GO:0018198	M100	1	0	GO Biological Processes	19	peptidyl-cysteine modification	19_GO:0008152 metabolic process	-2.863702668582264	8.288328139137429	5.09424786490478	20611	49	203	4	1.9704433497536946	0.9754667645657231	11421|18125|76686|170719	Ace|Nos1|Clip3|Oxr1	-1.8531017515206234	3.0	87	0	0	-3.319134617264007	19.03725369458128
1	0	0	-2.34844522989058	0.0	0.0	GO:0033017	M100	1	0	GO Cellular Components	20	sarcoplasmic reticulum membrane		-2.786301384341251	12.691502463054187	5.715657625145472	20611	24	203	3	1.477832512315271	0.8468988991052997	18125|27967|57339	Nos1|Cherp|Jph1	-1.789547812218748	3.0	87	0	0	-3.319134617264007	19.03725369458128
1	0	0	-3.0738440300970327	0.0	0.0	R-MMU-109582	M100	1	0	Reactome Gene Sets	6	Hemostasis		-3.304920080950222	2.820333880678708	4.126477426706165	20611	504	203	14	6.896551724137931	1.7784876881211293	11625|15182|18125|18752|19085|19419|21894|22143|22330|22631|54519|210293|241489|433759	Ahsg|Hdac2|Nos1|Prkcg|Prkar1b|Rasgrp1|Tln1|Tuba1b|Vcl|Ywhaz|Apbb1ip|Dock10|Pde11a|Hdac1	-2.2223027312987385	3.0	88	1	1	-3.304920080950222	4.053294001966568
1	0	0	-2.806498725164764	0.0	0.0	R-MMU-983231	M100	1	0	Reactome Gene Sets	6	Factors involved in megakaryocyte development and platelet production		-3.075873673196097	4.053294001966568	4.337786942856541	20611	120	339	8	2.359882005899705	0.8244407374230834	15182|16565|16579|19085|22143|78287|210293|433759	Hdac2|Kif21b|Kifap3|Prkar1b|Tuba1b|Rbsn|Dock10|Hdac1	-2.0296700564999584	2.0	88	0	0	-3.304920080950222	4.053294001966568
1	1	0	-2.096886330779976	-3.8990030405425906	0.0	GO:0005681	M110	2	0	GO Cellular Components	20	spliceosomal complex		-3.2930900957701468	10.740489838457531	5.978986883141867	20611	202	38	4	10.526315789473685	4.978448962773249	20462|51796|75956|215051	Tra2b|Srrm1|Srrm2|Bud13	-2.21294454836263	4.0	89	1	1	-3.2930900957701468	10.740489838457531
0	1	0	0.0	-2.372768931666109	0.0	R-MMU-72163	M010	1	0	Reactome Gene Sets	6	mRNA Splicing - Major Pathway		-2.4173861240816272	9.515697137580792	4.805734765699795	20611	171	38	3	7.894736842105263	4.3744076723971625	20462|51796|75956	Tra2b|Srrm1|Srrm2	-1.4782683738804445	4.0	89	0	0	-3.2930900957701468	10.740489838457531
0	1	0	0.0	-2.319818999754569	0.0	R-MMU-72172	M010	1	0	Reactome Gene Sets	6	mRNA Splicing		-2.3754871408582825	9.193131132917037	4.704807142503022	20611	177	38	3	7.894736842105263	4.3744076723971625	20462|51796|75956	Tra2b|Srrm1|Srrm2	-1.4406237379700342	4.0	89	0	0	-3.2930900957701468	10.740489838457531
1	0	0	-2.790597081676285	0.0	0.0	GO:1900452	M100	1	0	GO Biological Processes	19	regulation of long-term synaptic depression	19_GO:0048519 negative regulation of biological process	-3.237967551835865	17.917415241958853	6.959449820917209	20611	17	203	3	1.477832512315271	0.8468988991052997	17762|58234|245666	Mapt|Shank3|Iqsec2	-2.1694946752215034	3.0	90	1	1	-3.237967551835865	17.917415241958853
1	0	0	-2.6458123225776564	0.0	0.0	GO:0032011	M100	1	0	GO Biological Processes	19	ARF protein signal transduction	19_GO:0023052 signaling	-3.090455915712333	16.031371532278975	6.537518595340065	20611	19	203	3	1.477832512315271	0.8468988991052997	212307|243621|245666	Mapre2|Iqsec3|Iqsec2	-2.0430580651816164	3.0	90	0	0	-3.237967551835865	17.917415241958853
1	0	0	-2.6458123225776564	0.0	0.0	GO:0032012	M100	1	0	GO Biological Processes	19	regulation of ARF protein signal transduction	19_GO:0023052 signaling	-3.090455915712333	16.031371532278975	6.537518595340065	20611	19	203	3	1.477832512315271	0.8468988991052997	212307|243621|245666	Mapre2|Iqsec3|Iqsec2	-2.0430580651816164	3.0	90	0	0	-3.237967551835865	17.917415241958853
1	0	0	-2.7159324693636866	0.0	0.0	GO:0097091	M100	1	0	GO Biological Processes	19	synaptic vesicle clustering	19_GO:0051179 localization	-3.1619386562392604	16.92200328407225	6.7400162562250205	20611	18	203	3	1.477832512315271	0.8468988991052997	20964|26875|50791	Syn1|Pclo|Magi2	-2.103896934564193	3.0	91	1	1	-3.1619386562392604	16.92200328407225
0	1	0	0.0	-3.930716290226854	0.0	GO:0032515	M010	1	0	GO Biological Processes	19	negative regulation of phosphoprotein phosphatase activity	19_GO:0048519 negative regulation of biological process	-3.159858375537068	9.727905604719764	5.646568576080273	20611	25	339	4	1.1799410029498525	0.5864795211138812	19049|26936|74521|217124	Ppp1r1b|Mprip|Ppp4r4|Ppp1r9b	-2.1025188277933027	2.0	92	1	1	-3.159858375537068	9.727905604719764
0	1	0	0.0	-2.956248653714989	0.0	GO:0043666	M010	1	0	GO Biological Processes	19	regulation of phosphoprotein phosphatase activity	19_GO:0008152 metabolic process	-2.7553487051976493	5.735793399009295	4.464067964349592	20611	53	339	5	1.4749262536873156	0.6547246441298961	19049|26936|50791|74521|217124	Ppp1r1b|Mprip|Magi2|Ppp4r4|Ppp1r9b	-1.7628460102288046	2.0	92	0	0	-3.159858375537068	9.727905604719764
0	1	0	0.0	-2.327271876868926	0.0	GO:0035304	M010	1	0	GO Biological Processes	19	regulation of protein dephosphorylation	19_GO:0008152 metabolic process	-2.7487451658839652	5.768864755933722	4.471185741448535	20611	88	203	5	2.4630541871921183	1.0878613329623028	26936|50791|56876|74521|217124	Mprip|Magi2|Nsmf|Ppp4r4|Ppp1r9b	-1.7572484812836608	3.0	92	0	0	-3.159858375537068	9.727905604719764
0	1	0	0.0	-3.488516091891575	0.0	GO:0035308	M010	1	0	GO Biological Processes	19	negative regulation of protein dephosphorylation	19_GO:0048519 negative regulation of biological process	-2.5990283233097666	6.9485040033712595	4.554616875957445	20611	35	339	4	1.1799410029498525	0.5864795211138812	19049|26936|74521|217124	Ppp1r1b|Mprip|Ppp4r4|Ppp1r9b	-1.6317630762320898	2.0	92	0	0	-3.159858375537068	9.727905604719764
0	1	0	0.0	-2.4434553893938524	0.0	GO:0010923	M010	1	0	GO Biological Processes	19	negative regulation of phosphatase activity	19_GO:0048519 negative regulation of biological process	-2.0932033178770464	5.076600985221675	3.643551723819024	20611	80	203	4	1.9704433497536946	0.9754667645657231	26936|74521|217124|243312	Mprip|Ppp4r4|Ppp1r9b|Elfn1	-1.1930748820833768	3.0	92	0	0	-3.159858375537068	9.727905604719764
1	0	0	-2.588195089250612	0.0	0.0	GO:0044091	M100	1	0	GO Biological Processes	19	membrane biogenesis	19_GO:0071840 cellular component organization or biogenesis	-3.1576826434555016	9.905562897993512	5.692760983327563	20611	41	203	4	1.9704433497536946	0.9754667645657231	20742|50791|76438|76686	Sptbn1|Magi2|Rftn1|Clip3	-2.1008105817438545	3.0	93	1	1	-3.1576826434555016	9.905562897993512
1	0	0	-2.248667824323281	0.0	0.0	GO:0071782	M100	1	0	GO Cellular Components	20	endoplasmic reticulum tubular network		-3.0929297417193204	9.35375538915362	5.5116742091448145	20611	26	339	4	1.1799410029498525	0.5864795211138812	52250|68585|71764|73991	Reep1|Rtn4|C2cd2l|Atl1	-2.0440026534018854	2.0	94	1	1	-3.0929297417193204	9.35375538915362
1	0	0	-2.511858858287946	0.0	0.0	GO:0042417	M100	1	0	GO Biological Processes	19	dopamine metabolic process	19_GO:0008152 metabolic process	-3.078474601333161	9.444839042272884	5.528615212235205	20611	43	203	4	1.9704433497536946	0.9754667645657231	14811|17161|65114|104069	Grin2a|Maoa|Vps35|Sncb	-2.031761938136636	3.0	95	1	1	-3.078474601333161	9.444839042272884
1	0	0	-2.046767978136196	0.0	0.0	GO:0006584	M100	1	0	GO Biological Processes	19	catecholamine metabolic process	19_GO:0008152 metabolic process	-2.5920101413571572	7.002208255478172	4.565351676219572	20611	58	203	4	1.9704433497536946	0.9754667645657231	14811|17161|65114|104069	Grin2a|Maoa|Vps35|Sncb	-1.6266413797468915	3.0	95	0	0	-3.078474601333161	9.444839042272884
1	0	0	-2.046767978136196	0.0	0.0	GO:0009712	M100	1	0	GO Biological Processes	19	catechol-containing compound metabolic process	19_GO:0008152 metabolic process	-2.5920101413571572	7.002208255478172	4.565351676219572	20611	58	203	4	1.9704433497536946	0.9754667645657231	14811|17161|65114|104069	Grin2a|Maoa|Vps35|Sncb	-1.6266413797468915	3.0	95	0	0	-3.078474601333161	9.444839042272884
1	0	0	-2.579741549385131	0.0	0.0	GO:0006206	M100	1	0	GO Biological Processes	19	pyrimidine nucleobase metabolic process	19_GO:0008152 metabolic process	-3.023024243679823	15.229802955665026	6.349827931741821	20611	20	203	3	1.477832512315271	0.8468988991052997	12934|51797|69719	Dpysl2|Ctps|Cad	-1.9857923978580037	3.0	96	1	1	-3.023024243679823	15.229802955665026
1	0	0	-2.517301882285486	0.0	0.0	GO:0006541	M100	1	0	GO Biological Processes	19	glutamine metabolic process	19_GO:0008152 metabolic process	-2.9592253779743167	14.5045742434905	6.17517348161309	20611	21	203	3	1.477832512315271	0.8468988991052997	17257|51797|69719	Mecp2|Ctps|Cad	-1.933016826513538	3.0	96	0	0	-3.023024243679823	15.229802955665026
1	0	0	-2.5134024565572406	0.0	0.0	GO:0006914	M100	1	0	GO Biological Processes	19	autophagy	19_GO:0008152 metabolic process	-3.018770568381816	2.371614029862869	3.7423635863633744	20611	427	346	17	4.913294797687861	1.1620057082025779	12176|17762|18475|22241|22333|59026|67154|67300|67474|68053|72145|73122|208643|224023|225131|229521|242557	Bnip3|Mapt|Pafah1b2|Ulk1|Vdac1|Huwe1|Mtdh|Cltc|Snap29|Ubxn2b|Wdfy3|Tgfbrap1|Eif4g1|Klhl22|Wac|Syt11|Atg4c	-1.9832647647297177	1.0	97	1	1	-3.018770568381816	2.371614029862869
1	0	0	-2.5134024565572406	0.0	0.0	GO:0061919	M100	1	0	GO Biological Processes	19	process utilizing autophagic mechanism	19_GO:0009987 cellular process	-3.018770568381816	2.371614029862869	3.7423635863633744	20611	427	346	17	4.913294797687861	1.1620057082025779	12176|17762|18475|22241|22333|59026|67154|67300|67474|68053|72145|73122|208643|224023|225131|229521|242557	Bnip3|Mapt|Pafah1b2|Ulk1|Vdac1|Huwe1|Mtdh|Cltc|Snap29|Ubxn2b|Wdfy3|Tgfbrap1|Eif4g1|Klhl22|Wac|Syt11|Atg4c	-1.9832647647297177	1.0	97	0	0	-3.018770568381816	2.371614029862869
1	0	0	-2.517301882285486	0.0	0.0	GO:0045836	M100	1	0	GO Biological Processes	19	positive regulation of meiotic nuclear division	19_GO:0022414 reproductive process	-2.9592253779743167	14.5045742434905	6.17517348161309	20611	21	203	3	1.477832512315271	0.8468988991052997	12323|18795|230861	Camk2b|Plcb1|Eif4g3	-1.933016826513538	3.0	98	1	1	-2.9592253779743167	14.5045742434905
1	0	0	-2.0526292440199403	0.0	0.0	GO:2000243	M100	1	0	GO Biological Processes	19	positive regulation of reproductive process	19_GO:0022414 reproductive process	-2.705672741848166	5.640667761357417	4.400370694679356	20611	90	203	5	2.4630541871921183	1.0878613329623028	12323|15182|18795|208727|230861	Camk2b|Hdac2|Plcb1|Hdac4|Eif4g3	-1.7213513472851305	3.0	98	0	0	-2.9592253779743167	14.5045742434905
1	0	0	-2.3379036527415926	0.0	0.0	R-MMU-112310	M100	1	0	Reactome Gene Sets	6	Neurotransmitter release cycle		-2.897362273534602	8.461001642036125	5.1613262100280455	20611	48	203	4	1.9704433497536946	0.9754667645657231	17161|20907|20964|243616	Maoa|Stx1a|Syn1|Slc6a11	-1.8825407743548492	3.0	99	1	1	-2.897362273534602	8.461001642036125
0	0	1	0.0	0.0	-4.002281155265502	GO:0021782	M001	1	0	GO Biological Processes	19	glial cell development	19_GO:0032502 developmental process	-2.8645179594667827	13.673816895179122	5.95896338114656	20611	119	38	3	7.894736842105263	4.3744076723971625	11496|17988|72948	Adam22|Ndrg1|Tppp	-1.8537069846105252	4.0	100	1	1	-2.8645179594667827	13.673816895179122
0	0	1	0.0	0.0	-3.537261625446486	GO:0042552	M001	1	0	GO Biological Processes	19	myelination	19_GO:0032502 developmental process	-2.4173861240816272	9.515697137580792	4.805734765699795	20611	171	38	3	7.894736842105263	4.3744076723971625	11496|17988|72948	Adam22|Ndrg1|Tppp	-1.4782683738804445	4.0	100	0	0	-2.8645179594667827	13.673816895179122
0	0	1	0.0	0.0	-3.515086826483484	GO:0007272	M001	1	0	GO Biological Processes	19	ensheathment of neurons	19_GO:0032502 developmental process	-2.3962408252216414	9.3516333938294	4.7546598736246395	20611	174	38	3	7.894736842105263	4.3744076723971625	11496|17988|72948	Adam22|Ndrg1|Tppp	-1.45907815886281	4.0	100	0	0	-2.8645179594667827	13.673816895179122
0	0	1	0.0	0.0	-3.515086826483484	GO:0008366	M001	1	0	GO Biological Processes	19	axon ensheathment	19_GO:0032502 developmental process	-2.3962408252216414	9.3516333938294	4.7546598736246395	20611	174	38	3	7.894736842105263	4.3744076723971625	11496|17988|72948	Adam22|Ndrg1|Tppp	-1.45907815886281	4.0	100	0	0	-2.8645179594667827	13.673816895179122
1	0	0	-2.4019396388910197	0.0	0.0	GO:0035371	M100	1	0	GO Cellular Components	20	microtubule plus-end		-2.841149859355237	13.243306917969587	5.859254562666994	20611	23	203	3	1.477832512315271	0.8468988991052997	76686|212307|269713	Clip3|Mapre2|Clip2	-1.8345208569371452	3.0	101	1	1	-2.841149859355237	13.243306917969587
1	0	0	-2.248667824323281	0.0	0.0	GO:0043171	M100	1	0	GO Biological Processes	19	peptide catabolic process	19_GO:0008152 metabolic process	-2.6838210167044774	11.71523304281925	5.452549930241248	20611	26	203	3	1.477832512315271	0.8468988991052997	11421|19155|207182	Ace|Npepps|Ggt7	-1.7034352583354198	3.0	102	1	1	-2.6838210167044774	11.71523304281925
1	0	0	-2.12738836788928	0.0	0.0	GO:0001504	M100	1	0	GO Biological Processes	19	neurotransmitter uptake	19_GO:0051179 localization	-2.676881603224768	7.384146887595163	4.728263846782662	20611	55	203	4	1.9704433497536946	0.9754667645657231	14816|18125|98660|243616	Grm1|Nos1|Atp1a2|Slc6a11	-1.6992297220250603	3.0	103	1	1	-2.676881603224768	7.384146887595163
1	0	0	-2.099938588902517	0.0	0.0	GO:0061077	M100	1	0	GO Biological Processes	19	chaperone-mediated protein folding	19_GO:0009987 cellular process	-2.6480134685687307	7.252287121745249	4.67262554332468	20611	56	203	4	1.9704433497536946	0.9754667645657231	15505|23950|56812|67035	Hsph1|Dnajb6|Dnajb2|Dnajb4	-1.6736583239822083	3.0	104	1	1	-2.6480134685687307	7.252287121745249
1	0	0	-2.073072109413652	0.0	0.0	GO:1902883	M100	1	0	GO Biological Processes	19	negative regulation of response to oxidative stress	19_GO:0048519 negative regulation of biological process	-2.619729963636842	7.12505401434621	4.6183406847603035	20611	57	203	4	1.9704433497536946	0.9754667645657231	15505|78771|170719|207182	Hsph1|Mctp1|Oxr1|Ggt7	-1.6497956463730312	3.0	105	1	1	-2.619729963636842	7.12505401434621
1	0	0	-2.2338997816429282	0.0	0.0	GO:0006979	M100	1	0	GO Biological Processes	19	response to oxidative stress	19_GO:0050896 response to stimulus	-2.4440780872819903	2.21357075350116	3.2176538475812655	20611	412	339	15	4.424778761061947	1.116911049323021	12176|15182|15505|17762|18806|19765|21974|23992|54683|58994|74018|78771|170719|207182|433759	Bnip3|Hdac2|Hsph1|Mapt|Pld2|Ralbp1|Top2b|Prkra|Prdx5|Smpd3|Als2|Mctp1|Oxr1|Ggt7|Hdac1	-1.500663901559775	2.0	105	0	0	-2.619729963636842	7.12505401434621
1	0	0	-2.21665195195947	0.0	0.0	GO:0034599	M100	1	0	GO Biological Processes	19	cellular response to oxidative stress	19_GO:0050896 response to stimulus	-2.194082819721148	2.41441700478153	3.064760136602344	20611	277	339	11	3.2448377581120944	0.9623514768520032	12176|15182|15505|17762|19765|21974|23992|54683|58994|170719|433759	Bnip3|Hdac2|Hsph1|Mapt|Ralbp1|Top2b|Prkra|Prdx5|Smpd3|Oxr1|Hdac1	-1.2819013399856636	2.0	105	0	0	-2.619729963636842	7.12505401434621
1	0	0	-2.046767978136196	0.0	0.0	GO:0007585	M100	1	0	GO Biological Processes	19	respiratory gaseous exchange	19_GO:0032501 multicellular organismal process	-2.5920101413571572	7.002208255478172	4.565351676219572	20611	58	203	4	1.9704433497536946	0.9754667645657231	17257|22631|30957|98660	Mecp2|Ywhaz|Mapk8ip3|Atp1a2	-1.6266413797468915	3.0	106	1	1	-2.5920101413571572	7.002208255478172
1	0	0	-2.207512048077561	0.0	0.0	GO:0015711	M100	1	0	GO Biological Processes	19	organic anion transport	19_GO:0051179 localization	-2.353144039098809	2.1010595258574005	3.0986738650808565	20611	463	339	16	4.71976401179941	1.1517592403139498	11421|11739|12286|12298|12934|14812|14816|18212|18739|20501|20536|21366|59033|243616|320940|384783	Ace|Slc25a4|Cacna1a|Cacnb4|Dpysl2|Grin2b|Grm1|Ntrk2|Pitpnm1|Slc16a1|Slc4a3|Slc6a6|Slc4a8|Slc6a11|Atp11c|Irs2	-1.4212691143830847	2.0	107	1	1	-2.353144039098809	2.1010595258574005
