# Supplementary material for: Synaptic Protein Phosphorylation Networks Are Associated With Electroacupuncture-Induced Circadian Control in the Suprachiasmatic Nucleus
Source: Front Genet. 2021 Dec 16;12:762557. doi: 10.3389/fgene.2021.762557 (PMC8717940; doi:10.3389/fgene.2021.762557)
Supplement: Supplementary file 5 [file DataSheet2.CSV]

_MEMBER_CT16	_MEMBER_CT4	_MEMBER_CT8	_LogP_CT16	_LogP_CT4	_LogP_CT8	GO	_PATTERN_	_RANK_	GiniIndex	Category	CategoryID	Description	PARENT_GO	LogP	Enrichment	Z-score	#TotalGeneInLibrary	#GeneInGO	#GeneInHitList	#GeneInGOAndHitList	%InGO	STDV %InGO	GeneID	Hits	Log(q-value)	EvidenceCutoff	GROUP_ID	FirstInGroupByEnrichment	FirstInGroupByLogP	BestLogPInGroup	BestEnrichmentInGroup	URL
0	1	1	0.0	-5.0013037962159546	-8.631679061130837	GO:0098793	M011	2	0	GO Cellular Components	20	presynapse		-16.308068708984848	13.252419627749578	14.903403084172771	20611	591	50	19	38.0	6.864400920692206	11975|12287|14811|14816|17357|17967|18951|20265|20511|20964|23859|26754|26875|116838|228355|229706|232975|242425|327814	Atp6v0a1|Cacna1b|Grin2a|Grm1|Marcksl1|Ncam1|Septin5|Scn1a|Slc1a2|Syn1|Dlg2|Cops5|Pclo|Rims2|Madd|Slc6a17|Atp1a3|Gabbr2|Ppfia2	-12.09744060131178	3.0	1	1	1	-16.308068708984848	19.322812499999998
0	1	1	0.0	-3.401965794747112	-5.424395694672569	GO:0030133	M011	2	0	GO Cellular Components	20	transport vesicle		-9.315510120009368	13.219883381924198	11.254094434453009	20611	343	50	11	22.0	5.858327406350724	11975|14811|17357|18951|20964|22240|23859|26754|26875|228355|229706	Atp6v0a1|Grin2a|Marcksl1|Septin5|Syn1|Dpysl3|Dlg2|Cops5|Pclo|Madd|Slc6a17	-6.369569910237428	3.0	1	0	0	-16.308068708984848	19.322812499999998
0	1	1	0.0	-3.9284114293590284	-5.324999611981974	GO:0070382	M011	2	0	GO Cellular Components	20	exocytic vesicle		-9.182880987517626	15.614393939393938	11.785132298700157	20611	264	50	10	20.0	5.656854249492381	11975|14811|17357|18951|20964|22240|23859|26754|228355|229706	Atp6v0a1|Grin2a|Marcksl1|Septin5|Syn1|Dpysl3|Dlg2|Cops5|Madd|Slc6a17	-6.254669544706117	3.0	1	0	0	-16.308068708984848	19.322812499999998
0	1	1	0.0	-4.097654388753053	-4.573593741733239	GO:0008021	M011	2	0	GO Cellular Components	20	synaptic vesicle		-8.204622503978564	15.267407407407408	11.032549581919335	20611	243	50	9	18.0	5.43323108288245	11975|14811|17357|18951|20964|23859|26754|228355|229706	Atp6v0a1|Grin2a|Marcksl1|Septin5|Syn1|Dlg2|Cops5|Madd|Slc6a17	-5.491254909214754	3.0	1	0	0	-16.308068708984848	19.322812499999998
0	1	1	0.0	-2.27432961959984	-3.4388732508864392	GO:0099503	M011	2	0	GO Cellular Components	20	secretory vesicle		-6.674938867199593	7.325395799676898	7.879647514143897	20611	619	50	11	22.0	5.858327406350724	11975|14811|17357|18951|20964|22240|23859|26754|52055|228355|229706	Atp6v0a1|Grin2a|Marcksl1|Septin5|Syn1|Dpysl3|Dlg2|Cops5|Rab11fip5|Madd|Slc6a17	-4.212110275836503	3.0	1	0	0	-16.308068708984848	19.322812499999998
0	1	0	0.0	-2.8964206290895946	0.0	GO:0030672	M010	1	0	GO Cellular Components	20	synaptic vesicle membrane		-3.745605442391522	14.21448275862069	7.0381267442370135	20611	116	50	4	8.0	3.836665218650176	11975|20964|23859|229706	Atp6v0a1|Syn1|Dlg2|Slc6a17	-1.8964588166744358	3.0	1	0	0	-16.308068708984848	19.322812499999998
0	1	0	0.0	-2.8964206290895946	0.0	GO:0099501	M010	1	0	GO Cellular Components	20	exocytic vesicle membrane		-3.745605442391522	14.21448275862069	7.0381267442370135	20611	116	50	4	8.0	3.836665218650176	11975|20964|23859|229706	Atp6v0a1|Syn1|Dlg2|Slc6a17	-1.8964588166744358	3.0	1	0	0	-16.308068708984848	19.322812499999998
0	1	0	0.0	-2.6024961680504193	0.0	GO:0030658	M010	1	0	GO Cellular Components	20	transport vesicle membrane		-3.353295436016894	11.216870748299321	6.1303205571598385	20611	147	50	4	8.0	3.836665218650176	11975|20964|23859|229706	Atp6v0a1|Syn1|Dlg2|Slc6a17	-1.6023318294610092	3.0	1	0	0	-16.308068708984848	19.322812499999998
0	1	0	0.0	-3.6519039568805756	0.0	GO:0098563	M010	1	0	GO Cellular Components	20	intrinsic component of synaptic vesicle membrane		-3.2973146155987205	19.322812499999998	7.239520387255262	20611	64	50	3	6.0	3.358571124749333	11975|20964|229706	Atp6v0a1|Syn1|Slc6a17	-1.5611127654408825	3.0	1	0	0	-16.308068708984848	19.322812499999998
1	0	1	-2.948649215496631	0.0	-9.519837522208649	GO:0098978	M101	2	0	GO Cellular Components	20	glutamatergic synapse		-16.122562057131343	14.577524557956778	15.29543156868886	20611	509	50	18	36.0	6.788225099390856	11308|12287|13858|14811|14816|17967|20511|23859|26875|54645|58234|116838|228836|229706|238276|242425|242667|327814	Abi1|Cacna1b|Eps15|Grin2a|Grm1|Ncam1|Slc1a2|Dlg2|Pclo|Gripap1|Shank3|Rims2|Dlgap4|Slc6a17|Akap5|Gabbr2|Dlgap3|Ppfia2	-12.09744060131178	3.0	2	1	1	-16.122562057131343	79.78451612903226
1	1	1	-3.5248584637532723	-3.5216122160960666	-7.6881405530629126	R-MMU-112316	M111	3	0	Reactome Gene Sets	6	Neuronal System		-13.638987658761161	17.867120743034057	15.066919864225293	20611	323	50	14	28.0	6.3498031465550175	12287|13822|14701|14811|14816|20511|20964|23859|58234|228836|238276|242425|242667|327814	Cacna1b|Epb41l2|Gng12|Grin2a|Grm1|Slc1a2|Syn1|Dlg2|Shank3|Dlgap4|Akap5|Gabbr2|Dlgap3|Ppfia2	-9.914896198605579	3.0	2	0	0	-16.122562057131343	79.78451612903226
0	1	1	0.0	-5.18569548637039	-5.406792748041461	R-MMU-6794362	M011	2	0	Reactome Gene Sets	6	Protein-protein interactions at synapses		-11.46333572652327	49.96606060606061	19.64789109572794	20611	66	50	8	16.0	5.184592558726288	13822|14811|14816|23859|58234|228836|242667|327814	Epb41l2|Grin2a|Grm1|Dlg2|Shank3|Dlgap4|Dlgap3|Ppfia2	-8.091426784479049	3.0	2	0	0	-16.122562057131343	79.78451612903226
0	1	1	0.0	-4.600706027685481	-5.349174903551247	R-MMU-6794361	M011	2	0	Reactome Gene Sets	6	Neurexins and neuroligins		-9.978651092619208	79.78451612903226	21.64715940821596	20611	31	50	6	12.0	4.595650117230423	13822|14816|23859|58234|228836|242667	Epb41l2|Grm1|Dlg2|Shank3|Dlgap4|Dlgap3	-6.953529636799643	3.0	2	0	0	-16.122562057131343	79.78451612903226
0	0	1	0.0	0.0	-6.241796191360177	R-MMU-112315	M001	1	0	Reactome Gene Sets	6	Transmission across Chemical Synapses		-8.965565946657255	18.643115577889446	12.332778145242111	20611	199	50	9	18.0	5.43323108288245	12287|14701|14811|20511|20964|23859|238276|242425|327814	Cacna1b|Gng12|Grin2a|Slc1a2|Syn1|Dlg2|Akap5|Gabbr2|Ppfia2	-6.116535749893372	3.0	2	0	0	-16.122562057131343	79.78451612903226
0	1	1	0.0	-2.2043401218079324	-5.064540792244182	GO:0043197	M011	2	0	GO Cellular Components	20	dendritic spine		-8.870502400015729	18.186176470588236	12.16484696627515	20611	204	50	9	18.0	5.43323108288245	14811|14816|18483|20511|58234|232975|238276|242667|327814	Grin2a|Grm1|Palm|Slc1a2|Shank3|Atp1a3|Akap5|Dlgap3|Ppfia2	-6.035712642366456	3.0	2	0	0	-16.122562057131343	79.78451612903226
0	1	1	0.0	-2.1753773113795503	-4.996016382974376	GO:0044309	M011	2	0	GO Cellular Components	20	neuron spine		-8.777884231697218	17.7511004784689	12.002784164414688	20611	209	50	9	18.0	5.43323108288245	14811|14816|18483|20511|58234|232975|238276|242667|327814	Grin2a|Grm1|Palm|Slc1a2|Shank3|Atp1a3|Akap5|Dlgap3|Ppfia2	-5.980121298333052	3.0	2	0	0	-16.122562057131343	79.78451612903226
0	0	1	0.0	0.0	-5.2969575181881465	GO:0031644	M001	1	0	GO Biological Processes	19	regulation of neurological system process	19_GO:0032501 multicellular organismal process	-7.796664140094595	17.541276595744684	11.235439389934077	20611	188	50	8	16.0	5.184592558726288	14811|14816|17136|17967|58234|116838|228836|242667	Grin2a|Grm1|Mag|Ncam1|Shank3|Rims2|Dlgap4|Dlgap3	-5.123725202386393	3.0	2	0	0	-16.122562057131343	79.78451612903226
0	0	1	0.0	0.0	-4.538270394608606	GO:0050804	M001	1	0	GO Biological Processes	19	modulation of chemical synaptic transmission	19_GO:0023052 signaling	-7.243002261872506	7.285184094256258	8.212574687519384	20611	679	50	12	24.0	6.0398675482166	12287|14811|14816|17967|18951|20964|58234|116838|228836|238276|242667|327814	Cacna1b|Grin2a|Grm1|Ncam1|Septin5|Syn1|Shank3|Rims2|Dlgap4|Akap5|Dlgap3|Ppfia2	-4.716191359842542	3.0	2	0	0	-16.122562057131343	79.78451612903226
0	0	1	0.0	0.0	-4.532424627973059	GO:0099177	M001	1	0	GO Biological Processes	19	regulation of trans-synaptic signaling	19_GO:0023052 signaling	-7.236027068530151	7.274470588235293	8.204816663034826	20611	680	50	12	24.0	6.0398675482166	12287|14811|14816|17967|18951|20964|58234|116838|228836|238276|242667|327814	Cacna1b|Grin2a|Grm1|Ncam1|Septin5|Syn1|Shank3|Rims2|Dlgap4|Akap5|Dlgap3|Ppfia2	-4.716055591030493	3.0	2	0	0	-16.122562057131343	79.78451612903226
0	0	1	0.0	0.0	-5.319285576639533	GO:0098797	M001	1	0	GO Cellular Components	20	plasma membrane protein complex		-7.112251839417316	8.097178571428572	8.396796135257095	20611	560	50	11	22.0	5.858327406350724	12287|13858|14701|14811|14816|20265|23859|58234|232975|242425|242667	Cacna1b|Eps15|Gng12|Grin2a|Grm1|Scn1a|Dlg2|Shank3|Atp1a3|Gabbr2|Dlgap3	-4.605644323475639	3.0	2	0	0	-16.122562057131343	79.78451612903226
0	0	1	0.0	0.0	-4.110187967193228	GO:0044057	M001	1	0	GO Biological Processes	19	regulation of system process	19_GO:0032501 multicellular organismal process	-6.626165558103879	7.2434824281150165	7.822829513747356	20611	626	50	11	22.0	5.858327406350724	12287|14811|14816|17136|17967|52055|58234|116838|228355|228836|242667	Cacna1b|Grin2a|Grm1|Mag|Ncam1|Rab11fip5|Shank3|Rims2|Madd|Dlgap4|Dlgap3	-4.169245826351309	3.0	2	0	0	-16.122562057131343	79.78451612903226
0	0	1	0.0	0.0	-4.179385023699091	GO:0098802	M001	1	0	GO Cellular Components	20	plasma membrane receptor complex		-5.165617141443602	12.881874999999999	8.156808014169995	20611	192	50	6	12.0	4.595650117230423	14811|14816|23859|58234|242425|242667	Grin2a|Grm1|Dlg2|Shank3|Gabbr2|Dlgap3	-2.953409042266893	3.0	2	0	0	-16.122562057131343	79.78451612903226
0	0	1	0.0	0.0	-3.1202694073623585	ko04724	M001	1	0	KEGG Pathway	24	Glutamatergic synapse		-5.084459462327745	18.07982456140351	9.017633117756978	20611	114	50	5	10.0	4.242640687119286	14701|14811|14816|20511|58234	Gng12|Grin2a|Grm1|Slc1a2|Shank3	-2.8854128092090066	3.0	2	0	0	-16.122562057131343	79.78451612903226
0	0	1	0.0	0.0	-3.1060662117576516	mmu04724	M001	1	0	KEGG Pathway	24	Glutamatergic synapse		-5.065944347098936	17.922608695652173	8.973948188585302	20611	115	50	5	10.0	4.242640687119286	14701|14811|14816|20511|58234	Gng12|Grin2a|Grm1|Slc1a2|Shank3	-2.870126664110397	3.0	2	0	0	-16.122562057131343	79.78451612903226
0	0	1	0.0	0.0	-4.342459895833176	GO:0008328	M001	1	0	GO Cellular Components	20	ionotropic glutamate receptor complex		-5.02049485682018	29.979636363636367	10.612234874354034	20611	55	50	4	8.0	3.836665218650176	14811|23859|58234|242667	Grin2a|Dlg2|Shank3|Dlgap3	-2.8392167207044583	3.0	2	0	0	-16.122562057131343	79.78451612903226
0	0	1	0.0	0.0	-3.8819713674171474	GO:1902495	M001	1	0	GO Cellular Components	20	transmembrane transporter complex		-5.002659374488569	9.21897763578275	7.2254554045713535	20611	313	50	7	14.0	4.907137658554119	12287|14811|20265|23859|58234|232975|242667	Cacna1b|Grin2a|Scn1a|Dlg2|Shank3|Atp1a3|Dlgap3	-2.8287962673880793	3.0	2	0	0	-16.122562057131343	79.78451612903226
0	0	1	0.0	0.0	-3.7731322196858486	GO:1990351	M001	1	0	GO Cellular Components	20	transporter complex		-4.888126785884954	8.851349693251535	7.046403302050236	20611	326	50	7	14.0	4.907137658554119	12287|14811|20265|23859|58234|232975|242667	Cacna1b|Grin2a|Scn1a|Dlg2|Shank3|Atp1a3|Dlgap3	-2.743945519727911	3.0	2	0	0	-16.122562057131343	79.78451612903226
0	0	1	0.0	0.0	-4.164796687983608	GO:0098878	M001	1	0	GO Cellular Components	20	neurotransmitter receptor complex		-4.840418191516013	27.030819672131148	10.040347161950715	20611	61	50	4	8.0	3.836665218650176	14811|23859|58234|242667	Grin2a|Dlg2|Shank3|Dlgap3	-2.715663864352919	3.0	2	0	0	-16.122562057131343	79.78451612903226
0	0	1	0.0	0.0	-3.886373292971823	R-MMU-112314	M001	1	0	Reactome Gene Sets	6	Neurotransmitter receptors and postsynaptic signal transmission		-4.712351767889686	15.155147058823529	8.167210819262591	20611	136	50	5	10.0	4.242640687119286	14701|14811|23859|238276|242425	Gng12|Grin2a|Dlg2|Akap5|Gabbr2	-2.611509598132003	3.0	2	0	0	-16.122562057131343	79.78451612903226
0	0	1	0.0	0.0	-3.979751823715805	GO:0099601	M001	1	0	GO Biological Processes	19	regulation of neurotransmitter receptor activity	19_GO:0023052 signaling	-4.652560542801225	24.24823529411765	9.46922415435413	20611	68	50	4	8.0	3.836665218650176	14811|58234|228836|242667	Grin2a|Shank3|Dlgap4|Dlgap3	-2.5717081187867596	3.0	2	0	0	-16.122562057131343	79.78451612903226
0	0	1	0.0	0.0	-3.748089085825951	GO:0060076	M001	1	0	GO Cellular Components	20	excitatory synapse		-4.416885036521533	21.13948717948718	8.787622395853516	20611	78	50	4	8.0	3.836665218650176	14811|26875|58234|238276	Grin2a|Pclo|Shank3|Akap5	-2.3851998111995805	3.0	2	0	0	-16.122562057131343	79.78451612903226
0	0	1	0.0	0.0	-2.591395955585769	GO:0007626	M001	1	0	GO Biological Processes	19	locomotory behavior	19_GO:0007610 behavior	-4.39289357080631	9.40425855513308	6.764228909202367	20611	263	50	6	12.0	4.595650117230423	12287|14811|14816|20265|58234|232975	Cacna1b|Grin2a|Grm1|Scn1a|Shank3|Atp1a3	-2.367772114986745	3.0	2	0	0	-16.122562057131343	79.78451612903226
0	0	1	0.0	0.0	-3.5654060994552	GO:0031646	M001	1	0	GO Biological Processes	19	positive regulation of neurological system process	19_GO:0048518 positive regulation of biological process	-4.230596140721662	18.95264367816092	8.274826869284503	20611	87	50	4	8.0	3.836665218650176	14811|17136|58234|116838	Grin2a|Mag|Shank3|Rims2	-2.2448888040782347	3.0	2	0	0	-16.122562057131343	79.78451612903226
0	0	1	0.0	0.0	-3.158967949640082	GO:0034702	M001	1	0	GO Cellular Components	20	ion channel complex		-4.100279935359882	8.327676767676767	6.272615775579048	20611	297	50	6	12.0	4.595650117230423	12287|14811|20265|23859|58234|242667	Cacna1b|Grin2a|Scn1a|Dlg2|Shank3|Dlgap3	-2.1525263848244744	3.0	2	0	0	-16.122562057131343	79.78451612903226
0	0	1	0.0	0.0	-2.301210948160811	GO:0007215	M001	1	0	GO Biological Processes	19	glutamate receptor signaling pathway	19_GO:0023052 signaling	-4.063670890795419	17.175833333333333	7.833726428524959	20611	96	50	4	8.0	3.836665218650176	14811|14816|58234|232975	Grin2a|Grm1|Shank3|Atp1a3	-2.134994179257516	3.0	2	0	0	-16.122562057131343	79.78451612903226
0	0	1	0.0	0.0	-3.3680411390622176	GO:0031594	M001	1	0	GO Cellular Components	20	neuromuscular junction		-4.028831220988125	16.825306122448982	7.743770065395993	20611	98	50	4	8.0	3.836665218650176	23859|26875|228836|242667	Dlg2|Pclo|Dlgap4|Dlgap3	-2.1142994754678095	3.0	2	0	0	-16.122562057131343	79.78451612903226
0	0	1	0.0	0.0	-3.4318035321972005	GO:2000463	M001	1	0	GO Biological Processes	19	positive regulation of excitatory postsynaptic potential	19_GO:0048518 positive regulation of biological process	-3.937658176658658	31.709230769230764	9.465964364851807	20611	39	50	3	6.0	3.358571124749333	14811|58234|116838	Grin2a|Shank3|Rims2	-2.0424558205208427	3.0	2	0	0	-16.122562057131343	79.78451612903226
0	0	1	0.0	0.0	-2.1485037929975355	GO:0106027	M001	1	0	GO Biological Processes	19	neuron projection organization	19_GO:0071840 cellular component organization or biogenesis	-3.8497922144683208	15.127339449541285	7.2925160956205595	20611	109	50	4	8.0	3.836665218650176	14811|58234|232975|327814	Grin2a|Shank3|Atp1a3|Ppfia2	-1.9769591030318128	3.0	2	0	0	-16.122562057131343	79.78451612903226
0	0	1	0.0	0.0	-2.9046347364994993	GO:0034703	M001	1	0	GO Cellular Components	20	cation channel complex		-3.6945060623441166	9.242600896860987	6.102830001925596	20611	223	50	5	10.0	4.242640687119286	12287|14811|20265|23859|242667	Cacna1b|Grin2a|Scn1a|Dlg2|Dlgap3	-1.8611149998874084	3.0	2	0	0	-16.122562057131343	79.78451612903226
0	0	1	0.0	0.0	-2.8594065819146515	ko04728	M001	1	0	KEGG Pathway	24	Dopaminergic synapse		-3.505853841635739	12.305074626865672	6.474325784918762	20611	134	50	4	8.0	3.836665218650176	12287|14701|14811|20265	Cacna1b|Gng12|Grin2a|Scn1a	-1.7137284962083283	3.0	2	0	0	-16.122562057131343	79.78451612903226
0	0	1	0.0	0.0	-2.8594065819146515	mmu04728	M001	1	0	KEGG Pathway	24	Dopaminergic synapse		-3.505853841635739	12.305074626865672	6.474325784918762	20611	134	50	4	8.0	3.836665218650176	12287|14701|14811|20265	Cacna1b|Gng12|Grin2a|Scn1a	-1.7137284962083283	3.0	2	0	0	-16.122562057131343	79.78451612903226
0	0	1	0.0	0.0	-2.9465302487716625	GO:0098815	M001	1	0	GO Biological Processes	19	modulation of excitatory postsynaptic potential	19_GO:0023052 signaling	-3.4456196953303793	21.695789473684208	7.71566087915385	20611	57	50	3	6.0	3.358571124749333	14811|58234|116838	Grin2a|Shank3|Rims2	-1.667242949234656	3.0	2	0	0	-16.122562057131343	79.78451612903226
0	0	1	0.0	0.0	-2.7446945527734514	GO:0010469	M001	1	0	GO Biological Processes	19	regulation of signaling receptor activity	19_GO:0023052 signaling	-3.3871735343351834	11.450555555555557	6.205766220522437	20611	144	50	4	8.0	3.836665218650176	14811|58234|228836|242667	Grin2a|Shank3|Dlgap4|Dlgap3	-1.6268699015251553	3.0	2	0	0	-16.122562057131343	79.78451612903226
0	0	1	0.0	0.0	-2.7446945527734514	GO:0050905	M001	1	0	GO Biological Processes	19	neuromuscular process	19_GO:0032501 multicellular organismal process	-3.3871735343351834	11.450555555555557	6.205766220522437	20611	144	50	4	8.0	3.836665218650176	13663|14811|20265|58234	Ei24|Grin2a|Scn1a|Shank3	-1.6268699015251553	3.0	2	0	0	-16.122562057131343	79.78451612903226
0	0	1	0.0	0.0	-3.143062716559365	GO:0043235	M001	1	0	GO Cellular Components	20	receptor complex		-3.3161398177970853	5.959807228915662	5.033360610116691	20611	415	50	6	12.0	4.595650117230423	14811|14816|23859|58234|242425|242667	Grin2a|Grm1|Dlg2|Shank3|Gabbr2|Dlgap3	-1.5765756709852945	3.0	2	0	0	-16.122562057131343	79.78451612903226
0	0	1	0.0	0.0	-2.725087725296334	GO:0048168	M001	1	0	GO Biological Processes	19	regulation of neuronal synaptic plasticity	19_GO:0023052 signaling	-3.2200587738481907	18.186176470588233	7.000090772372031	20611	68	50	3	6.0	3.358571124749333	14811|20964|58234	Grin2a|Syn1|Shank3	-1.498133375449115	3.0	2	0	0	-16.122562057131343	79.78451612903226
0	0	1	0.0	0.0	-2.241431216400259	GO:0042391	M001	1	0	GO Biological Processes	19	regulation of membrane potential	19_GO:0065007 biological regulation	-3.1167462736085163	5.459867549668873	4.733138612498983	20611	453	50	6	12.0	4.595650117230423	14811|20265|54403|58234|116838|232975	Grin2a|Scn1a|Slc4a4|Shank3|Rims2|Atp1a3	-1.4189837521752822	3.0	2	0	0	-16.122562057131343	79.78451612903226
0	0	1	0.0	0.0	-2.5870126845284447	GO:0007632	M001	1	0	GO Biological Processes	19	visual behavior	19_GO:0007610 behavior	-3.0789962004780054	16.271842105263158	6.577377212010138	20611	76	50	3	6.0	3.358571124749333	14811|20511|232975	Grin2a|Slc1a2|Atp1a3	-1.3903344785069702	3.0	2	0	0	-16.122562057131343	79.78451612903226
0	0	1	0.0	0.0	-2.2998717728547553	GO:0007611	M001	1	0	GO Biological Processes	19	learning or memory	19_GO:0007610 behavior	-3.0548320382983456	6.691883116883116	4.963100913623747	20611	308	50	5	10.0	4.242640687119286	14811|17967|57138|58234|232975	Grin2a|Ncam1|Slc12a5|Shank3|Atp1a3	-1.3714834888063552	3.0	2	0	0	-16.122562057131343	79.78451612903226
0	0	1	0.0	0.0	-2.3783623781050602	GO:0007612	M001	1	0	GO Biological Processes	19	learning	19_GO:0007610 behavior	-3.0058266649111536	9.05978021978022	5.3856387686862925	20611	182	50	4	8.0	3.836665218650176	14811|57138|58234|232975	Grin2a|Slc12a5|Shank3|Atp1a3	-1.3367310662847116	3.0	2	0	0	-16.122562057131343	79.78451612903226
0	0	1	0.0	0.0	-2.366112250401231	GO:0060079	M001	1	0	GO Biological Processes	19	excitatory postsynaptic potential	19_GO:0023052 signaling	-2.852511740616811	13.589670329670328	5.935376288383128	20611	91	50	3	6.0	3.358571124749333	14811|58234|116838	Grin2a|Shank3|Rims2	-1.2188504652397008	3.0	2	0	0	-16.122562057131343	79.78451612903226
0	0	1	0.0	0.0	-2.0962057789517394	GO:0050890	M001	1	0	GO Biological Processes	19	cognition	19_GO:0032501 multicellular organismal process	-2.836091863409043	5.9742028985507245	4.594633832046019	20611	345	50	5	10.0	4.242640687119286	14811|17967|57138|58234|232975	Grin2a|Ncam1|Slc12a5|Shank3|Atp1a3	-1.2054220884156948	3.0	2	0	0	-16.122562057131343	79.78451612903226
0	0	1	0.0	0.0	-2.021151036471394	GO:0050806	M001	1	0	GO Biological Processes	19	positive regulation of synaptic transmission	19_GO:0048518 positive regulation of biological process	-2.7549482174648072	5.7252777777777775	4.460229839711476	20611	360	50	5	10.0	4.242640687119286	12287|14811|58234|116838|238276	Cacna1b|Grin2a|Shank3|Rims2|Akap5	-1.147551381084897	3.0	2	0	0	-16.122562057131343	79.78451612903226
0	0	1	0.0	0.0	-2.2399204460396844	GO:0099565	M001	1	0	GO Biological Processes	19	chemical synaptic transmission, postsynaptic	19_GO:0023052 signaling	-2.722610144291004	12.244158415841582	5.586074119051793	20611	101	50	3	6.0	3.358571124749333	14811|58234|116838	Grin2a|Shank3|Rims2	-1.1239999498360147	3.0	2	0	0	-16.122562057131343	79.78451612903226
0	0	1	0.0	0.0	-2.064246303976072	GO:0060078	M001	1	0	GO Biological Processes	19	regulation of postsynaptic membrane potential	19_GO:0065007 biological regulation	-2.5410220767855827	10.569743589743588	5.118960141657037	20611	117	50	3	6.0	3.358571124749333	14811|58234|116838	Grin2a|Shank3|Rims2	-0.9812834724144364	3.0	2	0	0	-16.122562057131343	79.78451612903226
0	0	1	0.0	0.0	-2.386848918030086	GO:0009612	M001	1	0	GO Biological Processes	19	response to mechanical stimulus	19_GO:0050896 response to stimulus	-2.015588540777645	6.832375690607734	3.8864445590687655	20611	181	50	3	6.0	3.358571124749333	14811|20265|58234	Grin2a|Scn1a|Shank3	-0.5384316661071604	3.0	2	0	0	-16.122562057131343	79.78451612903226
1	1	1	-2.4875533714178863	-2.6720763415620907	-10.082484715280925	GO:0098794	M111	3	0	GO Cellular Components	20	postsynapse		-15.807479925688245	11.186431478968792	13.887211534573582	20611	737	50	20	40.0	6.928203230275509	11308|14811|14816|17756|17758|17967|18483|20511|20964|23859|26875|54645|58234|228836|232975|238276|242425|242667|268566|327814	Abi1|Grin2a|Grm1|Map2|Map4|Ncam1|Palm|Slc1a2|Syn1|Dlg2|Pclo|Gripap1|Shank3|Dlgap4|Atp1a3|Akap5|Gabbr2|Dlgap3|Gphn|Ppfia2	-11.958449728924363	3.0	3	1	1	-15.807479925688245	13.14596810933941
1	1	1	-2.4775542390913614	-2.6543749136045043	-7.306147608034884	GO:0030425	M111	3	0	GO Cellular Components	20	dendrite		-12.101557087024721	9.431682368775236	11.543392172719093	20611	743	50	17	34.0	6.69925368977769	12287|14811|14816|17756|18483|20511|20964|23859|26875|57138|58234|228836|232975|238276|242667|268566|327814	Cacna1b|Grin2a|Grm1|Map2|Palm|Slc1a2|Syn1|Dlg2|Pclo|Slc12a5|Shank3|Dlgap4|Atp1a3|Akap5|Dlgap3|Gphn|Ppfia2	-8.525515921950491	3.0	3	0	0	-15.807479925688245	13.14596810933941
1	1	1	-2.47258673761306	-2.6455885766842355	-7.283238833704691	GO:0097447	M111	3	0	GO Cellular Components	20	dendritic tree		-12.073516123050394	9.393753351206435	11.515510985333561	20611	746	50	17	34.0	6.69925368977769	12287|14811|14816|17756|18483|20511|20964|23859|26875|57138|58234|228836|232975|238276|242667|268566|327814	Cacna1b|Grin2a|Grm1|Map2|Palm|Slc1a2|Syn1|Dlg2|Pclo|Slc12a5|Shank3|Dlgap4|Atp1a3|Akap5|Dlgap3|Gphn|Ppfia2	-8.525515921950491	3.0	3	0	0	-15.807479925688245	13.14596810933941
0	1	1	0.0	-2.91900797157893	-8.300518579333325	GO:0099572	M011	2	0	GO Cellular Components	20	postsynaptic specialization		-11.823592118201312	13.14596810933941	12.685038754597217	20611	439	50	14	28.0	6.3498031465550175	11308|14811|14816|17756|17758|18483|20964|23859|26875|58234|228836|238276|242667|268566	Abi1|Grin2a|Grm1|Map2|Map4|Palm|Syn1|Dlg2|Pclo|Shank3|Dlgap4|Akap5|Dlgap3|Gphn	-8.342538706732023	3.0	3	0	0	-15.807479925688245	13.14596810933941
0	1	1	0.0	-2.093333874970946	-7.367059999489055	GO:0098984	M011	2	0	GO Cellular Components	20	neuron to neuron synapse		-10.64308829713795	12.376120092378754	11.797797536047943	20611	433	50	13	26.0	6.203224967708329	11308|14811|14816|17756|17758|18483|20964|23859|26875|58234|232975|238276|268566	Abi1|Grin2a|Grm1|Map2|Map4|Palm|Syn1|Dlg2|Pclo|Shank3|Atp1a3|Akap5|Gphn	-7.595690446607233	3.0	3	0	0	-15.807479925688245	13.14596810933941
0	1	1	0.0	-2.2127698092058865	-6.74684246294541	GO:0014069	M011	2	0	GO Cellular Components	20	postsynaptic density		-9.820337366506582	12.366599999999998	11.3205767445023	20611	400	50	12	24.0	6.0398675482166	11308|14811|14816|17756|17758|18483|20964|23859|26875|58234|238276|268566	Abi1|Grin2a|Grm1|Map2|Map4|Palm|Syn1|Dlg2|Pclo|Shank3|Akap5|Gphn	-6.816405209756955	3.0	3	0	0	-15.807479925688245	13.14596810933941
0	1	1	0.0	-2.193954490275024	-6.692898647310884	GO:0032279	M011	2	0	GO Cellular Components	20	asymmetric synapse		-9.758446138350113	12.213925925925924	11.239497675065186	20611	405	50	12	24.0	6.0398675482166	11308|14811|14816|17756|17758|18483|20964|23859|26875|58234|238276|268566	Abi1|Grin2a|Grm1|Map2|Map4|Palm|Syn1|Dlg2|Pclo|Shank3|Akap5|Gphn	-6.7747173676887735	3.0	3	0	0	-15.807479925688245	13.14596810933941
1	1	1	-2.506111249476445	-2.7049830011940643	-6.589784807277319	GO:0043025	M111	3	0	GO Cellular Components	20	neuronal cell body		-7.910035139768671	7.381349862258954	8.632169311147207	20611	726	50	13	26.0	6.203224967708329	12287|14816|17756|17967|20265|23859|26875|57138|228836|232975|238276|242667|268566	Cacna1b|Grm1|Map2|Ncam1|Scn1a|Dlg2|Pclo|Slc12a5|Dlgap4|Atp1a3|Akap5|Dlgap3|Gphn	-5.227336364771313	3.0	3	0	0	-15.807479925688245	13.14596810933941
1	0	1	-3.0094010650470806	0.0	-3.464646978700527	GO:0050808	M101	2	0	GO Biological Processes	19	synapse organization	19_GO:0071840 cellular component organization or biogenesis	-5.6608029237818105	7.649443298969072	7.307676334577076	20611	485	50	9	18.0	5.43323108288245	14811|18483|20964|26875|54645|58234|242667|268566|327814	Grin2a|Palm|Syn1|Pclo|Gripap1|Shank3|Dlgap3|Gphn|Ppfia2	-3.3617873192299337	3.0	3	0	0	-15.807479925688245	13.14596810933941
0	0	1	0.0	0.0	-8.943337911025996	GO:0097060	M001	1	0	GO Cellular Components	20	synaptic membrane		-11.412636106263314	12.252823779193207	12.18271598890398	20611	471	50	14	28.0	6.3498031465550175	14811|14816|17357|17967|18483|20265|20511|23859|58234|116838|232975|238276|242425|268566	Grin2a|Grm1|Marcksl1|Ncam1|Palm|Scn1a|Slc1a2|Dlg2|Shank3|Rims2|Atp1a3|Akap5|Gabbr2|Gphn	-8.086484654779769	3.0	4	1	1	-11.412636106263314	22.543281250000003
1	0	1	-2.494267522988291	0.0	-8.26246715047206	GO:0030424	M101	2	0	GO Cellular Components	20	axon		-11.052008298133911	8.997980900409278	10.872962454907409	20611	733	50	16	32.0	6.596969000988256	12287|14811|14816|17136|17756|17758|17967|18483|18951|20265|20511|20964|22240|23859|26875|232975	Cacna1b|Grin2a|Grm1|Mag|Map2|Map4|Ncam1|Palm|Septin5|Scn1a|Slc1a2|Syn1|Dpysl3|Dlg2|Pclo|Atp1a3	-7.778207998462698	3.0	4	0	0	-11.412636106263314	22.543281250000003
0	0	1	0.0	0.0	-7.762152108480799	GO:0099240	M001	1	0	GO Cellular Components	20	intrinsic component of synaptic membrane		-9.498465007827647	16.82530612244898	12.288084062151373	20611	245	50	10	20.0	5.656854249492381	14811|14816|17357|17967|20265|20511|23859|232975|242425|268566	Grin2a|Grm1|Marcksl1|Ncam1|Scn1a|Slc1a2|Dlg2|Atp1a3|Gabbr2|Gphn	-6.5340413923616945	3.0	4	0	0	-11.412636106263314	22.543281250000003
0	0	1	0.0	0.0	-8.047350129012056	GO:0033267	M001	1	0	GO Cellular Components	20	axon part		-9.116797496223883	10.730238611713665	10.419294403168974	20611	461	50	12	24.0	6.0398675482166	12287|14811|17136|17756|17967|18951|20265|20511|22240|23859|26875|232975	Cacna1b|Grin2a|Mag|Map2|Ncam1|Septin5|Scn1a|Slc1a2|Dpysl3|Dlg2|Pclo|Atp1a3	-6.222009808899325	3.0	4	0	0	-11.412636106263314	22.543281250000003
0	1	1	0.0	-2.240141725836454	-6.258376101041419	GO:0042734	M011	2	0	GO Cellular Components	20	presynaptic membrane		-8.984883113380869	18.737272727272728	12.367100858008305	20611	198	50	9	18.0	5.43323108288245	14811|14816|17357|17967|20265|20511|116838|232975|242425	Grin2a|Grm1|Marcksl1|Ncam1|Scn1a|Slc1a2|Rims2|Atp1a3|Gabbr2	-6.12112965979628	3.0	4	0	0	-11.412636106263314	22.543281250000003
0	0	1	0.0	0.0	-6.414802739336381	GO:0098889	M001	1	0	GO Cellular Components	20	intrinsic component of presynaptic membrane		-7.6168995322448945	22.543281250000003	12.056519005432264	20611	128	50	7	14.0	4.907137658554119	14811|17357|17967|20265|20511|232975|242425	Grin2a|Marcksl1|Ncam1|Scn1a|Slc1a2|Atp1a3|Gabbr2	-4.989718085097367	3.0	4	0	0	-11.412636106263314	22.543281250000003
0	0	1	0.0	0.0	-5.4220301261663595	GO:0099056	M001	1	0	GO Cellular Components	20	integral component of presynaptic membrane		-6.440992438185744	21.32172413793103	10.823493643810863	20611	116	50	6	12.0	4.595650117230423	14811|17967|20265|20511|232975|242425	Grin2a|Ncam1|Scn1a|Slc1a2|Atp1a3|Gabbr2	-4.01246807799264	3.0	4	0	0	-11.412636106263314	22.543281250000003
0	0	1	0.0	0.0	-4.775945104371703	GO:0099699	M001	1	0	GO Cellular Components	20	integral component of synaptic membrane		-5.934831761949746	12.767876106194691	8.77200419362193	20611	226	50	7	14.0	4.907137658554119	14811|14816|17967|20265|20511|232975|242425	Grin2a|Grm1|Ncam1|Scn1a|Slc1a2|Atp1a3|Gabbr2	-3.586403915755048	3.0	4	0	0	-11.412636106263314	22.543281250000003
0	0	1	0.0	0.0	-3.714592229403548	GO:0019233	M001	1	0	GO Biological Processes	19	sensory perception of pain	19_GO:0032501 multicellular organismal process	-5.819144441952353	16.71162162162162	9.459519976295484	20611	148	50	6	12.0	4.595650117230423	12287|14811|14816|17967|20265|23859	Cacna1b|Grin2a|Grm1|Ncam1|Scn1a|Dlg2	-3.492992990468807	3.0	4	0	0	-11.412636106263314	22.543281250000003
0	0	1	0.0	0.0	-5.010934981719976	GO:0150034	M001	1	0	GO Cellular Components	20	distal axon		-5.420194142651061	8.54341968911917	7.3776753372531765	20611	386	50	8	16.0	5.184592558726288	12287|14811|17756|17967|18951|22240|26875|232975	Cacna1b|Grin2a|Map2|Ncam1|Septin5|Dpysl3|Pclo|Atp1a3	-3.150947542503988	3.0	4	0	0	-11.412636106263314	22.543281250000003
0	0	1	0.0	0.0	-2.815113300107196	GO:0007610	M001	1	0	GO Biological Processes	19	behavior	19_GO:0007610 behavior	-4.937667538767708	5.438258575197889	6.1395425543514905	20611	758	50	10	20.0	5.656854249492381	12287|14811|14816|17967|18951|20265|20511|57138|58234|232975	Cacna1b|Grin2a|Grm1|Ncam1|Septin5|Scn1a|Slc1a2|Slc12a5|Shank3|Atp1a3	-2.769878579379412	3.0	4	0	0	-11.412636106263314	22.543281250000003
0	0	1	0.0	0.0	-3.9090440713382613	GO:0044306	M001	1	0	GO Cellular Components	20	neuron projection terminus		-4.885405540393858	11.50381395348837	7.634764239256154	20611	215	50	6	12.0	4.595650117230423	12287|14811|18951|20511|26875|232975	Cacna1b|Grin2a|Septin5|Slc1a2|Pclo|Atp1a3	-2.743945519727911	3.0	4	0	0	-11.412636106263314	22.543281250000003
0	0	1	0.0	0.0	-2.9157854376884265	GO:0045211	M001	1	0	GO Cellular Components	20	postsynaptic membrane		-4.8454100490457686	8.717643504531724	6.980179914411898	20611	331	50	7	14.0	4.907137658554119	14811|14816|17967|23859|58234|242425|268566	Grin2a|Grm1|Ncam1|Dlg2|Shank3|Gabbr2|Gphn	-2.716293399681057	3.0	4	0	0	-11.412636106263314	22.543281250000003
0	0	1	0.0	0.0	-2.412633876538179	GO:0098936	M001	1	0	GO Cellular Components	20	intrinsic component of postsynaptic membrane		-4.153423234860598	11.579213483146066	6.99035443024004	20611	178	50	5	10.0	4.242640687119286	14811|14816|17967|23859|242425	Grin2a|Grm1|Ncam1|Dlg2|Gabbr2	-2.18710726571694	3.0	4	0	0	-11.412636106263314	22.543281250000003
0	0	1	0.0	0.0	-3.2580225142445474	GO:0030534	M001	1	0	GO Biological Processes	19	adult behavior	19_GO:0007610 behavior	-4.063205622069024	11.081182795698924	6.81065389238739	20611	186	50	5	10.0	4.242640687119286	18951|20265|20511|58234|232975	Septin5|Scn1a|Slc1a2|Shank3|Atp1a3	-2.134994179257516	3.0	4	0	0	-11.412636106263314	22.543281250000003
0	0	1	0.0	0.0	-3.18536633812922	GO:0043679	M001	1	0	GO Cellular Components	20	axon terminus		-3.987647499042529	10.679274611398963	6.6621859114008695	20611	193	50	5	10.0	4.242640687119286	12287|14811|18951|26875|232975	Cacna1b|Grin2a|Septin5|Pclo|Atp1a3	-2.081451796048741	3.0	4	0	0	-11.412636106263314	22.543281250000003
0	0	1	0.0	0.0	-2.366112250401231	GO:0043195	M001	1	0	GO Cellular Components	20	terminal bouton		-2.852511740616811	13.589670329670328	5.935376288383128	20611	91	50	3	6.0	3.358571124749333	14811|18951|26875	Grin2a|Septin5|Pclo	-1.2188504652397008	3.0	4	0	0	-11.412636106263314	22.543281250000003
0	0	1	0.0	0.0	-2.4681457643380447	GO:0010038	M001	1	0	GO Biological Processes	19	response to metal ion	19_GO:0050896 response to stimulus	-2.3223578856224196	5.867900355871886	4.0516137091188025	20611	281	50	4	8.0	3.836665218650176	14811|17967|23859|268566	Grin2a|Ncam1|Dlg2|Gphn	-0.797610144156229	3.0	4	0	0	-11.412636106263314	22.543281250000003
0	1	1	0.0	-3.65635087690217	-3.9782255017370174	GO:0051648	M011	2	0	GO Biological Processes	19	vesicle localization	19_GO:0051179 localization	-8.618710228782799	13.649668874172185	10.92044260068956	20611	302	50	10	20.0	5.656854249492381	17756|18951|20964|26875|54645|66251|77038|116838|228355|327814	Map2|Septin5|Syn1|Pclo|Gripap1|Arfgap3|Arfgap2|Rims2|Madd|Ppfia2	-5.848861278066541	3.0	5	1	1	-8.618710228782799	65.08736842105263
0	1	1	0.0	-2.744299963387256	-3.2607243339251095	GO:0051650	M011	2	0	GO Biological Processes	19	establishment of vesicle localization	19_GO:0051179 localization	-7.617845389064126	13.063309859154929	10.094641294959176	20611	284	50	9	18.0	5.43323108288245	17756|18951|26875|54645|66251|77038|116838|228355|327814	Map2|Septin5|Pclo|Gripap1|Arfgap3|Arfgap2|Rims2|Madd|Ppfia2	-4.989718085097367	3.0	5	0	0	-8.618710228782799	65.08736842105263
0	1	1	0.0	-2.177546305682313	-3.2707866967649863	GO:0051640	M011	2	0	GO Biological Processes	19	organelle localization	19_GO:0051179 localization	-7.428501990619892	7.575252679938743	8.420006174331085	20611	653	50	12	24.0	6.0398675482166	17756|17758|17967|18951|20964|26875|54645|66251|77038|116838|228355|327814	Map2|Map4|Ncam1|Septin5|Syn1|Pclo|Gripap1|Arfgap3|Arfgap2|Rims2|Madd|Ppfia2	-4.837325500299518	3.0	5	0	0	-8.618710228782799	65.08736842105263
0	1	1	0.0	-2.5910847959537797	-3.0406530603833297	GO:0006836	M011	2	0	GO Biological Processes	19	neurotransmitter transport	19_GO:0051179 localization	-7.255354178309922	11.85297124600639	9.54104795269298	20611	313	50	9	18.0	5.43323108288245	12287|14816|18951|20511|20964|26875|116838|229706|327814	Cacna1b|Grm1|Septin5|Slc1a2|Syn1|Pclo|Rims2|Slc6a17|Ppfia2	-4.72159441632463	3.0	5	0	0	-8.618710228782799	65.08736842105263
0	0	1	0.0	0.0	-4.4400873564987435	GO:0099003	M001	1	0	GO Biological Processes	19	vesicle-mediated transport in synapse	19_GO:0051179 localization	-6.773207152490726	12.932392156862745	9.454820074035792	20611	255	50	8	16.0	5.184592558726288	13858|17756|18951|26875|116838|228355|238276|327814	Eps15|Map2|Septin5|Pclo|Rims2|Madd|Akap5|Ppfia2	-4.285904791744436	3.0	5	0	0	-8.618710228782799	65.08736842105263
0	0	1	0.0	0.0	-3.3426401030830815	GO:0001505	M001	1	0	GO Biological Processes	19	regulation of neurotransmitter levels	19_GO:0065007 biological regulation	-6.502628590662087	9.66140625	8.44870537297444	20611	384	50	9	18.0	5.43323108288245	12287|14811|14816|18951|20511|20964|26875|116838|327814	Cacna1b|Grin2a|Grm1|Septin5|Slc1a2|Syn1|Pclo|Rims2|Ppfia2	-4.051538402570241	3.0	5	0	0	-8.618710228782799	65.08736842105263
0	1	1	0.0	-2.2897696507715763	-4.20458382382289	GO:0097479	M011	2	0	GO Biological Processes	19	synaptic vesicle localization	19_GO:0051179 localization	-6.441476133657694	15.187052631578949	9.687960495681128	20611	190	50	7	14.0	4.907137658554119	17756|18951|20964|26875|116838|228355|327814	Map2|Septin5|Syn1|Pclo|Rims2|Madd|Ppfia2	-4.01246807799264	3.0	5	0	0	-8.618710228782799	65.08736842105263
0	0	1	0.0	0.0	-2.5822495874761735	GO:0051656	M001	1	0	GO Biological Processes	19	establishment of organelle localization	19_GO:0051179 localization	-6.400366672954283	7.927307692307692	7.889822898040546	20611	520	50	10	20.0	5.656854249492381	17756|17758|18951|26875|54645|66251|77038|116838|228355|327814	Map2|Map4|Septin5|Pclo|Gripap1|Arfgap3|Arfgap2|Rims2|Madd|Ppfia2	-3.9812904885585394	3.0	5	0	0	-8.618710228782799	65.08736842105263
0	0	1	0.0	0.0	-3.333821356507629	GO:0048489	M001	1	0	GO Biological Processes	19	synaptic vesicle transport	19_GO:0051179 localization	-5.3404722381614755	13.817430167597763	8.49325018059751	20611	179	50	6	12.0	4.595650117230423	17756|18951|26875|116838|228355|327814	Map2|Septin5|Pclo|Rims2|Madd|Ppfia2	-3.0950940236454936	3.0	5	0	0	-8.618710228782799	65.08736842105263
0	0	1	0.0	0.0	-3.333821356507629	GO:0097480	M001	1	0	GO Biological Processes	19	establishment of synaptic vesicle localization	19_GO:0051179 localization	-5.3404722381614755	13.817430167597763	8.49325018059751	20611	179	50	6	12.0	4.595650117230423	17756|18951|26875|116838|228355|327814	Map2|Septin5|Pclo|Rims2|Madd|Ppfia2	-3.0950940236454936	3.0	5	0	0	-8.618710228782799	65.08736842105263
0	0	1	0.0	0.0	-3.1780747740502813	GO:0023061	M001	1	0	GO Biological Processes	19	signal release	19_GO:0051179 localization	-5.307087527809781	6.9216044776119405	6.850083975002313	20611	536	50	9	18.0	5.43323108288245	12287|18951|20964|26875|26921|52055|116838|228355|327814	Cacna1b|Septin5|Syn1|Pclo|Map4k4|Rab11fip5|Rims2|Madd|Ppfia2	-3.0672959070009833	3.0	5	0	0	-8.618710228782799	65.08736842105263
0	0	1	0.0	0.0	-3.2580225142445474	GO:0007269	M001	1	0	GO Biological Processes	19	neurotransmitter secretion	19_GO:0051179 localization	-5.244686991507716	13.297419354838707	8.307900837894259	20611	186	50	6	12.0	4.595650117230423	12287|18951|20964|26875|116838|327814	Cacna1b|Septin5|Syn1|Pclo|Rims2|Ppfia2	-3.011957225186405	3.0	5	0	0	-8.618710228782799	65.08736842105263
0	0	1	0.0	0.0	-3.247456214445817	GO:0099643	M001	1	0	GO Biological Processes	19	signal release from synapse	19_GO:0051179 localization	-5.231319967978618	13.226310160427806	8.282237741916024	20611	187	50	6	12.0	4.595650117230423	12287|18951|20964|26875|116838|327814	Cacna1b|Septin5|Syn1|Pclo|Rims2|Ppfia2	-3.0089722374510295	3.0	5	0	0	-8.618710228782799	65.08736842105263
0	0	1	0.0	0.0	-2.313890064356758	GO:0048786	M001	1	0	GO Cellular Components	20	presynaptic active zone		-4.95390849176957	65.08736842105263	13.793762404881019	20611	95	10	3	30.0	14.491376746189438	20964|26875|327814	Syn1|Pclo|Ppfia2	-2.783093077751086	5.0	5	0	0	-8.618710228782799	65.08736842105263
0	0	1	0.0	0.0	-2.861825079665814	GO:0032386	M001	1	0	GO Biological Processes	19	regulation of intracellular transport	19_GO:0051179 localization	-4.837317158582369	7.107241379310345	6.561464201735119	20611	464	50	8	16.0	5.184592558726288	13663|17756|18951|54645|70790|116838|238276|327814	Ei24|Map2|Septin5|Gripap1|Ubr5|Rims2|Akap5|Ppfia2	-2.7156475132877196	3.0	5	0	0	-8.618710228782799	65.08736842105263
0	0	1	0.0	0.0	-2.837026908389057	GO:0099504	M001	1	0	GO Biological Processes	19	synaptic vesicle cycle	19_GO:0051179 localization	-4.708966896513094	10.707012987012986	7.316298099214304	20611	231	50	6	12.0	4.595650117230423	18951|20964|26875|54645|116838|327814	Septin5|Syn1|Pclo|Gripap1|Rims2|Ppfia2	-2.610702149643222	3.0	5	0	0	-8.618710228782799	65.08736842105263
0	0	1	0.0	0.0	-2.722818397473493	GO:0098693	M001	1	0	GO Biological Processes	19	regulation of synaptic vesicle cycle	19_GO:0051179 localization	-4.563944568178303	14.117123287671232	7.843520489899558	20611	146	50	5	10.0	4.242640687119286	18951|20964|54645|116838|327814	Septin5|Syn1|Gripap1|Rims2|Ppfia2	-2.5002442064251866	3.0	5	0	0	-8.618710228782799	65.08736842105263
0	0	1	0.0	0.0	-2.5761890619564483	GO:1903530	M001	1	0	GO Biological Processes	19	regulation of secretion by cell	19_GO:0051179 localization	-4.550104851121933	5.5621889055472264	5.906523412497271	20611	667	50	9	18.0	5.43323108288245	12287|17967|18951|26875|26921|52055|116838|228355|327814	Cacna1b|Ncam1|Septin5|Pclo|Map4k4|Rab11fip5|Rims2|Madd|Ppfia2	-2.4960983368019654	3.0	5	0	0	-8.618710228782799	65.08736842105263
0	0	1	0.0	0.0	-2.546331873112065	GO:0006887	M001	1	0	GO Biological Processes	19	exocytosis	19_GO:0051179 localization	-4.375486717442864	7.36107142857143	6.270401516940778	20611	392	50	7	14.0	4.907137658554119	17967|18951|26754|26875|52055|116838|327814	Ncam1|Septin5|Cops5|Pclo|Rab11fip5|Rims2|Ppfia2	-2.3546866354059417	3.0	5	0	0	-8.618710228782799	65.08736842105263
0	0	1	0.0	0.0	-2.2625765581487713	GO:0051046	M001	1	0	GO Biological Processes	19	regulation of secretion	19_GO:0051179 localization	-4.145885065158685	4.933484042553191	5.418879660674997	20611	752	50	9	18.0	5.43323108288245	12287|17967|18951|26875|26921|52055|116838|228355|327814	Cacna1b|Ncam1|Septin5|Pclo|Map4k4|Rab11fip5|Rims2|Madd|Ppfia2	-2.1852215985660393	3.0	5	0	0	-8.618710228782799	65.08736842105263
0	0	1	0.0	0.0	-3.3680411390622176	GO:0140029	M001	1	0	GO Biological Processes	19	exocytic process	19_GO:0051179 localization	-4.028831220988125	16.825306122448982	7.743770065395993	20611	98	50	4	8.0	3.836665218650176	17967|18951|26875|116838	Ncam1|Septin5|Pclo|Rims2	-2.1142994754678095	3.0	5	0	0	-8.618710228782799	65.08736842105263
0	0	1	0.0	0.0	-2.2240161506746916	GO:0060627	M001	1	0	GO Biological Processes	19	regulation of vesicle-mediated transport	19_GO:0051179 localization	-4.02139767299707	5.450842975206612	5.479509817011543	20611	605	50	8	16.0	5.184592558726288	17756|17967|18951|26875|54645|116838|238276|327814	Map2|Ncam1|Septin5|Pclo|Gripap1|Rims2|Akap5|Ppfia2	-2.108545985594776	3.0	5	0	0	-8.618710228782799	65.08736842105263
0	0	1	0.0	0.0	-2.1595174047119667	GO:1902803	M001	1	0	GO Biological Processes	19	regulation of synaptic vesicle transport	19_GO:0051179 localization	-3.8652560856031677	15.267407407407408	7.330778815541757	20611	108	50	4	8.0	3.836665218650176	17756|18951|116838|327814	Map2|Septin5|Rims2|Ppfia2	-1.9908910696439122	3.0	5	0	0	-8.618710228782799	65.08736842105263
0	0	1	0.0	0.0	-3.219254068832796	GO:0006904	M001	1	0	GO Biological Processes	19	vesicle docking involved in exocytosis	19_GO:0051179 localization	-3.722473996036597	26.88391304347826	8.666552507271176	20611	46	50	3	6.0	3.358571124749333	17967|18951|116838	Ncam1|Septin5|Rims2	-1.8834609200302377	3.0	5	0	0	-8.618710228782799	65.08736842105263
0	0	1	0.0	0.0	-2.7623505351338284	GO:0048278	M001	1	0	GO Biological Processes	19	vesicle docking	19_GO:0051179 localization	-3.258069478575301	18.737272727272725	7.117174601494193	20611	66	50	3	6.0	3.358571124749333	17967|18951|116838	Ncam1|Septin5|Rims2	-1.5296132130172677	3.0	5	0	0	-8.618710228782799	65.08736842105263
0	0	1	0.0	0.0	-2.523755654534017	GO:0140056	M001	1	0	GO Biological Processes	19	organelle localization by membrane tethering	19_GO:0051179 localization	-3.014247843661234	15.458249999999998	6.389362867112224	20611	80	50	3	6.0	3.358571124749333	17967|18951|116838	Ncam1|Septin5|Rims2	-1.3403427331810114	3.0	5	0	0	-8.618710228782799	65.08736842105263
0	0	1	0.0	0.0	-2.449347482208734	GO:0022406	M001	1	0	GO Biological Processes	19	membrane docking	19_GO:0009987 cellular process	-2.9379778127604026	14.548941176470587	6.172548902545505	20611	85	50	3	6.0	3.358571124749333	17967|18951|116838	Ncam1|Septin5|Rims2	-1.2876047029509419	3.0	5	0	0	-8.618710228782799	65.08736842105263
0	0	1	0.0	0.0	-4.643488017736556	GO:0022604	M001	1	0	GO Biological Processes	19	regulation of cell morphogenesis	19_GO:0071840 cellular component organization or biogenesis	-6.243304745271478	7.619593345656192	7.694105527846001	20611	541	50	10	20.0	5.656854249492381	13822|17136|17756|18483|57778|58194|58234|116838|238276|327814	Epb41l2|Mag|Map2|Palm|Fmnl1|Sh3kbp1|Shank3|Rims2|Akap5|Ppfia2	-3.8516517450314995	3.0	6	1	1	-6.243304745271478	10.707012987012988
0	1	1	0.0	-2.616343517286891	-4.837290580812089	GO:0016358	M011	2	0	GO Biological Processes	19	dendrite development	19_GO:0071840 cellular component organization or biogenesis	-6.150739274890209	10.707012987012988	8.46413814814656	20611	308	50	8	16.0	5.184592558726288	11308|17756|18483|57138|58234|67886|238276|327814	Abi1|Map2|Palm|Slc12a5|Shank3|Camsap2|Akap5|Ppfia2	-3.7690704955568317	3.0	6	0	0	-6.243304745271478	10.707012987012988
1	0	1	-2.687860758646323	0.0	-5.6545621890094235	GO:0010975	M101	2	0	GO Biological Processes	19	regulation of neuron projection development	19_GO:0071840 cellular component organization or biogenesis	-5.664662147104935	6.574481658692185	6.990350181834182	20611	627	50	10	20.0	5.656854249492381	17136|17756|18483|22240|26921|58234|67886|116838|238276|327814	Mag|Map2|Palm|Dpysl3|Map4k4|Shank3|Camsap2|Rims2|Akap5|Ppfia2	-3.3617873192299337	3.0	6	0	0	-6.243304745271478	10.707012987012988
1	0	1	-2.3927838579109184	0.0	-4.608912075800321	GO:0045664	M101	2	0	GO Biological Processes	19	regulation of neuron differentiation	19_GO:0032502 developmental process	-4.753774291010616	5.178643216080402	5.92920776275704	20611	796	50	10	20.0	5.656854249492381	17136|17756|18483|22240|26921|58234|67886|116838|238276|327814	Mag|Map2|Palm|Dpysl3|Map4k4|Shank3|Camsap2|Rims2|Akap5|Ppfia2	-2.650339310674654	3.0	6	0	0	-6.243304745271478	10.707012987012988
0	0	1	0.0	0.0	-3.6985248033135893	GO:0048812	M001	1	0	GO Biological Processes	19	neuron projection morphogenesis	19_GO:0071840 cellular component organization or biogenesis	-4.3719092393531485	5.277354196301565	5.6903757184571315	20611	703	50	9	18.0	5.43323108288245	11308|17136|17756|17967|26921|58234|116838|238276|327814	Abi1|Mag|Map2|Ncam1|Map4k4|Shank3|Rims2|Akap5|Ppfia2	-2.3532538257828155	3.0	6	0	0	-6.243304745271478	10.707012987012988
0	0	1	0.0	0.0	-3.629729036199655	GO:0120039	M001	1	0	GO Biological Processes	19	plasma membrane bounded cell projection morphogenesis	19_GO:0071840 cellular component organization or biogenesis	-4.305478437870904	5.174309623430962	5.610286780870506	20611	717	50	9	18.0	5.43323108288245	11308|17136|17756|17967|26921|58234|116838|238276|327814	Abi1|Mag|Map2|Ncam1|Map4k4|Shank3|Rims2|Akap5|Ppfia2	-2.303609441685051	3.0	6	0	0	-6.243304745271478	10.707012987012988
0	0	1	0.0	0.0	-3.6055695821903586	GO:0048858	M001	1	0	GO Biological Processes	19	cell projection morphogenesis	19_GO:0071840 cellular component organization or biogenesis	-4.28212228377199	5.138476454293629	5.582188465985349	20611	722	50	9	18.0	5.43323108288245	11308|17136|17756|17967|26921|58234|116838|238276|327814	Abi1|Mag|Map2|Ncam1|Map4k4|Shank3|Rims2|Akap5|Ppfia2	-2.284350435727182	3.0	6	0	0	-6.243304745271478	10.707012987012988
0	0	1	0.0	0.0	-3.5017386527607335	GO:0032990	M001	1	0	GO Biological Processes	19	cell part morphogenesis	19_GO:0071840 cellular component organization or biogenesis	-4.181577271177547	4.986532258064516	5.461569770462574	20611	744	50	9	18.0	5.43323108288245	11308|17136|17756|17967|26921|58234|116838|238276|327814	Abi1|Mag|Map2|Ncam1|Map4k4|Shank3|Rims2|Akap5|Ppfia2	-2.209534258841402	3.0	6	0	0	-6.243304745271478	10.707012987012988
0	0	1	0.0	0.0	-3.145171312220692	GO:0050773	M001	1	0	GO Biological Processes	19	regulation of dendrite development	19_GO:0071840 cellular component organization or biogenesis	-3.945795280233299	10.46243654822335	6.580727683508945	20611	197	50	5	10.0	4.242640687119286	18483|58234|67886|238276|327814	Palm|Shank3|Camsap2|Akap5|Ppfia2	-2.0461550901143286	3.0	6	0	0	-6.243304745271478	10.707012987012988
0	0	1	0.0	0.0	-2.0566374054616627	GO:0048667	M001	1	0	GO Biological Processes	19	cell morphogenesis involved in neuron differentiation	19_GO:0071840 cellular component organization or biogenesis	-3.0307882732516522	4.432473118279571	4.388531823848453	20611	651	50	7	14.0	4.907137658554119	11308|17136|17756|17967|58234|238276|327814	Abi1|Mag|Map2|Ncam1|Shank3|Akap5|Ppfia2	-1.352996832749038	3.0	6	0	0	-6.243304745271478	10.707012987012988
0	0	1	0.0	0.0	-2.361548376074134	GO:0048813	M001	1	0	GO Biological Processes	19	dendrite morphogenesis	19_GO:0071840 cellular component organization or biogenesis	-2.9882253079291075	8.961304347826088	5.34924790408685	20611	184	50	4	8.0	3.836665218650176	11308|58234|238276|327814	Abi1|Shank3|Akap5|Ppfia2	-1.323886541982823	3.0	6	0	0	-6.243304745271478	10.707012987012988
0	0	1	0.0	0.0	-2.0457312200196025	GO:0010769	M001	1	0	GO Biological Processes	19	regulation of cell morphogenesis involved in differentiation	19_GO:0071840 cellular component organization or biogenesis	-2.7815565844557955	5.805915492957746	4.504175913149341	20611	355	50	5	10.0	4.242640687119286	17136|17756|58234|238276|327814	Mag|Map2|Shank3|Akap5|Ppfia2	-1.165522498084066	3.0	6	0	0	-6.243304745271478	10.707012987012988
0	0	1	0.0	0.0	-2.132044883333649	GO:0008361	M001	1	0	GO Biological Processes	19	regulation of cell size	19_GO:0071840 cellular component organization or biogenesis	-2.746947073260631	7.705046728971963	4.8621396576005855	20611	214	50	4	8.0	3.836665218650176	17136|17756|57138|58234	Mag|Map2|Slc12a5|Shank3	-1.1434295443108975	3.0	6	0	0	-6.243304745271478	10.707012987012988
0	0	1	0.0	0.0	-2.064246303976072	GO:0048814	M001	1	0	GO Biological Processes	19	regulation of dendrite morphogenesis	19_GO:0071840 cellular component organization or biogenesis	-2.5410220767855827	10.569743589743588	5.118960141657037	20611	117	50	3	6.0	3.358571124749333	58234|238276|327814	Shank3|Akap5|Ppfia2	-0.9812834724144364	3.0	6	0	0	-6.243304745271478	10.707012987012988
0	0	1	0.0	0.0	-2.1091082371675163	GO:0048589	M001	1	0	GO Biological Processes	19	developmental growth	19_GO:0040007 growth	-2.5236563275016297	3.6114392991239055	3.712710164036282	20611	799	50	7	14.0	4.907137658554119	17136|17756|17967|20511|57138|58234|116838	Mag|Map2|Ncam1|Slc1a2|Slc12a5|Shank3|Rims2	-0.9646695953592932	3.0	6	0	0	-6.243304745271478	10.707012987012988
0	0	1	0.0	0.0	-5.310903782622751	GO:0043198	M001	1	0	GO Cellular Components	20	dendritic shaft		-6.164923827263228	29.871014492753623	11.845874007425298	20611	69	50	5	10.0	4.242640687119286	12287|17756|20511|57138|238276	Cacna1b|Map2|Slc1a2|Slc12a5|Akap5	-3.7782916283983004	3.0	7	1	1	-6.164923827263228	29.871014492753623
0	0	1	0.0	0.0	-4.0643634588842685	GO:0031252	M001	1	0	GO Cellular Components	20	cell leading edge		-5.338460104812589	8.327676767676769	7.260706899482754	20611	396	50	8	16.0	5.184592558726288	11308|17756|18483|20511|22240|57138|75723|238276	Abi1|Map2|Palm|Slc1a2|Dpysl3|Slc12a5|Amotl1|Akap5	-3.0950940236454936	3.0	7	0	0	-6.164923827263228	29.871014492753623
0	0	1	0.0	0.0	-4.878275324535726	GO:0031253	M001	1	0	GO Cellular Components	20	cell projection membrane		-5.085059325896616	9.491907894736844	7.355650130703085	20611	304	50	7	14.0	4.907137658554119	13858|17756|18483|20511|57138|58234|238276	Eps15|Map2|Palm|Slc1a2|Slc12a5|Shank3|Akap5	-2.8854128092090066	3.0	7	0	0	-6.164923827263228	29.871014492753623
0	0	1	0.0	0.0	-4.780858561566638	GO:0031256	M001	1	0	GO Cellular Components	20	leading edge membrane		-4.901608151228112	9.074025157232704	7.135663174697811	20611	150	106	7	6.60377358490566	2.412169486461068	15166|17756|18483|20511|57138|238276|244654	Hcn2|Map2|Palm|Slc1a2|Slc12a5|Akap5|Mtss2	-2.7515479588002476	1.0	7	0	0	-6.164923827263228	29.871014492753623
0	0	1	0.0	0.0	-3.95499215416727	GO:0032589	M001	1	0	GO Cellular Components	20	neuron projection membrane		-4.627399304611625	23.8968115942029	9.394638535641324	20611	69	50	4	8.0	3.836665218650176	18483|20511|57138|238276	Palm|Slc1a2|Slc12a5|Akap5	-2.553060404577863	3.0	7	0	0	-6.164923827263228	29.871014492753623
0	0	1	0.0	0.0	-3.419391309894574	GO:0030175	M001	1	0	GO Cellular Components	20	filopodium		-4.081380583297009	17.35663157894737	7.879727713992553	20611	95	50	4	8.0	3.836665218650176	11308|17756|18483|238276	Abi1|Map2|Palm|Akap5	-2.1461642389168425	3.0	7	0	0	-6.164923827263228	29.871014492753623
0	0	1	0.0	0.0	-3.164814077518371	GO:0032590	M001	1	0	GO Cellular Components	20	dendrite membrane		-3.9664155923639552	16.203616352201255	7.582044424936963	20611	48	106	4	3.7735849056603774	1.8508502572525394	15166|18483|57138|238276	Hcn2|Palm|Slc12a5|Akap5	-2.0635100148172176	1.0	7	0	0	-6.164923827263228	29.871014492753623
0	0	1	0.0	0.0	-2.577217260988591	GO:0016323	M001	1	0	GO Cellular Components	20	basolateral plasma membrane		-3.3497909125415983	7.7777358490566035	5.476081931978863	20611	265	50	5	10.0	4.242640687119286	13858|18483|23859|54403|238276	Eps15|Palm|Dlg2|Slc4a4|Akap5	-1.5999808112638454	3.0	7	0	0	-6.164923827263228	29.871014492753623
0	0	1	0.0	0.0	-2.0637665306800637	GO:0098858	M001	1	0	GO Cellular Components	20	actin-based cell projection		-2.674758854156948	7.361071428571429	4.720407606609781	20611	224	50	4	8.0	3.836665218650176	11308|17756|18483|238276	Abi1|Map2|Palm|Akap5	-1.0862934528507902	3.0	7	0	0	-6.164923827263228	29.871014492753623
0	0	1	0.0	0.0	-4.865079551497902	GO:0044304	M001	1	0	GO Cellular Components	20	main axon		-5.712385551866555	24.248235294117645	10.591297680148804	20611	85	50	5	10.0	4.242640687119286	17136|17756|20265|20511|23859	Mag|Map2|Scn1a|Slc1a2|Dlg2	-3.3948342721449274	3.0	8	1	1	-5.712385551866555	24.248235294117645
0	0	1	0.0	0.0	-3.087524435754712	GO:0008089	M001	1	0	GO Biological Processes	19	anterograde axonal transport	19_GO:0051179 localization	-3.5888653824918486	24.248235294117645	8.197197649497587	20611	51	50	3	6.0	3.358571124749333	17756|23859|228355	Map2|Dlg2|Madd	-1.774597291987177	3.0	8	0	0	-5.712385551866555	24.248235294117645
0	0	1	0.0	0.0	-2.8205831668066574	GO:0098930	M001	1	0	GO Biological Processes	19	axonal transport	19_GO:0051179 localization	-3.317424708003996	19.629523809523807	7.302795373069955	20611	63	50	3	6.0	3.358571124749333	17756|23859|228355	Map2|Dlg2|Madd	-1.5765756709852945	3.0	8	0	0	-5.712385551866555	24.248235294117645
0	0	1	0.0	0.0	-2.5084768528806958	GO:0008088	M001	1	0	GO Biological Processes	19	axo-dendritic transport	19_GO:0051179 localization	-2.9985964655199737	15.267407407407406	6.344464607455639	20611	81	50	3	6.0	3.358571124749333	17756|23859|228355	Map2|Dlg2|Madd	-1.3323612141062782	3.0	8	0	0	-5.712385551866555	24.248235294117645
0	1	0	0.0	-2.092865658467363	0.0	GO:0007163	M010	1	0	GO Biological Processes	19	establishment or maintenance of cell polarity	19_GO:0009987 cellular process	-2.674758854156948	7.361071428571429	4.720407606609781	20611	224	50	4	8.0	3.836665218650176	17756|17758|23859|75723	Map2|Map4|Dlg2|Amotl1	-1.0862934528507902	3.0	8	0	0	-5.712385551866555	24.248235294117645
0	1	0	0.0	-2.5941520986832933	0.0	GO:0030010	M010	1	0	GO Biological Processes	19	establishment of cell polarity	19_GO:0009987 cellular process	-2.2552437006175188	8.35581081081081	4.428724226082364	20611	148	50	3	6.0	3.358571124749333	17756|17758|75723	Map2|Map4|Amotl1	-0.7406672550045663	3.0	8	0	0	-5.712385551866555	24.248235294117645
0	0	1	0.0	0.0	-4.8402757295541825	GO:0035418	M001	1	0	GO Biological Processes	19	protein localization to synapse	19_GO:0051179 localization	-5.687162460228695	23.96627906976744	10.524468243137537	20611	86	50	5	10.0	4.242640687119286	14811|23859|26875|54645|268566	Grin2a|Dlg2|Pclo|Gripap1|Gphn	-3.3738482334503215	3.0	9	1	1	-5.687162460228695	65.08736842105263
0	0	1	0.0	0.0	-4.586289196022653	GO:0099072	M001	1	0	GO Biological Processes	19	regulation of postsynaptic membrane neurotransmitter receptor levels	19_GO:0065007 biological regulation	-5.428566772724261	21.24845360824742	9.857219657249992	20611	97	50	5	10.0	4.242640687119286	13858|23859|54645|238276|268566	Eps15|Dlg2|Gripap1|Akap5|Gphn	-3.1554937647241346	3.0	9	0	0	-5.687162460228695	65.08736842105263
0	0	1	0.0	0.0	-4.166894837148424	GO:0051668	M001	1	0	GO Biological Processes	19	localization within membrane	19_GO:0051179 localization	-5.152697450892523	12.815129533678755	8.132281878639061	20611	193	50	6	12.0	4.595650117230423	13858|23859|54645|58234|238276|268566	Eps15|Dlg2|Gripap1|Shank3|Akap5|Gphn	-2.9438172950647417	3.0	9	0	0	-5.687162460228695	65.08736842105263
0	0	1	0.0	0.0	-4.342459895833176	GO:1903539	M001	1	0	GO Biological Processes	19	protein localization to postsynaptic membrane	19_GO:0051179 localization	-5.02049485682018	29.979636363636367	10.612234874354034	20611	55	50	4	8.0	3.836665218650176	14811|23859|54645|268566	Grin2a|Dlg2|Gripap1|Gphn	-2.8392167207044583	3.0	9	0	0	-5.687162460228695	65.08736842105263
0	0	1	0.0	0.0	-4.3839833053548745	GO:0099144	M001	1	0	GO Cellular Components	20	anchored component of synaptic membrane		-4.897392067619175	65.08736842105263	13.781670298824308	20611	19	50	3	6.0	3.358571124749333	17357|23859|268566	Marcksl1|Dlg2|Gphn	-2.750217563428799	3.0	9	0	0	-5.687162460228695	65.08736842105263
0	0	1	0.0	0.0	-3.4963142555926603	GO:1990778	M001	1	0	GO Biological Processes	19	protein localization to cell periphery	19_GO:0051179 localization	-4.595563251037432	7.9711049723756915	6.598663759415267	20611	362	50	7	14.0	4.907137658554119	13822|14811|18483|23859|54645|238276|268566	Epb41l2|Grin2a|Palm|Dlg2|Gripap1|Akap5|Gphn	-2.5246843046571925	3.0	9	0	0	-5.687162460228695	65.08736842105263
0	0	1	0.0	0.0	-3.8829585538635425	GO:0043113	M001	1	0	GO Biological Processes	19	receptor clustering	19_GO:0051179 localization	-4.554161386556338	22.901111111111113	9.180041209777565	20611	72	50	4	8.0	3.836665218650176	23859|58234|238276|268566	Dlg2|Shank3|Akap5|Gphn	-2.4960983368019654	3.0	9	0	0	-5.687162460228695	65.08736842105263
0	0	1	0.0	0.0	-3.500044463131943	GO:0099091	M001	1	0	GO Cellular Components	20	postsynaptic specialization, intracellular component		-4.006652767820049	33.42324324324324	9.7341902540033	20611	37	50	3	6.0	3.358571124749333	58234|238276|268566	Shank3|Akap5|Gphn	-2.0954746643073214	3.0	9	0	0	-5.687162460228695	65.08736842105263
0	0	1	0.0	0.0	-3.125418523625529	GO:0031225	M001	1	0	GO Cellular Components	20	anchored component of membrane		-3.9252141864444456	10.357286432160803	6.540870692585926	20611	199	50	5	10.0	4.242640687119286	17357|17967|20964|23859|268566	Marcksl1|Ncam1|Syn1|Dlg2|Gphn	-2.036813297781288	3.0	9	0	0	-5.687162460228695	65.08736842105263
0	0	1	0.0	0.0	-2.6129032172751274	GO:0031503	M001	1	0	GO Biological Processes	19	protein-containing complex localization	19_GO:0051179 localization	-3.3875313386612294	7.927307692307692	5.543195000285098	20611	260	50	5	10.0	4.242640687119286	13858|23859|54645|238276|268566	Eps15|Dlg2|Gripap1|Akap5|Gphn	-1.6268699015251553	3.0	9	0	0	-5.687162460228695	65.08736842105263
0	0	1	0.0	0.0	-2.9329538621007667	GO:0072657	M001	1	0	GO Biological Processes	19	protein localization to membrane	19_GO:0051179 localization	-3.304649808390099	4.932547008547009	4.758352717595506	20611	585	50	7	14.0	4.907137658554119	14811|18483|23859|54645|58234|238276|268566	Grin2a|Palm|Dlg2|Gripap1|Shank3|Akap5|Gphn	-1.5673300825007603	3.0	9	0	0	-5.687162460228695	65.08736842105263
0	0	1	0.0	0.0	-2.6539797185075167	GO:0097120	M001	1	0	GO Biological Processes	19	receptor localization to synapse	19_GO:0051179 localization	-3.147456189780216	17.17583333333333	6.780241232928022	20611	72	50	3	6.0	3.358571124749333	23859|54645|268566	Dlg2|Gripap1|Gphn	-1.4455868341323386	3.0	9	0	0	-5.687162460228695	65.08736842105263
0	0	1	0.0	0.0	-2.465724503712718	GO:0009898	M001	1	0	GO Cellular Components	20	cytoplasmic side of plasma membrane		-3.0971299471669336	9.586511627906978	5.576388790526755	20611	172	50	4	8.0	3.836665218650176	14701|58234|238276|268566	Gng12|Shank3|Akap5|Gphn	-1.403435787868112	3.0	9	0	0	-5.687162460228695	65.08736842105263
0	0	1	0.0	0.0	-2.5549447007730643	GO:0046658	M001	1	0	GO Cellular Components	20	anchored component of plasma membrane		-3.0461823493490408	15.854615384615382	6.481632311302986	20611	78	50	3	6.0	3.358571124749333	17357|23859|268566	Marcksl1|Dlg2|Gphn	-1.3644694873333336	3.0	9	0	0	-5.687162460228695	65.08736842105263
0	0	1	0.0	0.0	-2.2194637777717614	GO:0019898	M001	1	0	GO Cellular Components	20	extrinsic component of membrane		-2.9687112413901326	6.400931677018633	4.816906092869384	20611	322	50	5	10.0	4.242640687119286	14701|20964|54645|58234|268566	Gng12|Syn1|Gripap1|Shank3|Gphn	-1.311876670472699	3.0	9	0	0	-5.687162460228695	65.08736842105263
0	0	1	0.0	0.0	-2.3204146304231448	GO:0098562	M001	1	0	GO Cellular Components	20	cytoplasmic side of membrane		-2.9451244606419427	8.724232804232805	5.260645081787172	20611	189	50	4	8.0	3.836665218650176	14701|58234|238276|268566	Gng12|Shank3|Akap5|Gphn	-1.2929150077924847	3.0	9	0	0	-5.687162460228695	65.08736842105263
0	0	1	0.0	0.0	-2.193248881220569	GO:0031234	M001	1	0	GO Cellular Components	20	extrinsic component of cytoplasmic side of plasma membrane		-2.6744575780009052	11.777714285714284	5.459875263561963	20611	105	50	3	6.0	3.358571124749333	14701|58234|268566	Gng12|Shank3|Gphn	-1.0862934528507902	3.0	9	0	0	-5.687162460228695	65.08736842105263
0	0	1	0.0	0.0	-4.791584812903551	ko04727	M001	1	0	KEGG Pathway	24	GABAergic synapse		-5.637633131518584	23.42159090909091	10.394155732727997	20611	88	50	5	10.0	4.242640687119286	12287|14701|57138|242425|268566	Cacna1b|Gng12|Slc12a5|Gabbr2|Gphn	-3.3449054355219876	3.0	10	1	1	-5.637633131518584	39.25904761904762
0	0	1	0.0	0.0	-4.720735767444745	mmu04727	M001	1	0	KEGG Pathway	24	GABAergic synapse		-5.5655267872279826	22.64945054945055	10.206592554286264	20611	91	50	5	10.0	4.242640687119286	12287|14701|57138|242425|268566	Cacna1b|Gng12|Slc12a5|Gabbr2|Gphn	-3.280768020902662	3.0	10	0	0	-5.637633131518584	39.25904761904762
0	0	1	0.0	0.0	-3.3361142439385203	WP1983	M001	1	0	WikiPathways	27	Splicing factor NOVA regulated synaptic proteins		-5.494296992504903	39.25904761904762	12.239229899670898	20611	42	50	4	8.0	3.836665218650176	13822|17758|242425|268566	Epb41l2|Map4|Gabbr2|Gphn	-3.213468519808015	3.0	10	0	0	-5.637633131518584	39.25904761904762
0	0	1	0.0	0.0	-2.352824253618008	ko05032	M001	1	0	KEGG Pathway	24	Morphine addiction		-2.8388522981022524	13.44195652173913	5.89802187314557	20611	92	50	3	6.0	3.358571124749333	12287|14701|242425	Cacna1b|Gng12|Gabbr2	-1.2073060455522753	3.0	10	0	0	-5.637633131518584	39.25904761904762
0	0	1	0.0	0.0	-2.339693474739438	mmu05032	M001	1	0	KEGG Pathway	24	Morphine addiction		-2.8253501768709266	13.297419354838707	5.861244338292808	20611	93	50	3	6.0	3.358571124749333	12287|14701|242425	Cacna1b|Gng12|Gabbr2	-1.1981687297233996	3.0	10	0	0	-5.637633131518584	39.25904761904762
0	1	1	0.0	-2.2280772314513486	-3.1156262669366814	GO:0044448	M011	2	0	GO Cellular Components	20	cell cortex part		-5.39417887691179	8.678315789473684	7.425116624208594	20611	200	95	8	8.421052631578947	2.8491755700166506	13822|17433|18951|26875|53413|66482|116838|244654	Epb41l2|Mobp|Septin5|Pclo|Exoc7|Exoc2|Rims2|Mtss2	-3.1287675318980317	2.0	11	1	1	-5.39417887691179	8.678315789473684
0	1	1	0.0	-3.629909256753758	-2.3117191956605327	GO:0005938	M011	2	0	GO Cellular Components	20	cell cortex		-5.390460994154659	6.354359353804415	6.784670693357518	20611	306	106	10	9.433962264150944	2.8390746938236933	13822|17433|18951|26875|53413|56513|66482|116838|244654|330914	Epb41l2|Mobp|Septin5|Pclo|Exoc7|Pard6a|Exoc2|Rims2|Mtss2|Arhgap32	-3.1287675318980317	1.0	11	0	0	-5.39417887691179	8.678315789473684
0	1	1	0.0	-3.669018106401425	-2.803687298683865	GO:0099568	M011	2	0	GO Cellular Components	20	cytoplasmic region		-5.217911050203254	4.912254220456802	6.20225064560492	20611	475	106	12	11.320754716981131	3.077483633198455	13822|17433|17756|17758|18951|26875|53413|56513|66482|116838|244654|330914	Epb41l2|Mobp|Map2|Map4|Septin5|Pclo|Exoc7|Pard6a|Exoc2|Rims2|Mtss2|Arhgap32	-2.9989695683675768	1.0	11	0	0	-5.39417887691179	8.678315789473684
0	1	1	0.0	-2.6443869223139163	-2.0119953367860366	GO:0015629	M011	2	0	GO Cellular Components	20	actin cytoskeleton		-3.9372435078454013	4.27924841690024	5.087348775564038	20611	507	95	10	10.526315789473685	3.148647587453257	13822|14701|17433|17756|18951|19248|22240|68178|244654|330914	Epb41l2|Gng12|Mobp|Map2|Septin5|Ptpn12|Dpysl3|Cgnl1|Mtss2|Arhgap32	-2.0424558205208427	2.0	11	0	0	-5.39417887691179	8.678315789473684
0	0	1	0.0	0.0	-2.0244954896513248	GO:0030863	M001	1	0	GO Cellular Components	20	cortical cytoskeleton		-2.622612068537863	7.172161809482383	4.633545823151217	20611	121	95	4	4.2105263157894735	2.060465199703549	17433|26875|116838|244654	Mobp|Pclo|Rims2|Mtss2	-1.0523354727268088	2.0	11	0	0	-5.39417887691179	8.678315789473684
0	0	1	0.0	0.0	-3.2545842759674564	GO:0098982	M001	1	0	GO Cellular Components	20	GABA-ergic synapse		-5.259284197076131	19.629523809523807	9.437518338594238	20611	105	50	5	10.0	4.242640687119286	26875|116838|229706|242425|268566	Pclo|Rims2|Slc6a17|Gabbr2|Gphn	-3.0230378570319827	3.0	12	1	1	-5.259284197076131	51.527499999999996
0	0	1	0.0	0.0	-4.069701134460692	GO:0060077	M001	1	0	GO Cellular Components	20	inhibitory synapse		-4.581217734521935	51.527499999999996	12.213461868953281	20611	24	50	3	6.0	3.358571124749333	26875|116838|268566	Pclo|Rims2|Gphn	-2.512744857907574	3.0	12	0	0	-5.259284197076131	51.527499999999996
0	0	1	0.0	0.0	-2.393174089115547	mmu04911	M001	1	0	KEGG Pathway	24	Insulin secretion		-2.880316780638965	13.89505617977528	6.011879702256475	20611	89	50	3	6.0	3.358571124749333	26875|116838|232975	Pclo|Rims2|Atp1a3	-1.237212367394269	3.0	12	0	0	-5.259284197076131	51.527499999999996
0	0	1	0.0	0.0	-2.460708748165889	GO:1903827	M001	1	0	GO Biological Processes	19	regulation of cellular protein localization	19_GO:0051179 localization	-4.327530930931413	6.028811700182816	5.878305585110709	20611	547	50	8	16.0	5.184592558726288	13663|13822|17756|52055|54645|58234|70790|238276	Ei24|Epb41l2|Map2|Rab11fip5|Gripap1|Shank3|Ubr5|Akap5	-2.3215257655589214	3.0	13	1	1	-4.327530930931413	16.271842105263158
0	0	1	0.0	0.0	-2.4563554545013955	GO:0051223	M001	1	0	GO Biological Processes	19	regulation of protein transport	19_GO:0051179 localization	-3.4747986525504073	5.26558394160584	4.990829310276306	20611	548	50	7	14.0	4.907137658554119	13663|26921|52055|54645|70790|228355|238276	Ei24|Map4k4|Rab11fip5|Gripap1|Ubr5|Madd|Akap5	-1.6914726280260415	3.0	13	0	0	-4.327530930931413	16.271842105263158
0	0	1	0.0	0.0	-2.318208565025011	GO:0070201	M001	1	0	GO Biological Processes	19	regulation of establishment of protein localization	19_GO:0051179 localization	-3.322422361478425	4.966506024096386	4.782528769995399	20611	581	50	7	14.0	4.907137658554119	13663|26921|52055|54645|70790|228355|238276	Ei24|Map4k4|Rab11fip5|Gripap1|Ubr5|Madd|Akap5	-1.5794696839635018	3.0	13	0	0	-4.327530930931413	16.271842105263158
0	0	1	0.0	0.0	-2.2862513431819322	GO:0090087	M001	1	0	GO Biological Processes	19	regulation of peptide transport	19_GO:0051179 localization	-3.287020936285299	4.89904923599321	4.7343953335010704	20611	589	50	7	14.0	4.907137658554119	13663|26921|52055|54645|70790|228355|238276	Ei24|Map4k4|Rab11fip5|Gripap1|Ubr5|Madd|Akap5	-1.55304624219762	3.0	13	0	0	-4.327530930931413	16.271842105263158
0	0	1	0.0	0.0	-2.5870126845284447	GO:0042306	M001	1	0	GO Biological Processes	19	regulation of protein import into nucleus	19_GO:0051179 localization	-3.0789962004780054	16.271842105263158	6.577377212010138	20611	76	50	3	6.0	3.358571124749333	13663|70790|238276	Ei24|Ubr5|Akap5	-1.3903344785069702	3.0	13	0	0	-4.327530930931413	16.271842105263158
0	0	1	0.0	0.0	-2.4934015443116966	GO:1904589	M001	1	0	GO Biological Processes	19	regulation of protein import	19_GO:0051179 localization	-2.983148682746681	15.081219512195121	6.300357294991722	20611	82	50	3	6.0	3.358571124749333	13663|70790|238276	Ei24|Ubr5|Akap5	-1.3211297459301443	3.0	13	0	0	-4.327530930931413	16.271842105263158
0	0	1	0.0	0.0	-2.5116018163213223	GO:0006606	M001	1	0	GO Biological Processes	19	protein import into nucleus	19_GO:0051179 localization	-2.9750959731613107	6.495745351402459	4.852397317798663	20611	167	95	5	5.2631578947368425	2.2909776319263524	13663|19386|70790|106042|238276	Ei24|Ranbp2|Ubr5|Prickle1|Akap5	-1.3159580932303803	2.0	13	0	0	-4.327530930931413	16.271842105263158
0	0	1	0.0	0.0	-2.4747777735213767	GO:0051170	M001	1	0	GO Biological Processes	19	import into nucleus	19_GO:0051179 localization	-2.929339230232886	6.34379809172053	4.774876061376205	20611	171	95	5	5.2631578947368425	2.2909776319263524	13663|19386|70790|106042|238276	Ei24|Ranbp2|Ubr5|Prickle1|Akap5	-1.281706157789454	2.0	13	0	0	-4.327530930931413	16.271842105263158
0	0	1	0.0	0.0	-2.057136489532924	GO:0033157	M001	1	0	GO Biological Processes	19	regulation of intracellular protein transport	19_GO:0051179 localization	-2.6677382461527026	7.328355555555556	4.706716090652718	20611	225	50	4	8.0	3.836665218650176	13663|54645|70790|238276	Ei24|Gripap1|Ubr5|Akap5	-1.0827383935209418	3.0	13	0	0	-4.327530930931413	16.271842105263158
0	0	1	0.0	0.0	-2.01478746870705	GO:0046822	M001	1	0	GO Biological Processes	19	regulation of nucleocytoplasmic transport	19_GO:0051179 localization	-2.489720682940795	10.13655737704918	4.9911888396878314	20611	122	50	3	6.0	3.358571124749333	13663|70790|238276	Ei24|Ubr5|Akap5	-0.938086197185799	3.0	13	0	0	-4.327530930931413	16.271842105263158
0	0	1	0.0	0.0	-2.050541117650964	GO:0017038	M001	1	0	GO Biological Processes	19	protein import	19_GO:0051179 localization	-2.4033759285060077	4.799953423381463	3.9086932467685416	20611	226	95	5	5.2631578947368425	2.2909776319263524	13663|19386|70790|106042|238276	Ei24|Ranbp2|Ubr5|Prickle1|Akap5	-0.8696161665207158	2.0	13	0	0	-4.327530930931413	16.271842105263158
0	0	1	0.0	0.0	-3.7310218754702866	R-MMU-182971	M001	1	0	Reactome Gene Sets	6	EGFR downregulation		-4.23989350588724	39.89225806451613	10.686197636718225	20611	31	50	3	6.0	3.358571124749333	13858|19248|58194	Eps15|Ptpn12|Sh3kbp1	-2.2502017882522236	3.0	14	1	1	-4.23989350588724	39.89225806451613
0	0	1	0.0	0.0	-3.3449207403641856	WP572	M001	1	0	WikiPathways	27	EGFR1 Signaling Pathway		-4.153423234860598	11.579213483146066	6.99035443024004	20611	178	50	5	10.0	4.242640687119286	11308|13858|19248|58194|194590	Abi1|Eps15|Ptpn12|Sh3kbp1|Reps2	-2.18710726571694	3.0	14	0	0	-4.23989350588724	39.89225806451613
0	1	0	0.0	-2.7057735967018095	0.0	mmu04144	M010	1	0	KEGG Pathway	24	Endocytosis		-4.149142747899592	8.499381443298969	6.353484401467499	20611	291	50	6	12.0	4.595650117230423	13858|23859|52055|58194|66251|77038	Eps15|Dlg2|Rab11fip5|Sh3kbp1|Arfgap3|Arfgap2	-2.186603276308191	3.0	14	0	0	-4.23989350588724	39.89225806451613
0	0	1	0.0	0.0	-2.2762824407145654	R-MMU-8856825	M001	1	0	Reactome Gene Sets	6	Cargo recognition for clathrin-mediated endocytosis		-4.028831220988125	16.825306122448982	7.743770065395993	20611	98	50	4	8.0	3.836665218650176	13858|26754|58194|194590	Eps15|Cops5|Sh3kbp1|Reps2	-2.1142994754678095	3.0	14	0	0	-4.23989350588724	39.89225806451613
0	0	1	0.0	0.0	-3.219254068832796	R-MMU-177929	M001	1	0	Reactome Gene Sets	6	Signaling by EGFR		-3.722473996036597	26.88391304347826	8.666552507271176	20611	46	50	3	6.0	3.358571124749333	13858|19248|58194	Eps15|Ptpn12|Sh3kbp1	-1.8834609200302377	3.0	14	0	0	-4.23989350588724	39.89225806451613
0	1	0	0.0	-2.7331859171149318	0.0	ko04144	M010	1	0	KEGG Pathway	24	Endocytosis		-3.199521825541895	7.206643356643356	5.212264087614439	20611	286	50	5	10.0	4.242640687119286	13858|52055|58194|66251|77038	Eps15|Rab11fip5|Sh3kbp1|Arfgap3|Arfgap2	-1.4808253972730179	3.0	14	0	0	-4.23989350588724	39.89225806451613
0	0	1	0.0	0.0	-2.2116016137494117	GO:0030139	M001	1	0	GO Cellular Components	20	endocytic vesicle		-2.8308134047014737	8.12256157635468	5.029049266833106	20611	203	50	4	8.0	3.836665218650176	13858|52055|57778|58194	Eps15|Rab11fip5|Fmnl1|Sh3kbp1	-1.2027624988413177	3.0	14	0	0	-4.23989350588724	39.89225806451613
0	1	1	0.0	-3.206591290076408	-2.139077950996459	GO:0043209	M011	2	0	GO Cellular Components	20	myelin sheath		-4.233772659030322	7.130071658018285	6.119501035435532	20611	213	95	7	7.368421052631579	2.680432950995424	12799|17136|17433|17967|20964|118446|232975	Cnp|Mag|Mobp|Ncam1|Syn1|Gjc3|Atp1a3	-2.246077701151381	2.0	15	1	1	-4.233772659030322	7.130071658018285
0	1	0	0.0	-4.478102527220499	0.0	GO:0008180	M010	1	0	GO Cellular Components	20	COP9 signalosome		-4.117857168334062	36.372352941176466	10.179214380108288	20611	34	50	3	6.0	3.358571124749333	13822|26754|75723	Epb41l2|Cops5|Amotl1	-2.16645406286062	3.0	16	1	1	-4.117857168334062	36.372352941176466
0	0	1	0.0	0.0	-3.029921153365098	GO:0030426	M001	1	0	GO Cellular Components	20	growth cone		-3.931718103767979	29.585167464114832	9.151080107132477	20611	209	10	3	30.0	14.491376746189438	17756|22240|26875	Map2|Dpysl3|Pclo	-2.0415273630048616	5.0	17	1	1	-3.931718103767979	29.585167464114832
0	0	1	0.0	0.0	-2.966117010476259	GO:0030427	M001	1	0	GO Cellular Components	20	site of polarized growth		-3.8893701716202758	28.62638888888889	8.992573300580311	20611	216	10	3	30.0	14.491376746189438	17756|22240|26875	Map2|Dpysl3|Pclo	-2.0088229234103276	5.0	17	0	0	-3.931718103767979	29.585167464114832
0	0	1	0.0	0.0	-2.9841031388077175	GO:0031345	M001	1	0	GO Biological Processes	19	negative regulation of cell projection organization	19_GO:0048519 negative regulation of biological process	-3.777692753277375	9.631308411214953	6.258961140690539	20611	214	50	5	10.0	4.242640687119286	17136|17756|17758|22240|26921	Mag|Map2|Map4|Dpysl3|Map4k4	-1.918408922147939	3.0	17	0	0	-3.931718103767979	29.585167464114832
0	0	1	0.0	0.0	-2.4039840560593126	GO:0010977	M001	1	0	GO Biological Processes	19	negative regulation of neuron projection development	19_GO:0048519 negative regulation of biological process	-3.032629924401608	9.211620111731845	5.44128917302585	20611	179	50	4	8.0	3.836665218650176	17136|17756|22240|26921	Mag|Map2|Dpysl3|Map4k4	-1.3538614430326823	3.0	17	0	0	-3.931718103767979	29.585167464114832
0	0	1	0.0	0.0	-2.1595174047119667	GO:0030004	M001	1	0	GO Biological Processes	19	cellular monovalent inorganic cation homeostasis	19_GO:0065007 biological regulation	-3.8652560856031677	15.267407407407408	7.330778815541757	20611	108	50	4	8.0	3.836665218650176	11975|54403|57138|232975	Atp6v0a1|Slc4a4|Slc12a5|Atp1a3	-1.9908910696439122	3.0	18	1	1	-3.8652560856031677	15.267407407407408
0	0	1	0.0	0.0	-2.264027154164531	R-MMU-425393	M001	1	0	Reactome Gene Sets	6	Transport of inorganic cations/anions and amino acids/oligopeptides		-2.747457979488423	12.49151515151515	5.651877872459328	20611	99	50	3	6.0	3.358571124749333	20511|54403|57138	Slc1a2|Slc4a4|Slc12a5	-1.1434295443108975	3.0	18	0	0	-3.8652560856031677	15.267407407407408
0	0	1	0.0	0.0	-3.1346098095252324	GO:0098685	M001	1	0	GO Cellular Components	20	Schaffer collateral - CA1 synapse		-3.7894129927441575	14.591858407079647	7.144374315589592	20611	113	50	4	8.0	3.836665218650176	12287|14816|17967|20964	Cacna1b|Grm1|Ncam1|Syn1	-1.9271545302465192	3.0	19	1	1	-3.7894129927441575	14.591858407079647
0	0	1	0.0	0.0	-2.228063649252553	GO:0033555	M001	1	0	GO Biological Processes	19	multicellular organismal response to stress	19_GO:0032501 multicellular organismal process	-2.7103829404046453	12.124117647058823	5.553864733147747	20611	102	50	3	6.0	3.358571124749333	12287|17967|58234	Cacna1b|Ncam1|Shank3	-1.114205774620655	3.0	19	0	0	-3.7894129927441575	14.591858407079647
0	1	0	0.0	-3.5304915267588566	0.0	GO:0030036	M010	1	0	GO Biological Processes	19	actin cytoskeleton organization	19_GO:0071840 cellular component organization or biogenesis	-3.517373224587188	4.599386331938634	4.837587859791702	20611	717	50	8	16.0	5.184592558726288	11308|13822|17357|22240|57778|58194|58234|75723	Abi1|Epb41l2|Marcksl1|Dpysl3|Fmnl1|Sh3kbp1|Shank3|Amotl1	-1.7214214713067244	3.0	20	1	1	-3.517373224587188	4.599386331938634
0	0	1	0.0	0.0	-3.4814631542019527	R-MMU-422475	M001	1	0	Reactome Gene Sets	6	Axon guidance		-2.66127031277044	4.5219394471259315	4.092979441457385	20611	258	106	6	5.660377358490566	2.244485619957011	15529|17967|19262|22240|58194|58234	Sdc2|Ncam1|Ptpra|Dpysl3|Sh3kbp1|Shank3	-1.077057939016093	1.0	20	0	0	-3.517373224587188	4.599386331938634
0	0	1	0.0	0.0	-3.472507286391628	R-MMU-9675108	M001	1	0	Reactome Gene Sets	6	Nervous system development		-2.652875879099504	4.504480221461353	4.080674837360305	20611	259	106	6	5.660377358490566	2.244485619957011	15529|17967|19262|22240|58194|58234	Sdc2|Ncam1|Ptpra|Dpysl3|Sh3kbp1|Shank3	-1.0710174107386345	1.0	20	0	0	-3.517373224587188	4.599386331938634
0	0	1	0.0	0.0	-2.5245802864481606	GO:0009306	M001	1	0	GO Biological Processes	19	protein secretion	19_GO:0051179 localization	-3.423897955792552	6.245757575757575	5.197815000700786	20611	396	50	6	12.0	4.595650117230423	26875|26921|52055|116838|228355|238276	Pclo|Map4k4|Rab11fip5|Rims2|Madd|Akap5	-1.646749766334794	3.0	21	1	1	-3.423897955792552	14.548941176470587
0	0	1	0.0	0.0	-2.7669125953249476	GO:0051224	M001	1	0	GO Biological Processes	19	negative regulation of protein transport	19_GO:0048519 negative regulation of biological process	-3.41018467265453	11.611830985915494	6.257315672946965	20611	142	50	4	8.0	3.836665218650176	13663|26921|52055|228355	Ei24|Map4k4|Rab11fip5|Madd	-1.6402150915234956	3.0	21	0	0	-3.423897955792552	14.548941176470587
0	0	1	0.0	0.0	-2.712005570735444	GO:1904950	M001	1	0	GO Biological Processes	19	negative regulation of establishment of protein localization	19_GO:0048519 negative regulation of biological process	-3.353295436016894	11.216870748299321	6.1303205571598385	20611	147	50	4	8.0	3.836665218650176	13663|26921|52055|228355	Ei24|Map4k4|Rab11fip5|Madd	-1.6023318294610092	3.0	21	0	0	-3.423897955792552	14.548941176470587
0	0	1	0.0	0.0	-2.4163363779393765	GO:0030072	M001	1	0	GO Biological Processes	19	peptide hormone secretion	19_GO:0051179 localization	-3.17906700533794	7.131833910034602	5.1767591787026905	20611	289	50	5	10.0	4.242640687119286	26875|26921|52055|116838|228355	Pclo|Map4k4|Rab11fip5|Rims2|Madd	-1.46569941057413	3.0	21	0	0	-3.423897955792552	14.548941176470587
0	0	1	0.0	0.0	-2.2783956056885772	GO:0002790	M001	1	0	GO Biological Processes	19	peptide secretion	19_GO:0051179 localization	-3.157071226905684	5.558022471910112	4.7934529352169175	20611	445	50	6	12.0	4.595650117230423	26875|26921|52055|116838|228355|238276	Pclo|Map4k4|Rab11fip5|Rims2|Madd|Akap5	-1.4481753997520581	3.0	21	0	0	-3.423897955792552	14.548941176470587
0	0	1	0.0	0.0	-2.449347482208734	GO:0050709	M001	1	0	GO Biological Processes	19	negative regulation of protein secretion	19_GO:0048519 negative regulation of biological process	-2.9379778127604026	14.548941176470587	6.172548902545505	20611	85	50	3	6.0	3.358571124749333	26921|52055|228355	Map4k4|Rab11fip5|Madd	-1.2876047029509419	3.0	21	0	0	-3.423897955792552	14.548941176470587
0	0	1	0.0	0.0	-2.313890064356758	GO:0002792	M001	1	0	GO Biological Processes	19	negative regulation of peptide secretion	19_GO:0048519 negative regulation of biological process	-2.798804392449326	13.017473684210525	5.789359501349357	20611	95	50	3	6.0	3.358571124749333	26921|52055|228355	Map4k4|Rab11fip5|Madd	-1.177660900299116	3.0	21	0	0	-3.423897955792552	14.548941176470587
0	0	1	0.0	0.0	-2.313890064356758	GO:0046888	M001	1	0	GO Biological Processes	19	negative regulation of hormone secretion	19_GO:0048519 negative regulation of biological process	-2.798804392449326	13.017473684210525	5.789359501349357	20611	95	50	3	6.0	3.358571124749333	26921|52055|228355	Map4k4|Rab11fip5|Madd	-1.177660900299116	3.0	21	0	0	-3.423897955792552	14.548941176470587
0	0	1	0.0	0.0	-3.6491158001139263	GO:0051491	M001	1	0	GO Biological Processes	19	positive regulation of filopodium assembly	19_GO:0048518 positive regulation of biological process	-3.3296029678386687	19.723444976076557	7.324797125717239	20611	33	95	3	3.1578947368421053	1.7941928973195587	18483|22240|75769	Palm|Dpysl3|Plppr5	-1.5843764920307424	2.0	22	1	1	-3.3296029678386687	19.723444976076557
0	0	1	0.0	0.0	-3.5754143538699017	GO:0050769	M001	1	0	GO Biological Processes	19	positive regulation of neurogenesis	19_GO:0048518 positive regulation of biological process	-2.7797722257759134	3.2927842371527465	3.855091095562022	20611	593	95	9	9.473684210526315	3.0045889963816066	17136|18483|19262|22240|58234|75769|116838|238276|240058	Mag|Palm|Ptpra|Dpysl3|Shank3|Plppr5|Rims2|Akap5|Cpne5	-1.1645838932876433	2.0	22	0	0	-3.3296029678386687	19.723444976076557
0	0	1	0.0	0.0	-2.782959137134513	GO:0031346	M001	1	0	GO Biological Processes	19	positive regulation of cell projection organization	19_GO:0048518 positive regulation of biological process	-2.7777643328653108	3.6235138995714755	3.953321357031501	20611	479	95	8	8.421052631578947	2.8491755700166506	18483|22240|58234|75769|101565|116838|238276|240058	Palm|Dpysl3|Shank3|Plppr5|Ccp110|Rims2|Akap5|Cpne5	-1.163420110422956	2.0	22	0	0	-3.3296029678386687	19.723444976076557
0	0	1	0.0	0.0	-3.4251279352331903	GO:0010976	M001	1	0	GO Biological Processes	19	positive regulation of neuron projection development	19_GO:0048518 positive regulation of biological process	-2.7767898732137684	4.08254102999434	4.082632270322745	20611	372	95	7	7.368421052631579	2.680432950995424	18483|22240|58234|75769|116838|238276|240058	Palm|Dpysl3|Shank3|Plppr5|Rims2|Akap5|Cpne5	-1.1632881233574341	2.0	22	0	0	-3.3296029678386687	19.723444976076557
0	0	1	0.0	0.0	-3.0628334210982073	GO:0051489	M001	1	0	GO Biological Processes	19	regulation of filopodium assembly	19_GO:0071840 cellular component organization or biogenesis	-2.749554953046646	12.516801619433199	5.658313655904901	20611	52	95	3	3.1578947368421053	1.7941928973195587	18483|22240|75769	Palm|Dpysl3|Plppr5	-1.143562804969057	2.0	22	0	0	-3.3296029678386687	19.723444976076557
0	0	1	0.0	0.0	-2.1161242025234315	GO:0120034	M001	1	0	GO Biological Processes	19	positive regulation of plasma membrane bounded cell projection assembly	19_GO:0048518 positive regulation of biological process	-2.7449934963216287	7.748496240601503	4.873086688736569	20611	112	95	4	4.2105263157894735	2.060465199703549	18483|22240|75769|101565	Palm|Dpysl3|Plppr5|Ccp110	-1.142342532935401	2.0	22	0	0	-3.3296029678386687	19.723444976076557
0	0	1	0.0	0.0	-2.2648848582852796	GO:0120032	M001	1	0	GO Biological Processes	19	regulation of plasma membrane bounded cell projection assembly	19_GO:0071840 cellular component organization or biogenesis	-2.6688294601064033	5.534640171858218	4.340608614175768	20611	196	95	5	5.2631578947368425	2.2909776319263524	17758|18483|22240|75769|101565	Map4|Palm|Dpysl3|Plppr5|Ccp110	-1.0830406981171015	2.0	22	0	0	-3.3296029678386687	19.723444976076557
0	0	1	0.0	0.0	-2.249438873829768	GO:0060491	M001	1	0	GO Biological Processes	19	regulation of cell projection assembly	19_GO:0071840 cellular component organization or biogenesis	-2.649679783308823	5.478734715576821	4.309123783370688	20611	198	95	5	5.2631578947368425	2.2909776319263524	17758|18483|22240|75769|101565	Map4|Palm|Dpysl3|Plppr5|Ccp110	-1.0686031234073348	2.0	22	0	0	-3.3296029678386687	19.723444976076557
0	0	1	0.0	0.0	-2.1485037929975355	GO:1900006	M001	1	0	GO Biological Processes	19	positive regulation of dendrite development	19_GO:0048518 positive regulation of biological process	-2.6282331640405783	11.345504587155961	5.3403373642020675	20611	109	50	3	6.0	3.358571124749333	18483|58234|238276	Palm|Shank3|Akap5	-1.056125162623412	3.0	22	0	0	-3.3296029678386687	19.723444976076557
0	0	1	0.0	0.0	-3.200112807833623	GO:0051962	M001	1	0	GO Biological Processes	19	positive regulation of nervous system development	19_GO:0048518 positive regulation of biological process	-2.433579155325292	2.9230854081311057	3.4383177757685948	20611	668	95	9	9.473684210526315	3.0045889963816066	17136|18483|19262|22240|58234|75769|116838|238276|240058	Mag|Palm|Ptpra|Dpysl3|Shank3|Plppr5|Rims2|Akap5|Cpne5	-0.8948881783601614	2.0	22	0	0	-3.3296029678386687	19.723444976076557
0	0	1	0.0	0.0	-2.706896117468751	GO:0046847	M001	1	0	GO Biological Processes	19	filopodium assembly	19_GO:0071840 cellular component organization or biogenesis	-2.3991569121458722	9.432951945080092	4.774602947230527	20611	69	95	3	3.1578947368421053	1.7941928973195587	18483|22240|75769	Palm|Dpysl3|Plppr5	-0.8667958453531452	2.0	22	0	0	-3.3296029678386687	19.723444976076557
0	0	1	0.0	0.0	-3.1495588218290442	GO:0010720	M001	1	0	GO Biological Processes	19	positive regulation of cell development	19_GO:0048518 positive regulation of biological process	-2.387279665665858	2.8757305635222075	3.3820837376777275	20611	679	95	9	9.473684210526315	3.0045889963816066	17136|18483|19262|22240|58234|75769|116838|238276|240058	Mag|Palm|Ptpra|Dpysl3|Shank3|Plppr5|Rims2|Akap5|Cpne5	-0.8563128038647362	2.0	22	0	0	-3.3296029678386687	19.723444976076557
0	0	1	0.0	0.0	-2.82463344740856	GO:0045666	M001	1	0	GO Biological Processes	19	positive regulation of neuron differentiation	19_GO:0048518 positive regulation of biological process	-2.255707816110133	4.376008492569002	3.65498948958435	20611	471	50	5	10.0	4.242640687119286	18483|22240|58234|116838|238276	Palm|Dpysl3|Shank3|Rims2|Akap5	-0.7406672550045663	3.0	22	0	0	-3.3296029678386687	19.723444976076557
0	0	1	0.0	0.0	-2.8620594832258672	GO:0016197	M001	1	0	GO Biological Processes	19	endosomal transport	19_GO:0051179 localization	-3.1824234027253056	5.7094182825484765	4.86580936637339	20611	228	95	6	6.315789473684211	2.4956588639444353	13858|54645|194590|216439|238276|330401	Eps15|Gripap1|Reps2|Agap2|Akap5|Tmcc1	-1.4674197434994596	2.0	23	1	1	-3.1824234027253056	5.7094182825484765
0	1	0	0.0	-3.202035337001585	0.0	R-MMU-6811434	M010	1	0	Reactome Gene Sets	6	COPI-dependent Golgi-to-ER retrograde traffic		-3.0792785717078233	9.53661075766339	5.553566168807512	20611	91	95	4	4.2105263157894735	2.060465199703549	20333|66251|74764|77038	Sec22b|Arfgap3|Klc4|Arfgap2	-1.3903344785069702	2.0	24	1	1	-3.0792785717078233	9.53661075766339
0	1	0	0.0	-2.813198068300559	0.0	R-MMU-8856688	M010	1	0	Reactome Gene Sets	6	Golgi-to-ER retrograde transport		-2.5840835484913263	6.998641765704583	4.559099170561738	20611	124	95	4	4.2105263157894735	2.060465199703549	20333|66251|74764|77038	Sec22b|Arfgap3|Klc4|Arfgap2	-1.019107910163512	2.0	24	0	0	-3.0792785717078233	9.53661075766339
0	1	0	0.0	-2.368653962081498	0.0	R-MMU-6811442	M010	1	0	Reactome Gene Sets	6	Intra-Golgi and retrograde Golgi-to-ER traffic		-2.0352880448621473	6.94752808988764	3.9299073979703256	20611	178	50	3	6.0	3.358571124749333	66251|74764|77038	Arfgap3|Klc4|Arfgap2	-0.5548546113452602	3.0	24	0	0	-3.0792785717078233	9.53661075766339
0	1	1	0.0	-2.0864379802811412	-2.3257985508022516	GO:0010639	M011	2	0	GO Biological Processes	19	negative regulation of organelle organization	19_GO:0048519 negative regulation of biological process	-3.043677958462465	3.9900302480338774	4.289010693116122	20611	435	95	8	8.421052631578947	2.8491755700166506	17756|17758|20333|58234|67886|68178|70790|101565	Map2|Map4|Sec22b|Shank3|Camsap2|Cgnl1|Ubr5|Ccp110	-1.363794871923288	2.0	25	1	1	-3.043677958462465	6.12875408861136
0	1	0	0.0	-3.5101516518549243	0.0	GO:0051494	M010	1	0	GO Biological Processes	19	negative regulation of cytoskeleton organization	19_GO:0048519 negative regulation of biological process	-2.8629647763741315	6.12875408861136	4.663116526755109	20611	177	95	5	5.2631578947368425	2.2909776319263524	17756|58234|67886|68178|101565	Map2|Shank3|Camsap2|Cgnl1|Ccp110	-1.22434228610522	2.0	25	0	0	-3.043677958462465	6.12875408861136
0	1	0	0.0	-2.3962408252216414	0.0	GO:1902904	M010	1	0	GO Biological Processes	19	negative regulation of supramolecular fiber organization	19_GO:0048519 negative regulation of biological process	-2.0649748546882485	4.987537810042347	3.5943910078124026	20611	174	95	4	4.2105263157894735	2.060465199703549	17756|58234|67886|68178	Map2|Shank3|Camsap2|Cgnl1	-0.5808082077948167	2.0	25	0	0	-3.043677958462465	6.12875408861136
0	0	1	0.0	0.0	-3.208458955159287	GO:0048024	M001	1	0	GO Biological Processes	19	regulation of mRNA splicing, via spliceosome	19_GO:0008152 metabolic process	-2.802977626038258	8.035477582846003	4.988284430055896	20611	108	95	4	4.2105263157894735	2.060465199703549	56215|67039|170791|225027	Acin1|Rbm25|Rbm39|Srsf7	-1.1792567110002374	2.0	26	1	1	-2.802977626038258	8.035477582846003
0	0	1	0.0	0.0	-2.722818397473493	GO:0050684	M001	1	0	GO Biological Processes	19	regulation of mRNA processing	19_GO:0008152 metabolic process	-2.330434217531027	5.9440519105984135	4.079510251016859	20611	146	95	4	4.2105263157894735	2.060465199703549	56215|67039|170791|225027	Acin1|Rbm25|Rbm39|Srsf7	-0.804999844329866	2.0	26	0	0	-2.802977626038258	8.035477582846003
0	0	1	0.0	0.0	-2.6591490183908606	GO:0043484	M001	1	0	GO Biological Processes	19	regulation of RNA splicing	19_GO:0008152 metabolic process	-2.268820393178471	5.7094182825484765	3.9655306560219095	20611	152	95	4	4.2105263157894735	2.060465199703549	56215|67039|170791|225027	Acin1|Rbm25|Rbm39|Srsf7	-0.752228656330193	2.0	26	0	0	-2.802977626038258	8.035477582846003
0	0	1	0.0	0.0	-2.5354221615256782	GO:0008380	M001	1	0	GO Biological Processes	19	RNA splicing	19_GO:0008152 metabolic process	-2.008476549844638	3.3039273310179	3.142049230736461	20611	394	95	6	6.315789473684211	2.4956588639444353	56215|67039|67302|170791|225027|234373	Acin1|Rbm25|Zc3h13|Rbm39|Srsf7|Sugp2	-0.5335834470801677	2.0	26	0	0	-2.802977626038258	8.035477582846003
0	0	1	0.0	0.0	-2.6420366160684297	R-MMU-5673001	M001	1	0	Reactome Gene Sets	6	RAF/MAP kinase cascade		-2.6781788904556443	4.557267099056603	4.11777816726392	20611	256	106	6	5.660377358490566	2.244485619957011	16706|17967|19262|23859|54519|245684	Ksr1|Ncam1|Ptpra|Dlg2|Apbb1ip|Cnksr2	-1.0876263386702785	1.0	27	1	1	-2.6781788904556443	4.557267099056603
0	0	1	0.0	0.0	-2.5985329010339346	R-MMU-5684996	M001	1	0	Reactome Gene Sets	6	MAPK1/MAPK3 signaling		-2.627928278395939	4.45290220365836	4.044132996687024	20611	262	106	6	5.660377358490566	2.244485619957011	16706|17967|19262|23859|54519|245684	Ksr1|Ncam1|Ptpra|Dlg2|Apbb1ip|Cnksr2	-1.056125162623412	1.0	27	0	0	-2.6781788904556443	4.557267099056603
0	0	1	0.0	0.0	-2.4420246754097317	R-MMU-5683057	M001	1	0	Reactome Gene Sets	6	MAPK family signaling cascades		-2.4476402327791273	4.093545183714002	3.7810722380609616	20611	285	106	6	5.660377358490566	2.244485619957011	16706|17967|19262|23859|54519|245684	Ksr1|Ncam1|Ptpra|Dlg2|Apbb1ip|Cnksr2	-0.9053923605683165	1.0	27	0	0	-2.6781788904556443	4.557267099056603
0	0	1	0.0	0.0	-2.193248881220569	GO:0034451	M001	1	0	GO Cellular Components	20	centriolar satellite		-2.673350163960594	7.407367475292003	4.732556931095396	20611	105	106	4	3.7735849056603774	1.8508502572525394	52055|53413|56513|170791	Rab11fip5|Exoc7|Pard6a|Rbm39	-1.0859792709614176	1.0	28	1	1	-2.673350163960594	7.407367475292003
0	1	0	0.0	-2.9234028020007523	0.0	GO:0005911	M010	1	0	GO Cellular Components	20	cell-cell junction		-2.1249263670279492	3.1075428620659946	3.2054593114699728	20611	438	106	7	6.60377358490566	2.412169486461068	17967|20265|56513|58194|68178|75723|118446	Ncam1|Scn1a|Pard6a|Sh3kbp1|Cgnl1|Amotl1|Gjc3	-0.6312838282506398	1.0	29	1	1	-2.1249263670279492	3.1075428620659946
